# Supplementary material for: Crystal structure of N-isopropyl-N-(phen­yl)phenyl­glyoxyl­amide
Source: Acta Crystallogr E Crystallogr Commun. 2018 Oct 12;74(Pt 11):1574–6. doi: 10.1107/S2056989018013762 (PMC6218892; doi:10.1107/S2056989018013762)
Supplement: Supplementary file 1 [file e-74-01574-sup1.cif]

##############################################################################
#                                                                            #
# This CIF contains the data in a paper accepted for publication in          #
# Acta Crystallographica Section E. It conforms to the requirements of       #
# Notes for Authors for Acta Crystallographica Section E, and has been       #
# peer reviewed under the auspices of the IUCr Commission on Journals.       #
#                                                                            #
# Full details of the Crystallographic Information File format               #
# are given in the paper "The Crystallographic Information File (CIF):       #
# a New Standard Archive File for Crystallography" by S. R. Hall, F. H.      #
# Allen and I. D. Brown [Acta Cryst. (1991), A47, 655-685].                  #
#                                                                            #
# The current version of the core CIF dictionary is obtainable from          #
# ftp://ftp.iucr.org/pub/cif_core.dic.                                       #
#                                                                            #
# Software is freely available for graphical display of the structure(s)     #
# in this CIF. For information consult the CIF software page                 #
# http://www.iucr.org/resources/cif/software.                                #
#                                                                            #
# This file may be used for bona fide research purposes within the           #
# scientific community so long as proper attribution is given to the journal # 
# article from which it was obtained.                                        #
#                                                                            #
##############################################################################
data_I
_database_code_depnum_ccdc_archive 'CCDC 1870320'
_audit_creation_method     'SHELXL-2018/1'
_journal_date_recd_electronic     2018-08-20
_journal_date_accepted     2018-09-28
_journal_name_full     'Acta Crystallographica, Section E'
_journal_year     2018
_journal_volume     74
_journal_issue     11
_journal_page_first     1574
_journal_page_last     1576
_journal_paper_category     GO
_journal_paper_doi     10.1107/S2056989018013762
_journal_coeditor_code     IS5500
_publ_contact_author_name     'Hisakazu Miyamoto'
_publ_contact_author_address
;
Department of Liberal Arts (Sciences & Mathematics), National Institute of
Technology, Kurume College, Fukuoka 830-8555, Japan
;
_publ_contact_author_email     'h-miya@kurume-nct.ac.jp'
_publ_contact_author_fax     ?
_publ_contact_author_phone     ?
_publ_section_title
;
Crystal structure of <i>N</i>-isopropyl-<i>N</i>-(phenyl)phenylglyoxylamide
;
loop_
    _publ_author_name
    _publ_author_footnote
    _publ_author_address
    'Miyamoto, Hisakazu' .
;
Department of Liberal Arts (Sciences & Mathematics), National Institute of
Technology, Kurume College, Fukuoka 830-8555, Japan
;
    'Yamauchi, Genta' .
;
Material Engineering Advanced Course, National Institute of Technology,
Kurume College, Fukuoka 830-8555, Japan
;
    'Ueno, Takuya' .
;
Department of Chemistry, School of Science, Tokyo Institute of Technology,
Ookayama 2-12-1-H62, Meguro-ku, Tokyo 152-8551, Japan
;
    'Uekusa, Hidehiro' .
;
Department of Chemistry, School of Science, Tokyo Institute of Technology,
Ookayama 2-12-1-H62, Meguro-ku, Tokyo 152-8551, Japan
;
_publ_section_synopsis
;
The title compound, C~17~H~17~NO~2~, was synthesized and its photoreactive
properties in the crystalline state were investigated. A solid-state
photoreaction did not occur because the reaction sites were too far apart in
the molecule.
;
_chemical_name_systematic
;
2-Oxo-<i>N</i>,2-diphenyl-<i>N</i>-(propan-2-yl)acetamide
;
_chemical_name_common
;
<i>N</i>-Isopropyl-<i>N</i>-(phenyl)phenylglyoxylamide
;
_chemical_formula_moiety     'C17 H17 N O2'
_chemical_formula_sum     'C17 H17 N O2'
_chemical_formula_weight     267.31
_chemical_melting_point     ?
_space_group_crystal_system     monoclinic
_space_group_name_H-M_alt     'P 21/n'
_space_group_name_Hall     '-P 2yn'
loop_
    _space_group_symop_operation_xyz
    'x, y, z'
    '-x+1/2, y+1/2, -z+1/2'
    '-x, -y, -z'
    'x-1/2, -y-1/2, z-1/2'
_cell_length_a     5.8354(5)
_cell_length_b     16.5123(14)
_cell_length_c     15.1330(12)
_cell_angle_alpha     90
_cell_angle_beta     93.837(2)
_cell_angle_gamma     90
_cell_volume     1454.9(2)
_cell_formula_units_Z     4
_cell_measurement_reflns_used     13857
_cell_measurement_theta_min     3.657
_cell_measurement_theta_max     27.445
_cell_measurement_temperature     93(2)
_exptl_crystal_description     block
_exptl_crystal_colour     colorless
_exptl_crystal_size_max     0.250
_exptl_crystal_size_mid     0.176
_exptl_crystal_size_min     0.140
_exptl_crystal_density_diffrn     1.220
_exptl_crystal_density_meas     ?
_exptl_crystal_density_method     ?
_exptl_crystal_F_000     568
_exptl_absorpt_coefficient_mu     0.080
_exptl_absorpt_correction_type     multi-scan
_exptl_absorpt_process_details
;
(ABSCOR; Higashi, 1995)
;
_exptl_absorpt_correction_T_min     0.642
_exptl_absorpt_correction_T_max     0.989
_diffrn_ambient_temperature     93(2)
_diffrn_source     'rotating anode X-ray'
_diffrn_radiation_type     MoK\a
_diffrn_radiation_wavelength     0.71075
_diffrn_measurement_device_type     'Rigaku R-AXIS RAPID'
_diffrn_measurement_method     \w-scan
_diffrn_detector_area_resol_mean     10.0
_diffrn_reflns_number     13857
_diffrn_reflns_av_R_equivalents     0.0430
_diffrn_reflns_av_unetI/netI     0.0351
_diffrn_reflns_theta_min     3.657
_diffrn_reflns_theta_max     27.445
_diffrn_reflns_theta_full     25.242
_diffrn_measured_fraction_theta_max     0.993
_diffrn_measured_fraction_theta_full     0.997
_diffrn_reflns_limit_h_min     -7
_diffrn_reflns_limit_h_max     6
_diffrn_reflns_limit_k_min     -21
_diffrn_reflns_limit_k_max     21
_diffrn_reflns_limit_l_min     -19
_diffrn_reflns_limit_l_max     19
_refine_special_details     ?
_reflns_number_total     3316
_reflns_number_gt     2572
_reflns_threshold_expression     'I > 2\s(I)'
_refine_ls_structure_factor_coef     Fsqd
_refine_ls_matrix_type     full
_refine_ls_R_factor_all     0.0680
_refine_ls_R_factor_gt     0.0543
_refine_ls_wR_factor_gt     0.1349
_refine_ls_wR_factor_ref     0.1429
_refine_ls_goodness_of_fit_ref     1.126
_refine_ls_restrained_S_all     1.126
_refine_ls_number_reflns     3316
_refine_ls_number_parameters     183
_refine_ls_number_restraints     0
_refine_ls_hydrogen_treatment     constr
_refine_ls_weighting_scheme     calc
_refine_ls_weighting_details
              'w=1/[\s^2^(Fo^2^)+(0.0737P)^2^+0.1802P] where P=(Fo^2^+2Fc^2^)/3'
_atom_sites_solution_hydrogens     geom
_atom_sites_solution_primary     ?
_atom_sites_solution_secondary     ?
_refine_ls_shift/su_max     0.000
_refine_ls_shift/su_mean     0.000
_refine_diff_density_max     0.360
_refine_diff_density_min     -0.213
_refine_ls_extinction_method     none
_refine_ls_extinction_coef     .
loop_
    _atom_type_symbol
    _atom_type_description
    _atom_type_scat_dispersion_real
    _atom_type_scat_dispersion_imag
    _atom_type_scat_source
    'C' 'C' 0.0033 0.0016
                         'International Tables Vol C Tables 4.2.6.8 and 6.1.1.4'
    'N' 'N' 0.0061 0.0033
                         'International Tables Vol C Tables 4.2.6.8 and 6.1.1.4'
    'O' 'O' 0.0106 0.0060
                         'International Tables Vol C Tables 4.2.6.8 and 6.1.1.4'
    'H' 'H' 0.0000 0.0000
                         'International Tables Vol C Tables 4.2.6.8 and 6.1.1.4'
_computing_data_collection
;
RAPID-AUTO (Rigaku, 1998)
;
_computing_cell_refinement
;
RAPID-AUTO (Rigaku, 1998)
;
_computing_data_reduction
;
RAPID-AUTO (Rigaku, 1998)
;
_computing_structure_solution
;
SHELXT2014 (Sheldrick, 2015<i>a</i>)
;
_computing_structure_refinement
;
SHELXL2018 (Sheldrick, 2015<i>b</i>)
;
_computing_molecular_graphics
;
Mercury (Macrae <i>et al.</i>,  2006)
;
_computing_publication_material
;
publCIF (Westrip, 2010)
;
loop_
    _atom_site_type_symbol
    _atom_site_label
    _atom_site_fract_x
    _atom_site_fract_y
    _atom_site_fract_z
    _atom_site_U_iso_or_equiv
    _atom_site_adp_type
    _atom_site_calc_flag
    _atom_site_occupancy
    _atom_site_disorder_assembly
    _atom_site_disorder_group
    O O1 0.9019(2) 0.43953(8) 0.30276(9) 0.0606(4) Uani d 1 . .
    O O2 0.6189(3) 0.53493(7) 0.14588(8) 0.0580(4) Uani d 1 . .
    N N1 0.5441(2) 0.40017(7) 0.15732(7) 0.0296(3) Uani d 1 . .
    C C1 0.7452(3) 0.54690(9) 0.42792(9) 0.0349(3) Uani d 1 . .
    H H1 0.890380 0.521888 0.440442 0.042 Uiso calc 1 . .
    C C2 0.6582(3) 0.59840(10) 0.48934(10) 0.0419(4) Uani d 1 . .
    H H2 0.742860 0.608701 0.544010 0.050 Uiso calc 1 . .
    C C3 0.4469(3) 0.63490(10) 0.47073(11) 0.0444(4) Uani d 1 . .
    H H3 0.386515 0.670465 0.512701 0.053 Uiso calc 1 . .
    C C4 0.3231(3) 0.61973(10) 0.39107(11) 0.0416(4) Uani d 1 . .
    H H4 0.178359 0.645041 0.378623 0.050 Uiso calc 1 . .
    C C5 0.4093(2) 0.56796(9) 0.32967(9) 0.0324(3) Uani d 1 . .
    H H5 0.323566 0.557451 0.275295 0.039 Uiso calc 1 . .
    C C6 0.6215(2) 0.53134(8) 0.34761(9) 0.0270(3) Uani d 1 . .
    C C7 0.7246(2) 0.47610(8) 0.28442(10) 0.0328(3) Uani d 1 . .
    C C8 0.6187(3) 0.47218(8) 0.18929(10) 0.0341(3) Uani d 1 . .
    C C9 0.5209(2) 0.33160(7) 0.21501(8) 0.0244(3) Uani d 1 . .
    C C10 0.3298(2) 0.32551(9) 0.26361(9) 0.0306(3) Uani d 1 . .
    H H10 0.216281 0.366815 0.260071 0.037 Uiso calc 1 . .
    C C11 0.3046(3) 0.25880(10) 0.31762(9) 0.0424(4) Uani d 1 . .
    H H11 0.173330 0.254294 0.351177 0.051 Uiso calc 1 . .
    C C12 0.4701(3) 0.19876(9) 0.32281(10) 0.0463(4) Uani d 1 . .
    H H12 0.451759 0.152802 0.359426 0.056 Uiso calc 1 . .
    C C13 0.6617(3) 0.20564(9) 0.27481(11) 0.0444(4) Uani d 1 . .
    H H13 0.776465 0.164769 0.279285 0.053 Uiso calc 1 . .
    C C14 0.6880(2) 0.27157(9) 0.22024(10) 0.0345(3) Uani d 1 . .
    H H14 0.819139 0.275831 0.186591 0.041 Uiso calc 1 . .
    C C15 0.4431(3) 0.39643(8) 0.06438(9) 0.0357(4) Uani d 1 . .
    H H15 0.509044 0.442544 0.031566 0.043 Uiso calc 1 . .
    C C16 0.1885(4) 0.40866(18) 0.06136(13) 0.0788(8) Uani d 1 . .
    H H16A 0.128132 0.413824 -0.000383 0.118 Uiso calc 1 . .
    H H16B 0.154033 0.458040 0.093861 0.118 Uiso calc 1 . .
    H H16C 0.116587 0.362105 0.088643 0.118 Uiso calc 1 . .
    C C17 0.5082(4) 0.31954(11) 0.01865(11) 0.0496(5) Uani d 1 . .
    H H17A 0.454587 0.322180 -0.044054 0.074 Uiso calc 1 . .
    H H17B 0.436796 0.273184 0.046472 0.074 Uiso calc 1 . .
    H H17C 0.675558 0.313261 0.023782 0.074 Uiso calc 1 . .
loop_
    _atom_site_aniso_label
    _atom_site_aniso_U_11
    _atom_site_aniso_U_22
    _atom_site_aniso_U_33
    _atom_site_aniso_U_12
    _atom_site_aniso_U_13
    _atom_site_aniso_U_23
    O1 0.0388(7) 0.0666(9) 0.0745(9) 0.0178(6) -0.0104(6) -0.0379(7)
    O2 0.1117(11) 0.0272(6) 0.0356(6) -0.0214(6) 0.0097(7) -0.0026(5)
    N1 0.0430(7) 0.0230(6) 0.0231(5) -0.0042(5) 0.0039(5) -0.0016(4)
    C1 0.0364(8) 0.0353(7) 0.0318(7) 0.0036(6) -0.0059(6) -0.0020(6)
    C2 0.0518(9) 0.0446(9) 0.0286(7) 0.0014(7) -0.0024(7) -0.0067(6)
    C3 0.0558(10) 0.0418(9) 0.0365(8) 0.0068(7) 0.0099(7) -0.0095(7)
    C4 0.0378(8) 0.0411(8) 0.0458(9) 0.0109(6) 0.0025(7) -0.0034(7)
    C5 0.0344(7) 0.0327(7) 0.0294(7) 0.0003(6) -0.0029(6) 0.0005(5)
    C6 0.0313(7) 0.0229(6) 0.0267(6) -0.0019(5) 0.0017(6) 0.0001(5)
    C7 0.0318(7) 0.0289(7) 0.0379(8) -0.0024(5) 0.0025(6) -0.0080(6)
    C8 0.0470(9) 0.0261(7) 0.0301(7) -0.0068(6) 0.0103(6) -0.0050(5)
    C9 0.0296(7) 0.0215(6) 0.0216(6) -0.0004(5) -0.0011(5) -0.0024(5)
    C10 0.0318(7) 0.0350(7) 0.0250(6) 0.0047(5) 0.0023(6) 0.0006(5)
    C11 0.0506(9) 0.0487(9) 0.0283(7) -0.0114(7) 0.0058(7) 0.0063(7)
    C12 0.0755(12) 0.0301(8) 0.0312(8) -0.0093(7) -0.0121(8) 0.0097(6)
    C13 0.0600(11) 0.0278(7) 0.0427(8) 0.0139(7) -0.0162(8) -0.0033(6)
    C14 0.0325(7) 0.0347(7) 0.0359(7) 0.0066(6) -0.0003(6) -0.0067(6)
    C15 0.0603(10) 0.0256(7) 0.0211(6) -0.0041(6) 0.0022(6) 0.0004(5)
    C16 0.0715(14) 0.128(2) 0.0338(9) 0.0442(14) -0.0149(9) -0.0091(11)
    C17 0.0712(12) 0.0450(9) 0.0318(8) 0.0037(8) -0.0030(8) -0.0123(7)
_geom_special_details
;
 All esds (except the esd in the dihedral angle between two l.s. planes)
 are estimated using the full covariance matrix.  The cell esds are taken
 into account individually in the estimation of esds in distances, angles
 and torsion angles; correlations between esds in cell parameters are only
 used when they are defined by crystal symmetry.  An approximate (isotropic)
 treatment of cell esds is used for estimating esds involving l.s. planes.
;
loop_
    _geom_bond_atom_site_label_1
    _geom_bond_atom_site_label_2
    _geom_bond_site_symmetry_2
    _geom_bond_distance
    _geom_bond_publ_flag
    O1 C7 . 1.2141(18) ?
    O2 C8 . 1.2269(18) ?
    N1 C8 . 1.3451(17) ?
    N1 C9 . 1.4417(16) ?
    N1 C15 . 1.4893(17) ?
    C1 C2 . 1.381(2) ?
    C1 C6 . 1.3952(19) ?
    C1 H1 . 0.9500 ?
    C2 C3 . 1.385(2) ?
    C2 H2 . 0.9500 ?
    C3 C4 . 1.386(2) ?
    C3 H3 . 0.9500 ?
    C4 C5 . 1.382(2) ?
    C4 H4 . 0.9500 ?
    C5 C6 . 1.3883(19) ?
    C5 H5 . 0.9500 ?
    C6 C7 . 1.4781(19) ?
    C7 C8 . 1.529(2) ?
    C9 C10 . 1.3796(19) ?
    C9 C14 . 1.3890(18) ?
    C10 C11 . 1.385(2) ?
    C10 H10 . 0.9500 ?
    C11 C12 . 1.382(2) ?
    C11 H11 . 0.9500 ?
    C12 C13 . 1.378(3) ?
    C12 H12 . 0.9500 ?
    C13 C14 . 1.381(2) ?
    C13 H13 . 0.9500 ?
    C14 H14 . 0.9500 ?
    C15 C16 . 1.497(3) ?
    C15 C17 . 1.507(2) ?
    C15 H15 . 1.0000 ?
    C16 H16A . 0.9800 ?
    C16 H16B . 0.9800 ?
    C16 H16C . 0.9800 ?
    C17 H17A . 0.9800 ?
    C17 H17B . 0.9800 ?
    C17 H17C . 0.9800 ?
loop_
    _geom_angle_atom_site_label_1
    _geom_angle_atom_site_label_2
    _geom_angle_atom_site_label_3
    _geom_angle_site_symmetry_1
    _geom_angle_site_symmetry_3
    _geom_angle
    _geom_angle_publ_flag
    C8 N1 C9 . . 121.17(11) ?
    C8 N1 C15 . . 118.33(11) ?
    C9 N1 C15 . . 119.47(10) ?
    C2 C1 C6 . . 120.50(14) ?
    C2 C1 H1 . . 119.8 ?
    C6 C1 H1 . . 119.8 ?
    C1 C2 C3 . . 119.57(14) ?
    C1 C2 H2 . . 120.2 ?
    C3 C2 H2 . . 120.2 ?
    C2 C3 C4 . . 120.23(14) ?
    C2 C3 H3 . . 119.9 ?
    C4 C3 H3 . . 119.9 ?
    C5 C4 C3 . . 120.31(14) ?
    C5 C4 H4 . . 119.8 ?
    C3 C4 H4 . . 119.8 ?
    C4 C5 C6 . . 119.86(13) ?
    C4 C5 H5 . . 120.1 ?
    C6 C5 H5 . . 120.1 ?
    C5 C6 C1 . . 119.53(13) ?
    C5 C6 C7 . . 122.58(12) ?
    C1 C6 C7 . . 117.90(12) ?
    O1 C7 C6 . . 122.44(13) ?
    O1 C7 C8 . . 118.59(13) ?
    C6 C7 C8 . . 118.61(12) ?
    O2 C8 N1 . . 124.45(13) ?
    O2 C8 C7 . . 116.97(12) ?
    N1 C8 C7 . . 118.47(12) ?
    C10 C9 C14 . . 120.44(13) ?
    C10 C9 N1 . . 119.48(11) ?
    C14 C9 N1 . . 120.07(12) ?
    C9 C10 C11 . . 119.61(13) ?
    C9 C10 H10 . . 120.2 ?
    C11 C10 H10 . . 120.2 ?
    C12 C11 C10 . . 120.15(15) ?
    C12 C11 H11 . . 119.9 ?
    C10 C11 H11 . . 119.9 ?
    C13 C12 C11 . . 119.95(14) ?
    C13 C12 H12 . . 120.0 ?
    C11 C12 H12 . . 120.0 ?
    C12 C13 C14 . . 120.43(14) ?
    C12 C13 H13 . . 119.8 ?
    C14 C13 H13 . . 119.8 ?
    C13 C14 C9 . . 119.41(14) ?
    C13 C14 H14 . . 120.3 ?
    C9 C14 H14 . . 120.3 ?
    N1 C15 C16 . . 110.62(13) ?
    N1 C15 C17 . . 111.89(12) ?
    C16 C15 C17 . . 112.32(16) ?
    N1 C15 H15 . . 107.2 ?
    C16 C15 H15 . . 107.2 ?
    C17 C15 H15 . . 107.2 ?
    C15 C16 H16A . . 109.5 ?
    C15 C16 H16B . . 109.5 ?
    H16A C16 H16B . . 109.5 ?
    C15 C16 H16C . . 109.5 ?
    H16A C16 H16C . . 109.5 ?
    H16B C16 H16C . . 109.5 ?
    C15 C17 H17A . . 109.5 ?
    C15 C17 H17B . . 109.5 ?
    H17A C17 H17B . . 109.5 ?
    C15 C17 H17C . . 109.5 ?
    H17A C17 H17C . . 109.5 ?
    H17B C17 H17C . . 109.5 ?
loop_
    _geom_torsion_atom_site_label_1
    _geom_torsion_atom_site_label_2
    _geom_torsion_atom_site_label_3
    _geom_torsion_atom_site_label_4
    _geom_torsion_site_symmetry_1
    _geom_torsion_site_symmetry_2
    _geom_torsion_site_symmetry_3
    _geom_torsion_site_symmetry_4
    _geom_torsion
    _geom_torsion_publ_flag
    C6 C1 C2 C3 . . . . -0.2(2) ?
    C1 C2 C3 C4 . . . . 0.2(3) ?
    C2 C3 C4 C5 . . . . 0.1(3) ?
    C3 C4 C5 C6 . . . . -0.4(2) ?
    C4 C5 C6 C1 . . . . 0.4(2) ?
    C4 C5 C6 C7 . . . . -179.31(14) ?
    C2 C1 C6 C5 . . . . -0.1(2) ?
    C2 C1 C6 C7 . . . . 179.61(14) ?
    C5 C6 C7 O1 . . . . -174.46(15) ?
    C1 C6 C7 O1 . . . . 5.9(2) ?
    C5 C6 C7 C8 . . . . 12.5(2) ?
    C1 C6 C7 C8 . . . . -167.15(13) ?
    C9 N1 C8 O2 . . . . -171.72(15) ?
    C15 N1 C8 O2 . . . . -3.3(2) ?
    C9 N1 C8 C7 . . . . 12.2(2) ?
    C15 N1 C8 C7 . . . . -179.43(13) ?
    O1 C7 C8 O2 . . . . -112.09(19) ?
    C6 C7 C8 O2 . . . . 61.20(19) ?
    O1 C7 C8 N1 . . . . 64.3(2) ?
    C6 C7 C8 N1 . . . . -122.42(15) ?
    C8 N1 C9 C10 . . . . 80.08(17) ?
    C15 N1 C9 C10 . . . . -88.16(15) ?
    C8 N1 C9 C14 . . . . -101.03(16) ?
    C15 N1 C9 C14 . . . . 90.73(16) ?
    C14 C9 C10 C11 . . . . -0.3(2) ?
    N1 C9 C10 C11 . . . . 178.59(12) ?
    C9 C10 C11 C12 . . . . 0.1(2) ?
    C10 C11 C12 C13 . . . . 0.6(2) ?
    C11 C12 C13 C14 . . . . -1.1(2) ?
    C12 C13 C14 C9 . . . . 0.9(2) ?
    C10 C9 C14 C13 . . . . -0.2(2) ?
    N1 C9 C14 C13 . . . . -179.05(12) ?
    C8 N1 C15 C16 . . . . -91.50(19) ?
    C9 N1 C15 C16 . . . . 77.08(19) ?
    C8 N1 C15 C17 . . . . 142.45(15) ?
    C9 N1 C15 C17 . . . . -48.97(18) ?
loop_
    _geom_hbond_atom_site_label_D
    _geom_hbond_atom_site_label_H
    _geom_hbond_atom_site_label_A
    _geom_hbond_site_symmetry_A
    _geom_hbond_distance_DH
    _geom_hbond_distance_HA
    _geom_hbond_distance_DA
    _geom_hbond_angle_DHA
    _geom_hbond_publ_flag
    C10 H10 O1 1_455 0.95 2.32 3.2140(18) 157 yes
    C13 H13 O2 2_645 0.95 2.48 3.2895(18) 143 yes
_shelx_space_group_comment
;
The symmetry employed for this shelxl refinement is uniquely defined
by the following loop, which should always be used as a source of
symmetry information in preference to the above space-group names.
They are only intended as comments.
;
_shelx_estimated_absorpt_T_min     0.980
_shelx_estimated_absorpt_T_max     0.989
_shelx_hkl_file
;
   0   0   3    1.55    1.44
   0   0   3    0.36    0.97
   0   0  -3    0.94    0.97
   0   0  -3    1.08    0.83
   0   0   4  977.80   32.98
   0   0   4 1065.40   34.02
   0   0  -4 1118.57   35.32
   0   0  -4 1009.70   35.25
   0   0   5    1.08    0.90
   0   0   5    0.47    1.04
   0   0  -5    0.07    0.90
   0   0  -5    0.58    0.61
   0   0   6 1525.33   59.80
   0   0   6 1753.48   63.04
   0   0  -6 1780.99   64.59
   0   0  -6 1638.74   61.20
   0   0   7   -0.04    0.68
   0   0   7   -0.25    1.01
   0   0  -7    0.54    0.97
   0   0  -7    0.61    0.65
   0   0   8  617.74   21.06
   0   0   8  629.58   21.75
   0   0  -8  617.81   20.63
   0   0   9   -0.65    0.79
   0   0   9   -1.30    1.98
   0   0  -9   -0.11    0.76
   0   0  10   34.45    1.98
   0   0  10   36.76    2.74
   0   0 -10   34.45    1.94
   0   0  11   -1.66    1.55
   0   0  11   -0.25    1.69
   0   0 -11   -0.90    1.62
   0   0  12   30.10    2.09
   0   0  12   37.33    4.68
   0   0 -12   27.36    2.12
   0   0  13   -0.90    1.66
   0   0  13   -1.12    1.55
   0   0 -13    0.32    1.04
   0   0  14  114.63    6.23
   0   0  14  103.94    4.82
   0   0  15   -1.80    3.28
   0   0  15   -0.76    1.33
   0   0  16   11.84    3.49
   0   0  16   16.74    3.17
   0   0  17    0.83    2.23
   0   0  17    1.33    1.37
   0   0  18   42.59    5.15
   0   0  18   62.43    7.60
   0   0  19   -1.01    1.37
   0   0  19    1.44    2.27
   0  -1   3   29.20    1.80
   0   1   3   27.18    2.41
   0   1   3   25.71    1.15
   0  -1   3   26.53    2.02
   0  -1  -3   31.93    1.62
   0   1  -3   26.14    1.30
   0   1   4 3489.43  147.14
   0  -1   4 3406.81  147.18
   0   1   4 3407.49  141.46
   0  -1   4 3357.63  139.76
   0  -1  -4 3469.31  146.10
   0   1  -4 3504.66  145.02
   0  -1   5  170.47    5.65
   0  -1   5  162.05    5.65
   0   1   5  170.01    6.77
   0   1   5  160.54    4.54
   0   1  -5  165.79    4.82
   0  -1  -5  166.30    5.26
   0  -1  -5  164.57    4.57
   0  -1   6   96.45    3.89
   0  -1   6   90.33    3.89
   0   1   6  100.74    5.00
   0   1   6   92.89    3.78
   0   1  -6   94.98    4.00
   0  -1  -6   92.56    2.92
   0  -1  -6   98.83    4.72
   0  -1   7   56.09    2.23
   0   1   7   54.58    2.20
   0  -1   7   59.91    4.21
   0   1   7   54.15    3.85
   0   1  -7   55.41    2.23
   0  -1  -7   54.62    2.74
   0  -1  -7   55.59    2.12
   0  -1   8   60.81    3.17
   0   1   8   53.28    4.10
   0   1   8   57.68    2.27
   0  -1   8   57.35    2.38
   0  -1  -8   54.33    2.84
   0  -1  -8   58.32    2.27
   0   1  -8   56.16    2.34
   0   1   9  316.79   11.09
   0  -1   9  329.21   13.32
   0   1   9  313.08   10.94
   0  -1   9  302.89    9.68
   0  -1  -9  330.58   11.23
   0   1  -9  308.51    9.79
   0  -1  -9  322.37    9.86
   0  -1  10   94.76    4.64
   0   1  10   89.76    4.36
   0  -1  10   89.32    4.75
   0   1  10   90.22    3.53
   0   1 -10   96.49    3.60
   0   1  11   41.15    3.10
   0   1  11   46.84    3.49
   0  -1  11   42.48    3.38
   0  -1  11   47.24    3.60
   0   1 -11   44.54    2.48
   0   1  12    0.97    2.27
   0   1  12    0.94    0.97
   0  -1  12    1.62    2.52
   0  -1  12   -1.33    1.01
   0   1 -12    0.61    0.97
   0   1  13    5.33    2.09
   0  -1  13    3.06    2.27
   0  -1  13    4.10    1.48
   0   1  13   16.78    2.45
   0   1 -13    3.35    1.44
   0  -1  14    9.14    3.20
   0  -1  14   15.70    4.75
   0   1  14   15.37    2.74
   0   1  14   14.15    1.80
   0   1 -14    9.14    3.17
   0  -1  15   29.45    2.63
   0   1  15   28.51    3.74
   0   1  15   38.85    5.62
   0  -1  15   35.21    3.89
   0   1 -15   34.67    2.59
   0   1  16   76.90    5.44
   0  -1  16   73.77    4.07
   0  -1  16   75.46    5.80
   0   1  16   69.49    3.92
   0   1  17   -1.08    2.02
   0   1  17   -0.50    2.05
   0  -1  17   -1.84    3.56
   0  -1  17    0.54    2.20
   0  -1  18   15.45    2.41
   0   1  18   23.98    5.54
   0  -1  18   18.36    3.64
   0   1  18   11.66    2.30
   0   1  19    5.72    2.63
   0  -1  19    2.34    2.77
   0   1  19   -1.62    2.74
   0  -1  19    5.00    4.82
   0  -2   2  249.93    7.42
   0   2   2  249.86    6.23
   0  -2  -2  253.53    6.73
   0  -2  -2  257.31    6.52
   0   2  -2  254.14    6.73
   0   2   3  903.17   28.12
   0   2   3  824.29   27.36
   0  -2   3  842.61   26.17
   0  -2  -3  845.35   28.01
   0   2  -3  884.27   27.40
   0  -2   4 3051.42  124.50
   0   2   4 3169.98  129.93
   0  -2  -4 3057.47  128.10
   0   2  -4 3135.20  129.36
   0   2   5  983.17   33.59
   0   2   5 1084.01   35.28
   0  -2   5 1018.56   35.50
   0  -2   5 1081.49   36.79
   0   2  -5 1081.74   35.46
   0  -2  -5 1078.93   36.47
   0  -2   6  229.95    7.81
   0  -2   6  240.21    9.43
   0   2   6  225.27    7.31
   0   2   6  233.69    8.53
   0   2  -6  225.27    6.70
   0  -2  -6  225.13    7.16
   0  -2   7   38.81    2.63
   0   2   7   42.52    2.66
   0   2   7   38.67    2.30
   0  -2   7   42.05    1.98
   0  -2  -7   38.31    2.23
   0   2  -7   47.27    3.02
   0  -2   8  170.19    5.51
   0  -2   8  170.26    6.44
   0   2   8  169.29    6.08
   0   2   8  165.11    6.12
   0   2  -8  171.27    5.58
   0  -2  -8  166.12    7.20
   0  -2   9  145.38    5.04
   0   2   9  150.28    5.69
   0   2   9  144.12    4.86
   0  -2   9  147.94    7.85
   0  -2  -9  151.00    5.62
   0   2  -9  142.50    4.86
   0  -2  10   95.34    5.11
   0   2  10   97.68    4.50
   0   2  10   95.08    3.60
   0  -2  10  103.65    4.97
   0  -2 -10   93.07    4.25
   0   2 -10   99.22    5.18
   0  -2  11   44.97    3.71
   0   2  11   42.70    4.64
   0  -2  11   42.77    5.36
   0   2  11   42.66    3.49
   0   2 -11   44.68    2.56
   0  -2 -11   54.33    3.17
   0   2  12   15.66    3.71
   0   2  12   17.17    1.69
   0  -2  12   15.16    1.84
   0  -2  12   22.39    2.81
   0   2 -12   14.29    2.88
   0  -2  13  142.32    7.31
   0   2  13  146.32    6.88
   0  -2  13  142.43    5.87
   0   2  13  158.84    7.52
   0   2 -13  147.86    5.83
   0   2  14  134.54    6.73
   0  -2  14  136.67   10.01
   0  -2  14  129.07    5.65
   0   2  14  122.95    5.26
   0   2 -14  127.34    5.40
   0  -2  15    0.14    2.05
   0   2  15    1.01    1.73
   0  -2  15   -0.22    1.98
   0   2  15    0.11    1.91
   0   2 -15    0.32    1.22
   0   2  16    3.53    1.37
   0  -2  16    2.56    1.62
   0  -2  16    5.08    4.14
   0   2  16    3.28    3.71
   0   2 -16    2.56    1.69
   0  -2  17    0.22    2.34
   0   2  17   -1.22    1.98
   0  -2  17   -2.12    1.40
   0   2  17   -0.29    2.09
   0   2 -17    0.40    1.40
   0   2  18    6.62    2.95
   0   2  18    9.32    2.02
   0  -2  18    3.89    3.31
   0   2  19    0.36    1.69
   0   2  19    1.37    1.51
   0  -2  19    2.92    1.69
   0  -2  19    4.50    2.81
   0   2  19    1.69    4.14
   0  -3   0   -0.14    0.79
   0   3   0    0.14    0.43
   0  -3   1  450.22   13.72
   0   3   1  509.04   13.83
   0  -3  -1  521.14   14.22
   0   3  -1  478.15   13.47
   0  -3   2 6899.98  345.92
   0   3   2 7238.77  358.19
   0  -3  -2 6960.83  345.23
   0   3  -2 6997.80  350.74
   0   3   3  459.22   13.68
   0  -3   3  445.86   13.03
   0   3  -3  452.95   14.58
   0  -3  -3  460.51   13.90
   0  -3  -3  457.24   14.47
   0  -3   4  312.36    9.07
   0   3   4  319.35    8.78
   0   3  -4  322.95    9.47
   0  -3  -4  325.36    9.61
   0   3   5  928.26   30.89
   0   3   5  974.60   33.84
   0  -3   5  987.09   32.33
   0  -3  -5  957.06   32.11
   0   3  -5  984.10   32.19
   0   3   6   55.08    2.81
   0   3   6   55.05    1.98
   0  -3   6   51.77    2.27
   0   3   6   55.41    3.49
   0  -3  -6   61.13    2.63
   0   3  -6   53.64    2.38
   0  -3   7  820.18   28.48
   0   3   7  843.44   28.73
   0   3   7  804.84   26.53
   0  -3   7  848.52   29.74
   0   3  -7  810.46   26.97
   0  -3  -7  826.55   29.67
   0   3   8  434.19   14.47
   0  -3   8  418.35   14.65
   0  -3   8  440.03   15.34
   0   3   8  421.70   13.18
   0   3  -8  421.38   13.50
   0  -3  -8  418.10   13.90
   0  -3   9   -1.01    1.37
   0  -3   9    0.58    2.09
   0   3   9    0.54    0.68
   0   3   9   -0.50    1.55
   0  -3  -9   -0.07    0.90
   0   3  -9   -0.65    0.86
   0  -3  10  525.71   19.37
   0   3  10  542.06   21.24
   0  -3  10  553.62   20.49
   0   3  10  526.22   19.26
   0   3 -10  524.35   19.48
   0  -3 -10  550.56   19.30
   0   3  11   11.41    3.17
   0  -3  11   10.94    4.00
   0   3  11   17.39    2.48
   0  -3  11   11.41    2.70
   0  -3 -11    9.50    3.17
   0   3 -11   11.81    1.69
   0   3  12    0.79    0.90
   0  -3  12   -0.04    1.66
   0   3  12   -0.40    1.33
   0  -3  12   -0.14    1.80
   0  -3 -12    0.76    1.30
   0   3 -12   -0.40    1.12
   0   3  13   99.30    5.87
   0   3  13  108.15    5.54
   0  -3  13  117.62    9.07
   0  -3  13  108.51    4.82
   0   3 -13  107.07    4.86
   0  -3  14   35.25    2.66
   0   3  14   30.49    3.31
   0  -3  14   34.17    3.92
   0   3  14   27.25    2.30
   0   3 -14   33.88    2.66
   0  -3  15    8.10    1.94
   0  -3  15    8.10    4.86
   0   3  15   12.89    2.52
   0   3  15    8.71    1.66
   0   3 -15    8.24    3.13
   0   3  16   33.70    3.89
   0  -3  16   36.65    4.36
   0   3  16   40.76    5.69
   0  -3  16   31.36    4.54
   0   3 -16   38.34    3.06
   0   3  17    6.01    1.55
   0   3  17    3.82    1.62
   0  -3  17    8.75    5.08
   0   3  17    9.29    4.14
   0  -3  17    5.26    1.84
   0   3 -17    3.13    3.06
   0  -3  18   73.01    4.72
   0   3  18   88.96    6.01
   0   3  18   66.32    4.43
   0  -3  18   83.63    6.70
   0   3  18   63.15    5.90
   0   3 -18   92.46    4.86
   0   3  19   43.49    4.82
   0  -3  19   39.93    5.26
   0  -3  19   53.64    5.47
   0   3  19   49.36    4.97
   0   3  19   33.23    3.35
   0   4   0   23.29    2.05
   0  -4   0   23.15    1.30
   0  -4   1    6.52    1.55
   0   4   1    4.79    0.83
   0   4  -1    6.19    1.58
   0  -4  -1    4.75    0.83
   0  -4   2 6588.77  325.25
   0   4   2 6797.12  333.24
   0  -4  -2 6527.82  321.15
   0   4  -2 6610.56  328.92
   0  -4   3   68.66    2.45
   0   4   3   73.12    2.27
   0  -4  -3   75.14    3.10
   0   4  -3   70.49    2.59
   0   4   4   65.74    2.16
   0  -4   4   66.28    2.45
   0  -4  -4   65.38    2.52
   0  -4  -4   65.71    2.20
   0   4  -4   66.07    2.56
   0  -4   5    6.44    1.69
   0   4   5    5.90    0.76
   0   4  -5    6.19    1.08
   0  -4  -5    4.03    1.04
   0  -4   6  111.75    3.78
   0   4   6  110.20    3.38
   0   4  -6  111.10    3.85
   0  -4  -6  117.33    5.11
   0  -4   7  130.83    4.32
   0   4   7  134.22    4.07
   0   4   7  130.29    4.61
   0   4   7  129.07    4.18
   0  -4  -7  137.46    4.79
   0   4  -7  134.15    4.64
   0   4   8  156.25    5.76
   0   4   8  157.12    6.01
   0  -4   8  157.04    6.41
   0  -4   8  158.84    6.48
   0   4   8  165.04    6.98
   0  -4  -8  157.15    5.54
   0   4  -8  161.72    5.51
   0   4   9  491.40   17.53
   0  -4   9  504.08   18.40
   0   4   9  531.87   18.29
   0   4   9  493.13   17.17
   0  -4   9  522.04   19.01
   0  -4  -9  510.05   17.43
   0   4  -9  501.70   16.85
   0   4  10    6.37    1.80
   0  -4  10    9.11    2.66
   0  -4  10    9.14    2.41
   0   4  10   10.51    2.27
   0   4  10   10.91    1.26
   0  -4 -10   13.29    1.76
   0   4 -10   11.02    2.81
   0   4  11   12.93    1.48
   0   4  11   14.19    1.58
   0  -4  11   16.31    2.95
   0  -4  11   15.41    2.70
   0   4  11   16.38    2.09
   0  -4 -11   14.37    3.20
   0   4 -11   15.81    1.98
   0   4  12   11.59    2.09
   0   4  12   10.37    1.62
   0  -4  12   12.17    2.99
   0   4  12   10.84    1.48
   0  -4  12   10.76    4.43
   0  -4 -12   11.56    2.12
   0   4 -12    7.99    1.91
   0   4  13   26.61    2.16
   0  -4  13   37.33    3.74
   0  -4  13   24.55    3.89
   0   4  13   26.93    2.95
   0   4  13   25.35    2.12
   0  -4 -13   32.73    2.88
   0   4 -13   28.84    3.89
   0   4  14    5.22    2.59
   0  -4  14   18.51    4.57
   0  -4  14    7.31    1.76
   0   4  14    9.90    2.16
   0   4  14    7.56    1.44
   0  -4 -14    1.98    2.05
   0   4 -14    7.13    1.87
   0   4  15  136.59    7.56
   0  -4  15  159.02    6.91
   0   4  15  161.87    7.81
   0  -4  15  149.77    8.60
   0   4  15  135.55    6.01
   0   4 -15  151.61    8.53
   0  -4  16    3.24    1.73
   0  -4  16    2.20    4.61
   0   4  16    2.99    1.48
   0   4  16    3.92    2.41
   0   4  16    4.14    2.23
   0   4 -16    4.14    1.73
   0   4  17   -0.50    2.95
   0  -4  17   -0.04    2.23
   0  -4  17   -1.80    2.38
   0   4  17    1.76    1.87
   0   4  17    0.47    1.84
   0   4 -17    0.25    1.44
   0   4  18    9.76    1.91
   0   4  18   11.09    2.99
   0  -4  18   13.75    3.85
   0   4  18   11.52    2.02
   0  -4  18   14.11    3.82
   0   4 -18   13.93    2.38
   0  -4  19    8.32    3.42
   0  -4  19    3.38    1.94
   0   4  19    4.72    2.59
   0   4  19    4.93    1.66
   0   4  19    4.93    2.84
   0   4 -19    2.20    2.05
   0  -5   0   -0.18    0.54
   0   5   0    0.11    0.58
   0  -5   1  415.36   12.10
   0   5   1  423.79   12.13
   0   5  -1  424.44   13.39
   0  -5  -1  417.96   11.99
   0   5   2   94.26    2.88
   0  -5   2   89.61    4.00
   0  -5  -2   91.92    2.81
   0   5  -2   94.83    3.06
   0  -5   3   52.96    3.02
   0   5   3   50.58    1.87
   0   5  -3   48.17    3.06
   0  -5  -3   50.48    2.56
   0  -5   4  196.61    7.02
   0   5   4  196.00    5.54
   0  -5  -4  192.76    6.34
   0   5  -4  201.26    6.19
   0   5   5 1318.78   47.74
   0  -5   5 1515.54   53.36
   0  -5  -5 1359.50   47.70
   0  -5  -5 1426.22   52.96
   0   5  -5 1489.98   53.07
   0   5   6    7.60    1.37
   0  -5   6    4.18    1.08
   0  -5  -6    5.80    1.12
   0   5  -6    3.28    1.19
   0   5   7   50.98    1.98
   0  -5   7   50.87    2.38
   0   5  -7   48.68    2.45
   0  -5  -7   50.30    2.48
   0   5   8    1.87    0.94
   0   5   8    4.68    0.86
   0  -5   8    2.70    1.87
   0  -5  -8    4.93    1.19
   0   5  -8    2.52    1.26
   0  -5   9  453.17   17.07
   0   5   9  431.89   13.97
   0   5   9  441.54   14.62
   0  -5   9  445.54   14.91
   0   5  -9  452.41   15.45
   0  -5  -9  451.40   15.59
   0   5  10  195.60    7.63
   0   5  10  198.27    6.88
   0  -5  10  205.86    8.96
   0  -5  10  204.32    7.20
   0   5 -10  197.73    7.34
   0  -5 -10  210.33    7.67
   0   5  11  101.17    4.28
   0   5  11  104.84    4.86
   0  -5  11   98.04    4.46
   0   5  11  117.41    5.62
   0  -5  11   91.34    6.16
   0   5 -11   92.17    6.62
   0  -5 -11   93.54    4.57
   0   5  12  109.59    5.29
   0  -5  12  107.25    4.86
   0   5  12   97.89    4.18
   0   5  12  108.37    4.50
   0  -5  12   97.39    6.23
   0  -5 -12  104.26    6.80
   0   5 -12  108.04    5.18
   0   5  13  107.54    4.54
   0   5  13  117.80    5.65
   0  -5  13  112.00    5.11
   0  -5  13  114.74    9.36
   0   5  13  106.14    4.72
   0   5 -13  103.40    4.93
   0  -5 -13  125.43    5.69
   0   5  14   11.63    2.70
   0  -5  14   11.05    3.31
   0   5  14    9.76    1.58
   0  -5  14   12.02    3.28
   0   5  14   14.94    2.27
   0  -5 -14   12.06    2.30
   0   5 -14   12.31    3.31
   0   5  15   23.33    2.95
   0  -5  15   23.73    4.10
   0  -5  15   25.35    6.30
   0   5  15   31.21    3.60
   0   5  15   16.31    3.20
   0   5 -15   22.11    2.66
   0  -5  16   23.58    4.68
   0   5  16   34.09    3.42
   0  -5  16   33.34    3.02
   0   5  16   26.46    2.41
   0   5  16   32.76    3.74
   0   5 -16   29.56    4.61
   0   5  17    0.47    1.26
   0  -5  17    0.40    4.32
   0   5  17   -1.08    1.94
   0  -5  17    2.27    1.55
   0   5 -17    1.19    1.58
   0  -5  18   22.61    2.74
   0   5  18   16.49    3.53
   0  -5  18   17.89    4.50
   0   5  18   15.73    2.05
   0   5 -18   18.94    4.25
   0   5  19   17.89    2.23
   0  -5  19   22.75    4.18
   0  -5  19   20.59    4.72
   0   5  19   11.63    2.20
   0  -6   0  180.01    5.26
   0   6   0  182.64    5.33
   0  -6   1   81.58    2.81
   0   6   1   85.04    3.60
   0  -6  -1   80.54    2.66
   0   6  -1   84.82    3.82
   0  -6   2  174.00    5.29
   0   6   2  179.73    5.22
   0   6  -2  178.14    5.40
   0  -6  -2  175.44    5.11
   0   6   3  505.44   16.06
   0  -6   3  491.11   15.16
   0  -6  -3  498.71   15.91
   0   6  -3  504.33   15.55
   0  -6   4  413.60   12.78
   0   6   4  421.95   12.46
   0  -6  -4  417.81   13.43
   0   6  -4  412.16   14.19
   0   6   5  634.12   19.77
   0  -6   5  606.65   20.95
   0  -6  -5  634.87   20.56
   0  -6  -5  642.29   20.09
   0   6  -5  630.48   22.11
   0   6   6  148.48    4.54
   0  -6   6  145.88    4.93
   0   6  -6  155.86    6.66
   0  -6  -6  152.90    5.15
   0   6   7    4.61    1.44
   0  -6   7    4.90    1.19
   0  -6  -7    3.78    1.94
   0   6  -7    6.23    2.12
   0  -6   8  384.47   14.15
   0   6   8  372.20   11.70
   0   6  -8  400.75   14.98
   0  -6  -8  389.41   13.03
   0   6   9   33.16    1.87
   0  -6   9   40.61    2.52
   0   6   9   40.22    2.16
   0   6  -9   36.00    2.66
   0  -6  -9   33.66    2.45
   0   6  10    6.88    1.30
   0   6  10    5.80    1.15
   0  -6  10    8.03    1.66
   0  -6  10    6.05    2.41
   0  -6 -10    6.23    1.66
   0   6 -10    6.30    1.76
   0  -6  11 1391.15   54.51
   0   6  11 1367.32   53.90
   0   6  11 1289.30   51.95
   0  -6  11 1385.53   57.78
   0  -6 -11 1346.07   53.61
   0   6 -11 1353.74   53.21
   0   6  12   91.59    5.36
   0  -6  12   94.80    4.72
   0   6  12   90.48    4.21
   0  -6  12  103.98    6.41
   0   6 -12   87.63    6.77
   0  -6 -12  100.02    4.75
   0   6  13   29.85    2.20
   0  -6  13   28.80    4.03
   0   6  13   26.93    3.06
   0  -6  13   33.09    2.74
   0  -6 -13   31.54    4.25
   0   6 -13   28.37    2.81
   0  -6  14    1.12    1.44
   0   6  14    1.01    1.66
   0  -6  14    2.88    3.64
   0   6  14    0.86    1.08
   0   6 -14   -1.48    1.44
   0  -6 -14    0.29    2.52
   0  -6  15   17.86    2.38
   0   6  15    7.16    3.06
   0  -6  15   15.63    3.71
   0   6  15   15.27    2.81
   0  -6 -15   19.23    2.59
   0   6 -15   13.11    2.45
   0   6  16   44.39    4.64
   0  -6  16   60.09    5.58
   0  -6  16   61.46    8.53
   0   6  16   46.16    4.50
   0   6 -16   55.34    4.03
   0   6  17    2.56    2.23
   0   6  17    3.89    1.51
   0  -6  17    6.91    3.24
   0  -6  17    1.98    3.13
   0   6 -17    3.35    3.28
   0  -6  18   24.99    7.31
   0   6  18   15.52    2.41
   0   6  18   17.43    2.16
   0  -6  18   22.68    2.84
   0   6 -18   27.00    2.88
   0   7   0   -0.36    0.68
   0  -7   0   -0.04    1.19
   0   7   1  145.67    4.50
   0  -7   1  146.57    4.61
   0  -7  -1  145.85    4.43
   0   7  -1  146.21    5.65
   0   7   2  526.04   17.17
   0  -7   2  520.10   16.06
   0  -7  -2  516.14   16.78
   0   7  -2  515.56   16.13
   0  -7   3   91.05    3.35
   0   7   3   90.58    3.96
   0   7  -3   87.85    3.46
   0  -7  -3   85.29    2.95
   0   7   4    4.75    0.94
   0  -7   4    3.89    1.15
   0  -7  -4    6.08    0.97
   0   7  -4    2.63    1.22
   0   7   5    5.65    0.90
   0  -7   5    2.09    1.91
   0   7  -5    1.94    1.22
   0  -7  -5    3.13    1.51
   0   7   6    0.18    1.15
   0  -7   6    2.23    0.97
   0  -7  -6    0.50    0.90
   0  -7  -6    0.54    0.76
   0   7  -6    1.12    1.04
   0  -7   7   19.91    2.77
   0   7   7   20.63    2.05
   0  -7  -7   20.85    2.59
   0   7  -7   18.69    1.98
   0  -7   8    3.78    1.33
   0   7   8    5.15    0.97
   0   7  -8    5.08    1.51
   0  -7  -8    6.88    1.33
   0   7   9   49.36    3.17
   0  -7   9   52.85    2.92
   0   7  -9   48.42    4.79
   0  -7  -9   53.46    2.88
   0  -7  10  118.41    5.22
   0  -7  10  115.97    6.88
   0   7  10  112.51    4.57
   0   7  10  109.66    4.28
   0  -7 -10  117.55    6.88
   0   7 -10  120.07    7.67
   0  -7  11  238.05   11.38
   0   7  11  252.38   11.20
   0   7  11  223.54    8.06
   0  -7  11  239.42   11.77
   0  -7 -11  232.15    9.22
   0   7 -11  233.69    9.68
   0   7  12  182.68    8.10
   0  -7  12  196.47    9.94
   0   7  12  192.15    8.96
   0  -7  12  201.44   10.01
   0   7 -12  190.13    8.06
   0  -7 -12  192.33    7.78
   0   7  13    5.29    2.20
   0  -7  13    6.80    3.28
   0   7  13    9.00    1.51
   0  -7  13    5.65    4.90
   0  -7 -13    6.12    1.91
   0   7 -13    6.34    3.31
   0  -7  14   22.25    2.70
   0   7  14   24.66    2.88
   0   7  14   17.64    2.05
   0  -7  14   27.36    3.85
   0  -7 -14   24.81    2.66
   0   7 -14   24.23    2.81
   0  -7  15   50.01    7.99
   0   7  15   38.96    2.92
   0  -7  15   49.50    3.60
   0   7  15   39.96    3.78
   0  -7 -15   46.41    5.29
   0   7 -15   46.19    3.64
   0  -7  16   17.79    3.85
   0   7  16    6.91    1.87
   0  -7  16   14.73    2.41
   0   7  16   10.04    2.70
   0  -7 -16   14.55    2.48
   0   7 -16   14.73    4.00
   0   7  17   -0.58    2.09
   0   7  17    0.40    1.91
   0  -7  17    6.34    4.90
   0  -7  17    1.76    1.69
   0   7 -17    1.44    1.80
   0  -7  18    0.40    1.37
   0   7  18    0.25    0.94
   0   7  18   -0.65    1.69
   0  -7  18    0.04    2.45
   0   7 -18   -1.48    2.41
   0   8   0  370.97   12.60
   0  -8   0  359.42   10.98
   0  -8   1   31.97    2.77
   0   8   1   32.62    1.76
   0  -8  -1   32.26    1.80
   0   8  -1   32.62    2.84
   0  -8   2  321.11   11.34
   0   8   2  327.05   10.01
   0  -8  -2  316.29   10.73
   0   8  -2  319.85   10.15
   0   8   3 2093.24   80.72
   0  -8   3 2002.87   79.67
   0   8  -3 1994.70   78.27
   0  -8  -3 2107.97   80.61
   0  -8   4  168.78    5.83
   0   8   4  172.96    5.44
   0   8  -4  173.75    6.01
   0  -8  -4  171.30    5.40
   0   8   5  338.75   10.48
   0  -8   5  338.68   10.91
   0   8  -5  336.70   11.30
   0  -8  -5  342.93   10.62
   0   8   6   22.43    2.23
   0  -8   6   19.55    2.84
   0   8  -6   21.89    2.02
   0  -8  -6   21.71    1.69
   0  -8  -6   20.95    1.51
   0  -8   7   96.38    4.00
   0   8   7   93.61    3.42
   0  -8  -7   97.82    3.96
   0   8  -7  100.20    5.98
   0  -8   8   26.82    2.16
   0   8   8   25.49    1.66
   0   8  -8   26.79    3.82
   0  -8  -8   23.94    2.05
   0   8   9  100.99    4.90
   0  -8   9   98.25    6.16
   0  -8  -9   99.26    5.98
   0   8  -9  102.50    4.82
   0   8  10   -0.50    0.86
   0  -8  10   -0.07    2.12
   0   8 -10    0.25    1.40
   0  -8 -10    2.59    1.87
   0  -8  11  608.99   25.13
   0   8  11  576.77   22.97
   0  -8  11  593.90   21.93
   0   8  11  550.74   19.77
   0  -8 -11  579.57   23.58
   0   8 -11  587.03   24.88
   0  -8  12   18.54    2.38
   0  -8  12   13.21    5.44
   0   8  12   14.04    2.95
   0   8  12   15.05    2.52
   0  -8 -12   13.00    3.31
   0   8 -12   12.85    2.48
   0  -8  13   52.49    5.40
   0  -8  13   66.46    4.03
   0   8  13   54.98    4.68
   0   8 -13   59.62    4.14
   0  -8 -13   65.89    5.36
   0   8  14    7.09    2.52
   0   8  14    8.93    2.20
   0  -8  14    8.89    2.12
   0  -8  14    0.43    5.15
   0  -8 -14    3.49    1.94
   0   8 -14    7.81    3.60
   0   8  15    2.12    2.30
   0  -8  15    8.06    3.35
   0   8  15    6.55    2.56
   0  -8  15    8.39    3.49
   0  -8 -15    9.47    2.05
   0   8 -15    6.80    2.27
   0  -8  16   -0.11    3.82
   0   8  16    0.14    1.01
   0   8  16    0.43    1.51
   0  -8  16   -0.25    2.23
   0   8 -16    0.25    1.48
   0  -8 -16   -0.86    1.37
   0  -8  17    0.54    2.95
   0   8  17   -0.29    1.26
   0  -8  17    1.33    2.84
   0   8 -17    2.16    2.95
   0  -8 -17    2.05    1.69
   0   8  18    0.22    1.98
   0  -8  18   -1.37    1.80
   0  -8  18    1.69    5.44
   0   8  18   -1.73    1.33
   0   8 -18   -1.19    1.91
   0  -9   0    0.29    0.79
   0   9   0    0.22    0.79
   0   9   1   14.29    1.44
   0  -9   1   13.21    1.48
   0  -9  -1   14.44    1.40
   0   9  -1   15.05    1.48
   0   9   2    7.81    1.12
   0  -9   2    6.44    1.30
   0  -9  -2    4.97    1.84
   0   9  -2    7.27    1.33
   0   9   3  411.15   12.89
   0  -9   3  392.18   12.82
   0  -9  -3  393.01   13.61
   0   9  -3  401.65   13.25
   0  -9   4   -0.61    1.58
   0   9   4   -0.22    0.76
   0  -9  -4    0.79    0.79
   0   9  -4    1.33    1.66
   0   9   5   10.69    1.22
   0  -9   5   11.74    1.55
   0   9  -5    8.39    2.66
   0  -9  -5    9.25    1.98
   0  -9   6   30.35    2.20
   0   9   6   29.05    2.66
   0   9  -6   27.94    3.82
   0  -9  -6   30.96    2.77
   0   9   7  297.20    9.79
   0  -9   7  316.72   10.91
   0  -9  -7  311.78   10.26
   0  -9  -7  321.04   10.98
   0   9  -7  317.51   11.38
   0  -9   8   80.43    5.44
   0   9   8   78.95    3.20
   0   9  -8   82.88    4.28
   0  -9  -8   78.02    4.97
   0  -9   9  234.05    8.75
   0   9   9  217.28    8.82
   0   9  -9  218.54    8.89
   0  -9  -9  232.00    8.57
   0   9  10    1.76    1.15
   0  -9  10    2.30    1.69
   0  -9 -10    2.70    1.44
   0   9 -10    0.43    3.06
   0   9  11   10.62    1.44
   0   9  11   14.33    1.73
   0  -9  11    9.61    2.27
   0  -9  11    7.45    3.31
   0   9 -11   13.61    2.41
   0  -9 -11   12.49    2.02
   0  -9  12   33.16    4.18
   0  -9  12   33.09    3.17
   0   9  12   29.88    3.17
   0   9  12   32.94    2.45
   0  -9 -12   32.01    2.74
   0   9 -12   32.73    3.20
   0   9  13   82.95    4.21
   0   9  13   82.99    5.00
   0  -9  13   95.84    5.11
   0  -9  13   92.38    6.77
   0  -9 -13   90.55    4.68
   0   9 -13   89.86    7.24
   0  -9  14    1.04    1.76
   0  -9  14    3.42    2.70
   0   9  14    2.88    1.26
   0   9  14    0.04    1.80
   0   9 -14    1.69    1.84
   0  -9 -14    1.73    1.58
   0   9  15    3.17    2.09
   0  -9  15    0.00    1.76
   0   9  15    0.90    1.84
   0  -9  15    3.89    2.77
   0   9 -15   -0.25    1.91
   0  -9 -15    2.30    2.66
   0   9  16   17.46    3.49
   0  -9  16   21.71    4.75
   0   9  16   17.28    3.02
   0  -9  16   25.06    2.99
   0  -9 -16   19.73    4.57
   0   9 -16   22.32    5.04
   0   9  17   21.96    3.67
   0   9  17   15.77    3.24
   0  -9  17   28.51    5.29
   0  -9  17   25.56    3.24
   0  -9 -17   31.90    3.17
   0   9 -17   25.20    3.38
   0  10   0   -0.14    0.90
   0 -10   0    0.40    0.83
   0 -10   1   50.76    2.48
   0  10   1   46.77    2.38
   0  10  -1   50.76    2.56
   0 -10  -1   47.70    2.38
   0 -10   2  124.39    5.87
   0  10   2  124.46    4.43
   0 -10  -2  126.15    5.58
   0  10  -2  126.30    4.72
   0  10   3  198.63    7.63
   0 -10   3  199.13    8.24
   0 -10  -3  190.78    7.42
   0  10  -3  185.27    8.14
   0  10   4   24.01    2.63
   0 -10   4   25.13    2.02
   0 -10  -4   22.54    1.69
   0  10  -4   26.21    3.24
   0  10   5    0.61    0.86
   0 -10   5    2.02    1.84
   0  10  -5    0.54    1.15
   0 -10  -5   -0.04    0.90
   0 -10   6   -0.29    1.08
   0  10   6   -0.29    0.79
   0 -10  -6   -0.04    0.83
   0  10  -6    0.40    1.19
   0 -10   7   24.27    3.71
   0  10   7   28.80    2.77
   0 -10  -7   28.08    3.24
   0  10  -7   23.76    2.56
   0 -10  -7   21.42    2.92
   0 -10   8    9.79    1.98
   0  10   8    9.14    1.48
   0 -10  -8   13.39    1.73
   0  10  -8    9.43    2.27
   0  10   9  311.46   12.35
   0 -10   9  334.47   12.35
   0 -10  -9  331.26   12.20
   0  10  -9  328.24   15.52
   0 -10  10   12.71    2.20
   0  10  10    9.04    1.44
   0 -10 -10   13.54    3.02
   0  10 -10    8.82    2.30
   0 -10  11    1.94    2.30
   0  10  11    0.14    0.90
   0  10 -11   -0.32    1.48
   0 -10 -11   -0.54    1.91
   0 -10  12   46.55    5.11
   0 -10  12   39.57    4.79
   0  10  12   30.89    2.59
   0  10  12   33.19    3.35
   0 -10 -12   38.70    4.46
   0  10 -12   39.96    5.51
   0 -10  13    0.29    4.03
   0  10  13    0.79    1.12
   0 -10  13    0.25    2.77
   0  10  13    0.47    1.69
   0  10 -13    1.08    1.73
   0 -10 -13   -0.79    2.27
   0  10  14   -0.83    1.15
   0  10  14    0.47    1.62
   0 -10  14   -1.37    2.63
   0 -10  14    1.98    2.48
   0  10 -14    0.22    1.69
   0 -10 -14   -1.73    2.23
   0 -10  15   53.07    9.07
   0  10  15   40.76    2.81
   0 -10  15   56.06    6.08
   0  10  15   43.46    3.24
   0 -10 -15   55.19    3.74
   0  10 -15   52.13    6.26
   0  10  16    1.04    1.08
   0  10  16    0.54    1.26
   0 -10  16    1.22    2.95
   0 -10  16   -0.18    2.88
   0 -10 -16    0.79    1.62
   0  10 -16   -1.80    1.91
   0 -10  17   -0.76    5.26
   0  10  17   -0.04    1.30
   0 -10  17    0.54    2.95
   0  10 -17    2.34    1.91
   0 -10 -17    0.43    1.69
   0 -11   0    1.01    1.66
   0  11   0    0.25    1.01
   0  11   1  321.36   12.28
   0 -11   1  330.33   12.42
   0  11  -1  327.09   11.12
   0 -11  -1  324.24   12.13
   0 -11   2   47.09    2.70
   0  11   2   49.25    3.74
   0 -11  -2   49.43    3.64
   0  11  -2   49.97    2.74
   0  11   3    0.72    0.86
   0 -11   3    0.40    1.01
   0  11  -3   -0.61    1.04
   0 -11  -3   -0.90    1.44
   0 -11   4   54.80    4.43
   0  11   4   58.68    2.77
   0 -11  -4   54.65    3.89
   0  11  -4   55.44    4.68
   0  11   5   -0.97    1.44
   0 -11   5   -0.43    1.08
   0  11  -5    0.79    1.22
   0 -11  -5   -0.07    0.86
   0 -11   6   18.94    3.35
   0  11   6   14.69    1.62
   0 -11  -6   16.53    1.62
   0  11  -6   14.29    2.27
   0 -11   7   29.70    2.56
   0  11   7   24.45    2.99
   0 -11  -7   25.56    2.09
   0  11  -7   27.79    2.81
   0 -11  -7   26.57    2.23
   0  11   8   37.91    2.30
   0 -11   8   39.10    3.02
   0  11  -8   43.31    5.26
   0 -11  -8   37.80    4.14
   0 -11  -8   39.93    2.48
   0  11   9  117.41    6.12
   0 -11   9  117.91    7.70
   0  11  -9  116.29    6.05
   0 -11  -9  128.85    6.95
   0 -11  10   64.70    4.03
   0  11  10   54.69    2.95
   0  11 -10   55.84    4.14
   0 -11 -10   60.66    3.53
   0 -11  11    6.30    2.23
   0  11  11    7.63    1.48
   0  11 -11    7.96    3.89
   0 -11 -11    7.42    1.84
   0  11  12   45.51    4.14
   0 -11  12   57.78    4.18
   0 -11  12   52.10    5.47
   0 -11 -12   54.15    3.56
   0  11 -12   51.48    4.25
   0 -11  13    3.60    3.17
   0  11  13    3.38    2.41
   0  11  13    4.36    2.09
   0 -11  13    3.28    2.12
   0 -11 -13    3.67    1.76
   0  11 -13    2.95    2.23
   0 -11  14   21.31    2.95
   0  11  14   15.84    3.24
   0 -11  14   18.00    4.43
   0  11  14   13.07    1.84
   0 -11 -14   20.27    2.41
   0  11 -14   16.49    4.90
   0 -11  15    0.54    1.94
   0  11  15    1.66    2.27
   0 -11  15    2.23    3.20
   0  11  15    1.69    1.19
   0  11 -15    0.61    2.12
   0 -11 -15    2.41    1.66
   0 -11  16    2.45    3.85
   0  11  16    0.54    2.56
   0 -11  16    5.40    2.30
   0  11  16    5.51    1.40
   0  11 -16    4.25    2.56
   0 -11 -16    4.57    3.24
   0 -12   0  139.04    5.36
   0  12   0  139.19    7.09
   0 -12   1    4.72    1.51
   0  12   1    4.46    1.48
   0 -12  -1    4.03    2.30
   0  12  -1    5.00    1.51
   0 -12   2    0.00    1.12
   0  12   2    0.25    1.04
   0 -12  -2   -0.25    1.66
   0  12  -2   -0.86    1.12
   0 -12   3   31.36    3.78
   0  12   3   29.59    3.31
   0  12  -3   28.23    2.48
   0 -12  -3   25.71    3.31
   0 -12   4  145.09    5.87
   0  12   4  142.07    5.40
   0  12  -4  142.82    7.92
   0 -12  -4  144.59    6.91
   0 -12   5   81.01    5.90
   0  12   5   82.45    3.74
   0  12  -5   86.98    4.46
   0 -12  -5   80.03    5.04
   0 -12   6    0.43    1.30
   0  12   6    0.68    1.69
   0  12  -6   -1.40    1.48
   0 -12  -6   -0.54    1.04
   0 -12   7   12.53    3.53
   0  12   7   12.75    1.69
   0 -12  -7   14.19    1.80
   0  12  -7   13.57    2.48
   0  12   8    0.94    1.94
   0 -12   8    2.84    1.62
   0 -12  -8    1.19    1.26
   0  12  -8    0.61    2.95
   0 -12  -8    1.37    1.40
   0  12   9    1.66    1.15
   0 -12   9    0.54    1.73
   0 -12  -9    1.76    1.37
   0  12  -9   -0.61    1.87
   0  12  10    7.67    1.48
   0 -12  10    6.08    2.27
   0 -12 -10    3.89    2.92
   0  12 -10    5.29    2.30
   0 -12  11   33.45    5.26
   0  12  11   24.95    3.38
   0  12 -11   30.71    5.33
   0 -12 -11   33.70    4.25
   0 -12  12    0.97    3.31
   0  12  12    4.50    2.30
   0 -12  12    4.39    3.82
   0 -12 -12    6.05    3.02
   0  12 -12    6.80    2.41
   0 -12  13    1.48    2.74
   0 -12  13   -3.64    2.45
   0  12  13   -0.18    1.15
   0  12  13    1.04    0.97
   0  12 -13    1.30    2.84
   0 -12 -13   -1.91    2.09
   0  12  14    3.82    1.48
   0 -12  14    2.66    3.56
   0 -12  14    3.02    5.54
   0  12  14    1.40    1.26
   0 -12 -14    1.66    2.81
   0  12 -14    1.26    2.27
   0  12  15   -0.76    0.94
   0 -12  15    4.32    2.70
   0  12  15    0.14    1.08
   0 -12  15   -2.34    2.66
   0 -12 -15    1.66    2.12
   0  12 -15    0.40    1.76
   0 -12  16   20.92    4.46
   0 -12  16    9.00    7.38
   0  12  16    6.52    1.91
   0  12  16    7.20    1.69
   0 -12 -16    8.50    2.34
   0  12 -16    4.32    4.82
   0  13   0    1.62    1.33
   0 -13   0    0.58    1.37
   0  13   1   13.86    1.94
   0 -13   1   11.88    1.98
   0  13  -1   15.88    3.38
   0 -13  -1   13.61    1.94
   0 -13   2   47.70    4.50
   0  13   2   42.95    4.25
   0 -13  -2   40.36    2.84
   0  13  -2   41.84    3.06
   0  13   3   86.84    4.03
   0 -13   3   92.20    4.43
   0  13  -3   88.78    4.57
   0 -13  -3   89.07    5.51
   0  13   4   44.39    2.84
   0 -13   4   40.50    4.90
   0 -13  -4   45.18    4.32
   0  13  -4   43.67    5.18
   0  13   5   58.50    4.57
   0 -13   5   62.39    3.82
   0 -13  -5   58.47    4.57
   0  13  -5   56.67    4.00
   0 -13   6   25.49    4.10
   0  13   6   20.85    2.12
   0 -13  -6   15.27    3.31
   0  13  -6   21.82    2.77
   0  13   7   57.53    4.64
   0 -13   7   63.19    3.89
   0 -13  -7   63.76    4.75
   0  13  -7   59.58    6.37
   0 -13   8    6.12    2.16
   0  13   8    8.82    1.62
   0  13  -8    8.17    2.38
   0 -13  -8    7.56    2.99
   0 -13  -8   10.30    2.81
   0 -13   9  157.33    9.50
   0  13   9  148.04    6.12
   0  13  -9  152.33    7.60
   0 -13  -9  149.34    6.59
   0  13  10    4.39    2.45
   0 -13  10    8.71    2.30
   0 -13 -10    4.43    1.84
   0  13 -10    5.33    3.96
   0 -13  11   42.77    3.92
   0  13  11   36.40    2.63
   0  13 -11   31.39    3.89
   0 -13 -11   38.88    3.10
   0 -13  12    2.74    3.31
   0 -13  12    6.73    2.34
   0  13  12    1.84    1.37
   0 -13 -12    3.67    1.69
   0  13 -12    3.06    2.41
   0 -13  13   16.78    4.07
   0  13  13    8.28    1.73
   0  13  13    8.68    1.98
   0 -13  13   12.42    2.81
   0  13 -13   12.71    4.90
   0 -13 -13   10.08    2.27
   0  13  14   -1.55    0.90
   0 -13  14   -0.68    4.03
   0  13  14    1.98    1.08
   0 -13  14    0.97    1.55
   0  13 -14    1.40    1.69
   0 -13 -14   -1.12    1.26
   0  13  15    3.31    1.58
   0  13  15    2.41    2.20
   0 -13  15    1.44    2.41
   0 -13  15    4.00    3.67
   0 -13 -15    0.22    1.84
   0  13 -15    1.69    4.21
   0  14   0  624.33   23.47
   0 -14   0  620.19   22.75
   0 -14   1  532.30   21.89
   0  14   1  542.31   22.57
   0  14  -1  525.61   19.66
   0 -14  -1  522.58   19.05
   0  14   2    0.72    1.30
   0 -14   2   -0.36    1.40
   0 -14  -2    0.68    1.30
   0  14  -2    0.07    1.44
   0 -14   3   22.03    4.07
   0  14   3   16.71    2.27
   0 -14  -3   19.41    2.20
   0  14  -3   22.36    2.66
   0  14   4   14.87    1.98
   0 -14   4   15.63    2.38
   0 -14  -4    9.72    3.31
   0  14  -4   13.90    4.00
   0 -14   5   18.04    4.10
   0  14   5   18.43    2.09
   0 -14  -5   17.86    3.35
   0  14  -5   17.25    2.77
   0 -14   6   10.19    2.38
   0  14   6    9.68    1.76
   0 -14  -6   10.84    2.95
   0  14  -6    9.86    2.45
   0  14   7    8.68    1.73
   0 -14   7    9.00    3.74
   0  14  -7    8.64    3.92
   0 -14  -7    8.03    2.84
   0 -14   8    8.50    2.23
   0  14   8    6.73    1.58
   0  14  -8    1.66    2.41
   0 -14  -8    5.18    2.88
   0 -14  -8    6.70    2.77
   0 -14   9   33.19    3.53
   0  14   9   31.79    3.96
   0 -14  -9   40.18    4.50
   0  14  -9   32.37    3.78
   0  14  10   11.84    1.94
   0 -14  10   11.66    2.92
   0 -14 -10   19.01    3.60
   0  14 -10   14.87    4.90
   0 -14  11    2.02    3.17
   0  14  11   -0.25    1.19
   0  14 -11    0.94    1.98
   0 -14 -11    0.79    1.44
   0  14  12    7.38    1.69
   0 -14  12    8.14    4.64
   0  14 -12   11.30    2.92
   0 -14 -12    6.41    2.09
   0  14  13    0.07    1.84
   0 -14  13    1.73    3.24
   0 -14  13    1.94    2.84
   0 -14 -13   -0.04    1.48
   0  14 -13   -2.84    2.09
   0  14  14   69.59    5.58
   0 -14  14   87.27    8.28
   0 -14  14   90.84    8.86
   0  14  14   66.82    6.23
   0 -14 -14   78.31    4.93
   0  14 -14   79.82    6.34
   0 -15   0    2.52    2.84
   0  15   0    0.90    1.73
   0  15   1   65.85    4.10
   0 -15   1   67.97    4.25
   0  15  -1   69.49    4.25
   0 -15  -1   65.09    4.10
   0  15   2   -0.04    1.55
   0 -15   2    2.05    1.69
   0 -15  -2    1.94    1.55
   0  15  -2    4.21    2.88
   0 -15   3   60.05    3.96
   0  15   3   62.93    5.51
   0 -15  -3   57.32    3.67
   0  15  -3   61.10    4.21
   0  15   4   75.21    4.14
   0 -15   4   82.91    4.61
   0 -15  -4   79.71    5.90
   0  15  -4   72.40    4.75
   0 -15   5    2.45    1.87
   0  15   5    1.30    2.52
   0 -15  -5    3.31    2.52
   0  15  -5    1.62    1.98
   0  15   6    1.08    1.30
   0 -15   6    0.61    2.81
   0 -15  -6    1.01    2.20
   0  15  -6   -0.29    1.80
   0  15   7    1.55    1.30
   0  15  -7    0.94    3.17
   0 -15  -7   -0.79    2.27
   0  15   8    8.28    2.99
   0 -15   8    9.83    2.48
   0  15  -8    5.87    2.70
   0 -15  -8    8.50    1.98
   0 -15  -8    9.68    1.91
   0 -15   9   20.92    4.93
   0  15   9   18.61    2.23
   0  15  -9   20.31    3.28
   0 -15  -9   16.63    2.30
   0 -15  -9   17.71    3.89
   0 -15  10    6.37    2.74
   0  15  10    8.46    1.84
   0  15 -10    8.06    4.86
   0 -15 -10   14.94    3.31
   0  15  11    3.20    2.59
   0 -15  11    5.90    2.63
   0 -15 -11    3.56    3.06
   0  15 -11    3.31    2.66
   0 -15  12    1.73    2.30
   0  15  12   -0.14    2.12
   0  15 -12   -1.22    3.92
   0 -15 -12    2.59    2.63
   0  15  13    2.70    1.58
   0 -15  13    0.11    3.92
   0 -15  13    4.68    2.70
   0 -15 -13    2.34    3.10
   0  15 -13    1.80    2.81
   0 -16   0  105.16    5.51
   0  16   0  102.36    7.78
   0 -16   1  179.37    7.85
   0  16   1  179.87    7.92
   0 -16  -1  184.37    9.97
   0  16  -1  175.55    8.10
   0 -16   2   30.93    5.00
   0  16   2   26.14    4.46
   0 -16  -2   26.03    2.88
   0  16  -2   26.35    3.24
   0  16   3   92.10    4.75
   0 -16   3   82.45    4.97
   0 -16  -3   82.55    4.64
   0  16  -3   83.53    5.11
   0 -16   4    9.86    4.07
   0  16   4    8.39    3.42
   0 -16  -4   10.40    2.16
   0  16  -4    7.96    2.63
   0  16   5   20.77    2.52
   0 -16   5   20.49    2.99
   0  16  -5   23.11    4.82
   0 -16  -5   18.79    3.92
   0  16   6    6.23    1.98
   0 -16   6    9.43    2.41
   0 -16  -6    6.48    3.17
   0  16  -6    7.49    2.63
   0 -16   7   23.11    5.00
   0  16   7   20.02    3.71
   0 -16  -7   18.94    3.89
   0  16  -7   15.99    5.29
   0  16   8    2.41    1.44
   0 -16   8    2.34    2.02
   0 -16  -8    0.50    1.48
   0  16  -8   -0.18    2.16
   0 -16  -8    0.11    1.58
   0  16   9    0.90    1.58
   0 -16   9    4.39    2.27
   0  16  -9    4.32    2.48
   0 -16  -9    1.01    1.73
   0 -16  -9    1.94    1.62
   0 -16  10   40.36    4.32
   0  16  10   37.19    4.57
   0 -16 -10   38.31    3.38
   0  16 -10   37.51    4.46
   0  16  11   -0.04    1.33
   0 -16  11    2.88    3.85
   0 -16 -11    2.84    2.56
   0  16 -11   -0.22    2.27
   0 -16  12    2.05    3.60
   0  16  12   -0.65    1.22
   0 -16 -12    1.51    2.38
   0  16 -12    1.62    3.64
   0  16  13    0.90    1.44
   0 -17   0   -0.43    1.73
   0  17   0   -1.44    1.76
   0  17   1    8.60    3.78
   0 -17   1    9.14    4.00
   0 -17  -1    8.42    2.34
   0  17  -1    5.58    3.96
   0  17   2   42.88    3.71
   0 -17   2   51.88    4.03
   0 -17  -2   45.18    5.58
   0  17  -2   41.69    4.10
   0 -17   3  134.69    9.54
   0  17   3  138.86    8.96
   0  17  -3  134.79    9.72
   0 -17  -3  144.52    6.70
   0 -17   4   12.53    2.70
   0  17   4    9.36    2.30
   0 -17  -4   11.34    2.41
   0  17  -4   14.69    2.81
   0 -17   5    2.02    3.13
   0  17   5   -1.19    2.59
   0  17  -5    0.47    3.35
   0 -17  -5    2.02    2.63
   0 -17   6   46.66    4.32
   0  17   6   44.61    3.53
   0  17  -6   44.32    4.54
   0 -17  -6   53.39    5.33
   0  17   7    0.47    1.55
   0 -17   7    1.51    2.12
   0  17  -7    2.81    3.60
   0 -17  -7    0.32    1.55
   0  17   8   27.61    4.36
   0 -17   8   29.81    6.01
   0  17  -8   29.59    4.00
   0 -17  -8   27.76    2.92
   0 -17  -8   23.62    3.02
   0 -17   9   31.39    6.08
   0  17   9   22.65    2.66
   0  17  -9   28.80    4.10
   0 -17  -9   25.96    2.92
   0 -17  -9   24.63    2.88
   0  17  10   16.78    2.56
   0 -17  10   27.54    3.92
   0  17 -10   17.53    3.96
   0 -17 -10   18.47    2.84
   0  17  11   16.63    2.45
   0 -17  11   26.10    4.82
   0  17 -11   20.63    3.96
   0 -17 -11   13.97    2.77
   0  18   0    7.16    2.41
   0 -18   0    5.90    3.92
   0 -18   1   55.34    4.32
   0  18   1   52.28    4.25
   0  18  -1   56.38    6.55
   0 -18  -1   55.34    4.14
   0 -18   2    3.13    2.16
   0  18   2    2.88    2.05
   0  18  -2    1.91    2.20
   0 -18  -2    2.45    3.31
   0 -18   3   41.08    4.10
   0  18   3   40.40    3.74
   0 -18  -3   42.63    3.67
   0  18  -3   43.53    6.41
   0 -18   4   18.25    5.11
   0  18   4   22.75    4.28
   0 -18  -4   19.69    2.74
   0  18  -4   13.72    3.35
   0 -18   5   21.46    3.38
   0  18   5   17.39    2.81
   0 -18  -5   20.34    2.84
   0  18  -5   18.76    5.76
   0 -18   6  109.05    9.22
   0  18   6  100.95    7.81
   0 -18  -6  106.42    7.92
   0  18  -6  107.00    6.98
   0  18   7    2.12    2.74
   0 -18   7    0.50    2.20
   0  18  -7    0.11    2.34
   0 -18  -7    1.58    2.81
   0 -18   8    4.54    2.59
   0  18   8    0.14    1.80
   0 -18  -8    3.38    1.91
   0  18  -8    3.74    2.70
   0 -18  -8    3.46    1.94
   0 -18   9    5.15    3.10
   0  18   9    9.61    2.12
   0 -18  -9    7.09    2.30
   0  18  -9    8.42    3.28
   0 -18  -9    3.24    2.27
   0  18  10    2.30    3.10
   0 -18  10    4.21    5.22
   0 -18 -10    5.44    2.12
   0  18 -10    4.32    3.28
   0  19   0    0.50    2.56
   0 -19   0   -0.18    1.51
   0 -19   1    5.11    2.41
   0  19   1    3.35    2.30
   0  19  -1    4.46    2.59
   0 -19  -1    5.62    2.41
   0 -19   2   26.61    5.26
   0  19   2   18.15    4.75
   0  19  -2   17.14    3.38
   0 -19  -2   17.93    3.17
   0  19   3   30.78    3.46
   0 -19   3   28.84    3.89
   0  19  -3   29.49    3.96
   0 -19   4   49.83    4.72
   0  19   4   45.33    4.00
   0 -19  -4   49.47    4.03
   0  19  -4   46.95    4.68
   0  19   5   -1.22    2.88
   0 -19   5    1.51    2.20
   0 -19  -5    2.20    1.80
   0  19  -5   -0.97    2.34
   0 -19   6   -2.27    2.23
   0  19   6    2.84    1.73
   0 -19  -6   -0.65    3.02
   0  19  -6    1.44    2.41
   0  19   7    0.40    1.66
   0 -19   7    0.50    2.16
   0  19  -7    0.50    2.41
   0 -19  -7   -0.07    2.66
   0  19   8    5.29    3.82
   0 -19   8    9.14    5.40
   0 -19  -8    9.50    2.52
   0  19  -8   12.78    3.60
   0 -19  -8   10.12    2.41
   0  19   9   13.90    4.00
   0 -20   0   10.73    3.13
   0  20   0   13.86    3.13
   0 -20   1    4.54    4.50
   0  20   1    6.77    2.56
   0 -20  -1    4.54    4.28
   0  20  -1    5.47    2.77
   0 -20   2   40.11    4.57
   0  20   2   44.54    4.28
   0  20  -2   51.41    7.13
   0 -20  -2   46.44    4.39
   0  20   3    5.98    4.21
   0 -20   3    4.18    4.75
   0  20  -3    4.28    3.13
   0 -20  -3    9.94    2.63
   0 -20   4   10.26    2.92
   0  20   4    0.29    2.48
   0  20  -4    7.56    4.93
   0 -20   5    0.14    2.38
   0  20   5   -0.11    1.80
   0  20  -5    0.83    2.41
   0 -20  -5    1.30    1.91
   0 -20   6   -0.86    4.03
   0  20   6   -0.07    3.10
   0  20  -6    0.29    4.39
   0 -20  -6    1.87    1.98
   0  21   0   -0.76    1.98
   0 -21   0    0.94    1.94
   0 -21   1    1.91    2.45
   0  21   1   -2.30    3.82
   0 -21  -1    1.69    2.30
   0  21  -1    2.05    4.00
   0  21   2   -0.14    2.12
   0 -21   2   -0.43    2.34
   0 -21  -2    0.40    3.56
   0  21  -2   -1.91    2.38
   0  21   3   15.84    3.31
   0 -21   3   14.91    3.92
   0  21  -3   17.82    3.89
   0 -21  -3   18.47    3.49
  -1   0  19   17.21    5.26
  -1   0  19   17.61    5.15
  -1   0  18   -0.32    1.91
  -1   0  18   -0.72    1.69
  -1   0  17   51.66    6.34
  -1   0  17   69.77    6.91
  -1   0  16   -2.16    1.37
  -1   0  16    2.56    1.48
  -1   0  15  863.20   39.06
  -1   0  15  910.73   40.07
  -1   0  14    2.34    1.62
  -1   0  14   -0.72    1.55
  -1   0  13   76.58    4.14
  -1   0  13   76.90    6.26
   1   0 -12    0.22    1.51
  -1   0  12    1.12    1.55
  -1   0  12   18.36    2.84
   1   0 -11    4.86    1.58
  -1   0  11    6.01    1.58
  -1   0  11    6.95    1.58
   1   0 -10    0.68    1.04
  -1   0  10    0.79    1.01
  -1   0  10   -2.38    1.87
   1   0  -9    3.56    1.87
  -1   0   9    1.76    1.15
  -1   0   9    0.79    1.76
   1   0  -8    0.58    1.51
  -1   0   8   -0.25    1.55
  -1   0   8   -0.58    0.79
   1   0  -7    1.30    0.97
  -1   0   7    1.58    1.01
  -1   0   7    1.69    0.86
   1   0  -6    0.14    0.79
  -1   0   6    0.29    0.65
  -1   0   6    0.00    1.37
   1   0  -5    7.27    1.22
  -1   0   5    8.64    1.19
   1   0  -4    0.25    0.79
  -1   0   4   -2.20    1.40
   1   0  -3 2876.70  116.47
  -1   0   3 2758.83  110.46
   1   0  -2    1.94    0.79
  -1   0   2    0.32    0.79
  -1   0   1 2523.48   97.10
  -1   0   0    0.97    1.15
   1   0   1  909.97   31.54
  -1   0  -1 1128.87   33.37
  -1   0  -1 1006.53   32.76
   1   0   2    0.43    0.29
   1   0   2    1.48    1.01
  -1   0  -2    0.65    1.04
  -1   0  -2    0.25    0.29
   1   0   3  410.76   10.15
   1   0   3  347.75   11.48
  -1   0  -3  355.53   11.74
  -1   0  -3  409.35   10.26
   1   0   4    0.25    0.40
   1   0   4   -1.30    1.76
  -1   0  -4   -0.83    1.04
  -1   0  -4    0.29    0.47
   1   0   5  163.74    4.43
   1   0   5  166.59    6.23
  -1   0  -5  169.75    4.68
  -1   0  -5  165.00    6.08
   1   0   6    0.18    0.36
   1   0   6   -0.79    1.08
  -1   0  -6   -0.11    0.36
  -1   0  -6    0.40    1.80
   1   0   7  402.48   12.02
   1   0   7  415.26   14.51
  -1   0  -7  403.20   13.90
  -1   0  -7  406.98   12.10
   1   0   8    2.84    1.33
   1   0   8    0.40    0.79
  -1   0  -8    0.22    0.83
  -1   0  -8    0.18    1.30
   1   0   9    0.25    1.51
   1   0   9    1.48    0.61
  -1   0  -9    1.33    1.51
  -1   0  -9    1.51    0.61
   1   0  10   -0.94    1.01
   1   0  10   -0.58    2.70
  -1   0 -10   -0.18    1.48
  -1   0 -10    0.40    1.01
   1   0  11  243.96   12.85
   1   0  11  239.45    8.60
  -1   0 -11  243.63    9.94
  -1   0 -11  240.03    7.49
   1   0  12   -0.94    1.15
   1   0  12   -0.14    1.62
  -1   0 -12    0.79    1.51
  -1   0 -12    0.25    1.15
   1   0  13  153.34    7.96
   1   0  13  147.50    5.36
  -1   0 -13  155.14    5.29
   1   0  14   -1.62    0.94
   1   0  14    1.44    2.16
   1   0  15   74.20    4.43
   1   0  15   85.22    8.78
   1   0  16    0.32    0.83
   1   0  16   -1.44    2.02
   1   0  17   45.08    5.00
   1   0  17   35.35    2.48
   1   0  18    0.18    4.57
   1   0  18    1.73    1.80
   1   0  19   20.81    4.64
   1   0  19   18.22    2.05
  -1   1  19   62.57    4.86
  -1  -1  19   59.76    5.18
  -1  -1  19   62.64    5.47
  -1   1  19   70.42    5.26
  -1  -1  18    2.99    2.12
  -1  -1  18   -1.30    2.92
  -1   1  18    0.25    2.77
  -1   1  18    0.76    1.87
  -1  -1  17   14.62    3.06
  -1   1  17   18.72    2.77
  -1  -1  17   12.71    2.84
  -1   1  17   13.90    4.50
  -1   1  16  160.21    7.88
  -1   1  16  167.95   10.01
  -1  -1  16  145.09    7.92
  -1  -1  16  168.46    8.60
  -1   1  15   21.17    3.06
  -1  -1  15   26.50    3.60
  -1   1  15   29.70    4.97
   1   1 -14   48.96    3.64
  -1   1  14   45.69    3.56
  -1  -1  14   51.52    3.56
  -1  -1  14   46.62    3.89
   1   1 -13   27.11    2.81
  -1  -1  13   26.50    4.28
  -1  -1  13   25.38    2.92
  -1   1  13   24.34    2.52
  -1   1  13   23.51    2.56
   1   1 -12  141.28    7.92
  -1   1  12  189.30    8.86
  -1  -1  12  140.99    6.08
  -1   1  12  144.30    7.88
  -1  -1  12  148.66    6.59
   1   1 -11   35.89    2.56
  -1   1  11   29.88    2.52
  -1  -1  11   36.18    2.59
  -1   1  11   34.74    2.48
  -1  -1  11   38.34    4.07
   1   1 -10   48.64    2.74
  -1  -1  10   48.24    2.88
  -1   1  10   46.73    4.07
  -1  -1  10   52.49    4.32
   1   1  -9    8.96    2.45
  -1   1   9    8.82    1.48
  -1   1   9    9.40    1.33
  -1  -1   9   10.80    1.55
  -1  -1   9    8.46    1.51
   1   1  -8  183.22    6.19
  -1  -1   8  181.31    7.34
  -1   1   8  172.60    5.94
  -1  -1   8  173.28    5.94
  -1   1   8  183.72    6.91
   1   1  -7   17.25    1.55
  -1  -1   7   14.26    2.59
  -1   1   7   19.05    2.41
  -1   1   7   15.73    1.26
   1   1  -6   62.54    3.74
  -1  -1   6   63.65    2.70
  -1   1   6   72.11    3.02
  -1   1   6   63.37    2.66
   1   1  -5  231.28    7.06
  -1  -1   5  235.35    7.24
  -1   1   5  226.17    6.95
  -1   1   5  242.30    7.24
   1   1  -4 1487.17   52.49
  -1   1   4 1748.12   59.08
  -1   1   4 1416.53   50.44
  -1  -1   4 1436.26   52.82
   1   1  -3  139.04    4.43
  -1  -1   3  138.86    4.50
  -1   1   3  134.36    4.36
   1   1  -2    9.04    1.15
  -1  -1   2    9.22    1.19
   1   1  -1 2406.11   90.73
  -1  -1   1 2405.42   90.98
  -1   1   1 2557.28   96.49
  -1   1   1 2461.48   91.27
   1  -1   0 9836.30  536.33
   1  -1   0 9999.00  544.94
   1   1   0 9903.84  537.20
  -1  -1   0 9896.61  536.15
  -1   1   0 9931.64  544.47
  -1   1   0 9756.66  531.37
   1  -1   1 1954.45   68.84
   1  -1   1 1867.14   68.01
  -1   1  -1 1874.96   68.41
  -1   1  -1 1950.60   67.43
  -1  -1  -1 1841.11   62.75
  -1  -1  -1 1860.34   68.41
   1  -1   2   43.42    1.62
   1   1   2   46.84    3.64
   1  -1   2   46.23    2.52
  -1  -1  -2   40.97    2.45
  -1   1  -2   46.16    2.45
  -1   1  -2   40.18    1.15
   1  -1   3 1368.07   49.61
   1   1   3 1311.26   40.50
   1   1   3 1327.82   48.10
   1  -1   3 1562.09   50.58
  -1  -1  -3 1376.42   49.79
  -1   1  -3 1627.00   53.14
  -1   1  -3 1380.85   51.84
   1   1   4  276.29    6.70
   1   1   4  279.71   10.94
   1  -1   4  275.85    7.45
   1  -1   4  282.91    9.40
  -1  -1  -4  273.62    9.11
  -1  -1  -4  281.07    6.73
  -1   1  -4  270.81    6.95
  -1   1  -4  263.43    8.82
   1   1   5  956.27   34.71
   1   1   5 1224.71   38.02
   1  -1   5  973.70   35.46
   1  -1   5 1129.19   36.29
  -1   1  -5  933.52   36.07
  -1   1  -5 1140.07   36.61
  -1  -1  -5 1252.25   38.38
  -1  -1  -5  963.90   37.30
   1  -1   6 3034.97  123.27
   1  -1   6 2805.70  121.80
   1   1   6 2704.35  120.14
   1   1   6 3000.26  120.83
  -1  -1  -6 3194.60  126.44
  -1  -1  -6 2850.27  122.27
  -1   1  -6 2826.62  121.44
  -1   1  -6 3214.15  128.39
   1   1   7   64.55    5.00
   1  -1   7   59.26    1.94
   1  -1   7   69.49    3.74
   1   1   7   57.03    2.23
  -1   1  -7   67.76    3.53
  -1  -1  -7   60.52    3.46
  -1  -1  -7   58.47    2.20
  -1   1  -7   60.20    2.66
   1   1   8    5.54    2.70
   1   1   8    5.00    1.04
   1  -1   8    5.80    1.80
   1  -1   8    5.98    1.12
  -1   1  -8    5.08    1.22
  -1  -1  -8    5.65    2.63
  -1  -1  -8    3.74    0.61
  -1   1  -8    8.06    1.73
   1   1   9   12.38    3.20
   1  -1   9    8.32    2.05
   1  -1   9    6.77    1.40
   1   1   9    7.31    0.79
  -1   1  -9    8.46    1.94
  -1  -1  -9    7.74    0.79
  -1  -1  -9    7.09    1.84
  -1   1  -9    9.22    0.90
   1  -1  10  449.42   15.23
   1   1  10  452.45   19.69
   1  -1  10  451.73   20.20
   1   1  10  436.86   13.79
  -1  -1 -10  435.78   16.35
  -1   1 -10  446.76   14.01
   1   1  11    2.30    3.49
   1  -1  11    5.72    2.27
   1  -1  11    4.72    1.58
   1   1  11    4.61    1.48
  -1   1 -11    4.36    1.62
  -1  -1 -11    2.81    2.02
   1   1  12   -0.83    1.04
   1  -1  12    0.18    1.15
   1   1  12    1.37    1.55
   1  -1  12   -0.43    1.62
  -1   1 -12    0.14    1.19
  -1  -1 -12    0.83    1.51
   1   1  13    5.98    1.04
   1  -1  13    6.05    2.63
   1   1  13    6.80    2.48
   1  -1  13    4.97    1.12
  -1   1 -13    5.15    1.19
  -1  -1 -13   11.16    2.38
   1  -1  14    2.34    3.64
   1  -1  14    0.86    0.94
   1   1  14    0.11    1.40
   1   1  14    0.68    2.05
  -1   1 -14    2.09    1.51
   1   1  15    0.97    1.01
   1  -1  15    1.98    1.12
   1   1  15    3.56    2.48
   1  -1  15    3.31    2.59
  -1   1 -15    2.95    1.12
   1  -1  16    4.93    2.74
   1   1  16    1.22    1.08
   1  -1  16    3.71    1.84
   1   1  16    3.31    4.25
   1   1  17    2.23    2.34
   1  -1  17   -0.76    1.01
   1  -1  17   -1.66    4.10
   1   1  17   -1.04    1.58
   1   1  18    6.91    1.40
   1  -1  18   13.32    3.56
   1   1  18    5.87    3.46
   1  -1  18    6.95    1.55
   1  -1  19    0.18    1.91
   1  -1  19    5.04    3.06
   1   1  19   -0.14    1.15
   1   1  19    1.69    1.84
   1   1  19    6.37    2.84
  -1  -2  19   53.00    5.08
  -1  -2  19   51.23    6.91
  -1   2  19   51.92    4.36
  -1   2  19   49.90    4.57
  -1  -2  18    2.09    1.69
  -1   2  18    0.79    2.81
  -1   2  18   -1.04    1.51
  -1  -2  17   73.73    5.11
  -1   2  17   82.01    7.02
  -1   2  17   72.11    4.86
  -1  -2  17   78.95    5.69
   1   2 -16   53.32    4.07
  -1  -2  16   60.45    6.95
  -1  -2  16   56.56    6.55
  -1   2  16   73.19    4.57
  -1   2  16   48.28    3.92
   1   2 -15    1.76    3.24
  -1  -2  15    3.06    1.91
  -1   2  15    1.94    2.92
  -1   2  15    2.38    1.80
  -1  -2  15    3.46    2.20
   1   2 -14  251.16   10.15
  -1   2  14  247.95    9.97
  -1  -2  14  228.58   10.01
  -1   2  14  229.81    9.72
  -1  -2  14  248.38   13.36
   1   2 -13    7.38    1.87
  -1  -2  13    5.29    2.09
  -1   2  13    5.83    1.69
  -1   2  13    3.38    1.76
  -1  -2  13    3.20    3.31
   1   2 -12  188.04    9.94
  -1   2  12  261.42   11.23
  -1  -2  12  178.29    7.74
  -1   2  12  188.33    8.86
  -1  -2  12  174.22    7.24
   1   2 -11   -0.32    1.26
  -1  -2  11   -1.01    1.26
  -1   2  11    2.30    1.22
  -1   2  11    0.83    1.73
  -1  -2  11    1.62    2.34
   1   2 -10  156.22    7.74
  -1   2  10  149.99    5.47
  -1   2  10  157.66    7.49
  -1  -2  10  147.36    7.52
  -1  -2  10  161.04    6.30
   1   2  -9  163.02    5.87
  -1  -2   9  157.15    5.80
  -1   2   9  156.50    5.54
  -1  -2   9  170.65    6.23
  -1   2   9  158.23    5.36
   1   2  -8  248.85    8.24
  -1   2   8  241.83    8.03
  -1   2   8  252.16    8.68
  -1  -2   8  248.02    8.28
   1   2  -7  131.59    5.90
  -1   2   7  136.23    4.97
  -1   2   7  130.19    4.57
  -1  -2   7  131.01    4.72
   1   2  -6  150.42    5.04
  -1  -2   6  156.25    5.22
  -1   2   6  163.56    5.29
  -1   2   6  150.74    6.23
   1   2  -5  217.78    7.96
  -1  -2   5  219.80    8.14
  -1   2   5  228.11    6.59
  -1   2   5  221.02    7.99
   1   2  -4    9.86    1.33
  -1  -2   4    9.79    2.20
  -1   2   4   11.81    0.86
   1   2  -3  802.72   27.40
  -1  -2   3  786.77   25.42
  -1   2   3  894.71   24.99
   1   2  -2 8566.27  455.80
  -1  -2   2 8632.15  459.76
  -1   2   2 9054.18  481.11
   1   2  -1 2666.52  104.77
   1  -2  -1 2715.26  105.96
  -1   2   1 2712.74  105.16
  -1  -2   1 2603.33  100.77
   1  -2   0  240.50    7.45
   1  -2   0  252.88    6.66
   1   2   0  234.67    6.73
  -1   2   0  241.40    6.52
  -1  -2   0  237.98    6.16
  -1   2   0  265.59    6.95
   1  -2   1 1628.59   55.52
   1   2   1 1665.35   55.05
   1  -2   1 1618.72   56.99
  -1  -2  -1 1643.42   54.54
  -1   2  -1 1580.56   54.69
  -1   2  -1 1430.25   52.85
   1  -2   2 1270.43   44.25
   1  -2   2 1383.37   44.75
  -1  -2  -2 1202.96   42.52
  -1   2  -2 1395.15   44.93
  -1   2  -2 1169.52   43.31
  -1  -2  -2 1320.62   40.54
   1  -2   3 1987.86   71.07
   1  -2   3 1807.49   68.59
  -1  -2  -3 1803.85   68.51
  -1   2  -3 1763.96   69.02
  -1   2  -3 2019.54   72.08
   1   2   4 2390.30   85.36
   1  -2   4 2066.17   81.87
   1   2   4 2064.87   81.94
   1  -2   4 2278.33   84.86
  -1   2  -4 2292.63   84.32
  -1   2  -4 2064.69   81.47
  -1  -2  -4 2064.69   84.07
   1   2   5 1063.81   31.43
   1   2   5 1095.10   33.23
   1  -2   5  986.37   31.00
   1   2   5  880.20   33.52
   1  -2   5  854.31   30.71
  -1   2  -5  990.73   32.04
  -1   2  -5  856.33   30.60
  -1  -2  -5  847.54   30.31
   1  -2   6 2697.69  104.52
   1   2   6 2762.61  106.32
   1   2   6 2263.36   95.34
   1  -2   6 2180.91   95.77
  -1  -2  -6 2481.96  103.11
  -1   2  -6 2713.53  104.91
  -1   2  -6 2418.89  100.52
   1   2   7  427.93   14.76
   1  -2   7  413.85   14.80
   1  -2   7  404.38   11.88
   1   2   7  402.01   11.38
  -1  -2  -7  413.71   14.33
  -1   2  -7  412.30   13.00
   1   2   8  147.50    7.67
   1  -2   8  143.36    4.28
   1  -2   8  145.60    6.26
   1   2   8  139.62    4.50
  -1   2  -8  143.80    5.22
  -1  -2  -8  140.20    7.60
   1  -2   9   30.06    4.64
   1  -2   9   27.69    2.16
   1   2   9   28.62    1.30
   1   2   9   32.26    4.25
  -1   2  -9   30.71    2.38
  -1  -2  -9   29.77    2.63
   1   2  10  198.81   10.37
   1  -2  10  209.93   11.63
   1  -2  10  195.82    7.13
   1   2  10  186.89    6.55
  -1  -2 -10  188.01    7.78
  -1   2 -10  202.34    7.49
   1  -2  11   76.54    4.90
   1  -2  11   70.93    3.64
   1   2  11   74.45    6.52
   1   2  11   65.13    2.52
  -1   2 -11   64.55    3.74
  -1  -2 -11   69.67    6.16
   1   2  12    0.83    1.19
   1  -2  12   -0.11    1.98
   1  -2  12    0.65    1.40
   1   2  12    0.83    2.88
  -1   2 -12    0.86    0.90
  -1  -2 -12    0.94    1.73
   1  -2  13   37.73    6.41
   1   2  13   41.22    3.89
   1   2  13   36.40    2.02
   1  -2  13   39.50    3.13
  -1   2 -13   42.12    3.24
  -1  -2 -13   39.71    3.60
   1   2  14    7.20    1.76
   1  -2  14   15.34    2.88
   1  -2  14    6.80    2.16
   1   2  14    7.24    2.63
  -1   2 -14    3.46    2.12
  -1  -2 -14    4.00    2.41
   1   2  15    2.09    2.20
   1  -2  15    1.55    2.48
   1  -2  15    0.79    1.08
   1   2  15    1.19    0.90
  -1   2 -15    1.66    1.08
   1   2  16   12.56    3.31
   1  -2  16   12.35    1.66
   1  -2  16   10.87    5.90
   1   2  16    8.24    2.20
  -1   2 -16   16.31    2.63
   1  -2  17    6.12    2.38
   1  -2  17    8.50    3.42
   1   2  17    5.76    1.33
   1   2  17    8.60    5.22
  -1   2 -17    6.95    1.55
   1   2  18   -1.12    2.27
   1   2  18   -0.65    0.90
   1   2  18    1.04    1.48
   1  -2  18    0.61    1.58
   1   2  19    0.29    1.69
   1   2  19   -0.94    2.70
   1   2  19    0.36    1.04
   1  -2  19    1.66    1.15
   1  -2  19    1.98    4.82
  -1  -3  19    2.70    4.21
  -1  -3  19    0.68    2.16
  -1   3  19   -0.40    1.80
  -1   3  19    1.98    1.98
  -1   3  19    2.95    1.98
   1   3 -18   -1.40    1.84
  -1  -3  18    0.94    2.34
  -1  -3  18    1.04    1.80
  -1   3  18    2.56    1.62
  -1   3  18    1.22    2.88
  -1   3  18    0.14    1.62
   1   3 -17   10.30    2.74
  -1  -3  17    7.42    4.43
  -1  -3  17   17.89    4.93
  -1   3  17   11.05    2.38
  -1   3  17   15.23    4.14
   1   3 -16   45.44    6.23
  -1  -3  16   55.73    4.72
  -1  -3  16   57.68    4.18
  -1   3  16   58.14    3.85
  -1   3  16   49.22    3.67
   1   3 -15    8.03    2.23
  -1  -3  15   12.24    4.43
  -1   3  15   12.71    3.17
  -1   3  15    2.95    3.38
  -1  -3  15    9.76    2.27
   1   3 -14   55.23    6.26
  -1  -3  14   56.56    6.41
  -1   3  14   65.56    5.29
  -1   3  14   52.60    3.82
  -1  -3  14   65.45    4.72
   1   3 -13  164.35    7.27
  -1  -3  13  154.99    7.63
  -1   3  13  211.52   10.26
  -1   3  13  158.16    6.66
  -1  -3  13  165.36    7.16
   1   3 -12  208.96   10.94
  -1  -3  12  229.30   11.70
  -1   3  12  223.11    8.24
  -1   3  12  207.12    8.46
  -1  -3  12  216.38    8.75
   1   3 -11  112.62    5.29
  -1  -3  11  122.63    5.65
  -1  -3  11  111.50    5.18
  -1   3  11  117.73    4.68
  -1   3  11  112.65    4.93
   1   3 -10  398.70   14.11
  -1  -3  10  387.75   16.27
  -1   3  10  415.36   16.67
  -1   3  10  410.97   13.57
  -1  -3  10  410.43   15.09
   1   3  -9   17.82    1.91
  -1  -3   9   15.99    3.17
  -1   3   9   24.77    3.06
  -1   3   9   20.67    1.44
   1   3  -8  187.61    6.44
  -1  -3   8  181.17    6.34
  -1   3   8  190.42    5.76
  -1   3   8  186.49    6.34
   1   3  -7  592.50   19.48
  -1   3   7  567.73   18.83
  -1   3   7  595.63   18.22
  -1  -3   7  567.04   18.65
   1   3  -6   30.06    2.02
   1  -3  -6   25.67    1.15
  -1  -3   6   30.24    1.94
  -1   3   6   29.70    1.91
  -1   3   6   29.16    1.69
   1   3  -5  151.97    4.97
   1  -3  -5  139.40    4.03
  -1   3   5  148.66    4.25
  -1  -3   5  143.44    4.90
  -1   3   5  148.84    4.75
   1   3  -4 1271.69   46.41
   1  -3  -4 1644.54   52.60
  -1  -3   4 1292.57   46.91
  -1   3   4 1204.40   43.96
   1   3  -3  652.88   20.74
   1  -3  -3  799.26   21.64
  -1  -3   3  653.24   20.70
  -1   3   3  673.07   22.43
   1  -3  -2 3280.26  136.31
   1   3  -2 3448.25  142.43
  -1   3   2 3320.54  137.39
  -1  -3   2 3106.58  131.23
   1   3  -1  361.40   10.30
   1  -3  -1  353.12   10.26
  -1  -3   1  355.49   11.23
  -1   3   1  358.26   10.30
   1  -3   0  297.38    8.42
   1   3   0  312.43    9.29
  -1  -3   0  298.00    8.71
  -1   3   0  301.20    8.42
   1   3   1 4573.59  199.82
   1  -3   1 4591.34  205.25
   1  -3   1 4376.47  193.95
  -1   3  -1 4455.42  198.48
  -1  -3  -1 4452.26  194.56
   1   3   2   43.49    1.33
   1  -3   2   50.98    2.41
   1  -3   2   46.26    2.38
  -1  -3  -2   43.49    1.40
  -1   3  -2   43.10    1.62
   1  -3   3 2777.69  113.19
   1  -3   3 2784.82  108.91
   1   3   3 2397.86   90.48
  -1   3  -3 2830.40  110.49
  -1  -3  -3 2655.53  111.07
  -1  -3  -3 3032.84  114.67
   1   3   4 2526.50   94.65
   1  -3   4 2718.25  105.63
   1  -3   4 2494.67  102.57
  -1  -3  -4 2554.51  104.66
  -1   3  -4 2714.29  105.45
   1   3   5   41.15    1.48
   1   3   5   45.33    2.74
   1  -3   5   42.23    1.66
   1   3   5   43.24    1.37
   1  -3   5   50.66    2.88
  -1  -3  -5   47.34    4.25
  -1   3  -5   44.50    1.76
   1   3   6 1258.98   40.32
   1  -3   6 1109.61   37.15
   1  -3   6 1018.63   40.50
   1   3   6 1240.77   39.82
   1   3   6 1041.56   40.50
  -1   3  -6 1090.24   37.98
  -1  -3  -6 1029.61   37.88
   1   3   7    7.60    0.58
   1  -3   7    9.90    1.87
   1   3   7    9.36    1.73
   1  -3   7    7.81    0.90
   1   3   7    7.09    0.97
  -1  -3  -7    9.04    1.73
  -1   3  -7    5.94    0.97
   1   3   8  731.33   26.32
   1   3   8  694.78   22.61
   1  -3   8  728.09   26.75
   1  -3   8  698.17   22.50
   1   3   8  688.41   22.00
  -1   3  -8  699.61   22.75
  -1  -3  -8  720.45   27.65
   1   3   9    0.94    0.90
   1   3   9    0.76    0.50
   1   3   9    0.54    2.30
   1  -3   9    0.29    1.22
   1  -3   9   -1.73    2.77
  -1  -3  -9    0.40    2.38
  -1   3  -9    1.48    0.83
   1   3  10   29.05    1.37
   1   3  10   32.40    1.48
   1  -3  10   37.44    3.49
   1  -3  10   35.07    2.63
   1   3  10   39.35    4.72
  -1  -3 -10   37.69    2.99
  -1   3 -10   34.85    1.94
   1   3  11   54.62    2.30
   1  -3  11   57.89    2.59
   1   3  11   64.73    5.94
   1  -3  11   61.89    4.50
  -1  -3 -11   60.59    3.85
  -1   3 -11   59.73    2.74
   1   3  12    1.19    0.68
   1   3  12    0.72    2.84
   1   3  12    0.11    1.19
   1  -3  12    1.73    0.90
   1  -3  12    1.15    3.46
  -1   3 -12   -1.30    0.94
  -1  -3 -12    0.58    2.81
   1   3  13   -3.53    2.88
   1   3  13    0.79    0.65
   1   3  13    0.11    0.68
   1  -3  13   -1.19    2.02
   1  -3  13   -0.54    0.90
  -1   3 -13    0.00    1.55
  -1  -3 -13    3.06    1.66
   1   3  14   14.76    1.40
   1   3  14   15.59    3.28
   1   3  14   25.17    2.48
   1  -3  14   19.44    2.74
   1  -3  14   16.60    3.82
  -1   3 -14   11.84    2.77
  -1  -3 -14   17.64    4.75
   1   3  15    1.12    0.83
   1   3  15    0.47    0.79
   1   3  15   -1.22    2.05
   1  -3  15    1.01    3.85
   1  -3  15   -0.11    1.73
  -1   3 -15    0.40    1.04
  -1  -3 -15    0.25    1.87
   1   3  16    1.37    0.90
   1   3  16    2.48    2.38
   1   3  16    1.98    1.55
   1  -3  16    0.14    2.70
   1  -3  16   -0.40    1.91
  -1   3 -16    2.23    1.98
   1   3  17   14.47    3.53
   1  -3  17   19.12    6.41
   1  -3  17   14.37    1.80
   1   3  17    9.65    2.30
   1   3  17   11.59    2.23
  -1   3 -17   11.70    2.95
   1  -3  18    0.29    2.92
   1   3  18    0.11    1.01
   1   3  18    1.51    1.04
   1  -3  18    1.30    1.26
   1   3  18    3.85    4.21
  -1   3 -18    2.56    1.33
   1   3  19    3.24    5.04
   1  -3  19    4.90    3.74
   1  -3  19    3.56    2.48
   1   4 -19   11.16    2.84
  -1   4  19   13.57    2.52
  -1  -4  19    7.34    4.57
  -1   4  19   11.92    2.38
  -1  -4  19   11.09    3.71
  -1   4  19   11.56    2.59
   1   4 -18    1.04    2.92
  -1   4  18    2.34    2.45
  -1   4  18    0.00    2.45
  -1  -4  18   -1.30    1.80
  -1  -4  18   -1.80    3.64
  -1   4  18    2.77    2.52
   1   4 -17   31.90    3.38
  -1  -4  17   32.11    3.42
  -1   4  17   23.15    2.99
  -1   4  17   24.55    2.88
  -1   4  17   29.45    4.54
  -1  -4  17   27.54    4.00
   1   4 -16    4.39    2.27
  -1   4  16    6.05    1.87
  -1  -4  16    4.39    2.16
  -1   4  16    5.29    1.91
  -1   4  16    6.30    3.20
  -1  -4  16    5.29    2.77
   1   4 -15    8.89    2.48
  -1  -4  15    9.14    4.03
  -1   4  15    9.83    2.12
  -1  -4  15   12.06    2.92
  -1   4  15   11.56    2.09
  -1   4  15    8.39    2.05
   1   4 -14   79.60    4.79
  -1   4  14   69.23    4.14
  -1   4  14   77.62    5.80
  -1   4  14   77.69    4.36
  -1  -4  14   75.32    4.72
  -1  -4  14   84.93    5.29
   1   4 -13  317.69   12.46
  -1   4  13  334.65   15.30
  -1  -4  13  322.33   16.27
  -1   4  13  328.92   13.61
  -1   4  13  268.76   10.76
  -1  -4  13  315.93   12.28
   1   4 -12    9.22    2.12
  -1  -4  12    5.51    2.12
  -1   4  12    4.57    1.91
  -1   4  12   13.00    2.45
  -1   4  12    5.08    1.87
  -1  -4  12   11.45    2.45
   1   4 -11    1.69    1.69
  -1  -4  11    3.13    2.81
  -1  -4  11    5.51    2.02
  -1   4  11    2.23    1.55
  -1   4  11    2.63    1.94
  -1   4  11    4.25    1.44
   1   4 -10  495.44   17.64
  -1   4  10  530.29   20.63
  -1   4  10  461.52   16.27
  -1   4  10  518.80   18.65
  -1  -4  10  495.51   20.13
   1   4  -9  141.46    5.58
   1  -4  -9  145.49    4.64
  -1   4   9  136.67    6.66
  -1  -4   9  135.41    7.06
  -1   4   9  136.41    5.08
  -1   4   9  137.49    4.68
   1  -4  -8   25.99    1.94
   1   4  -8   25.42    2.12
  -1  -4   8   24.12    2.02
  -1   4   8   22.93    1.84
  -1   4   8   24.19    1.76
  -1   4   8   25.20    1.94
   1   4  -7   57.78    2.88
   1  -4  -7   67.00    2.70
  -1  -4   7   61.42    4.03
  -1   4   7   63.51    2.12
  -1   4   7   62.64    3.67
  -1   4   7   52.82    2.66
   1  -4  -6    0.18    0.76
   1   4  -6    0.97    1.69
  -1  -4   6    1.66    1.69
   1   4  -5  305.92    9.65
   1  -4  -5  302.89    8.53
  -1   4   5  304.73   10.58
  -1  -4   5  294.97    9.25
   1   4  -4  817.19   27.15
   1  -4  -4  925.63   27.79
  -1  -4   4  799.91   26.43
  -1   4   4  840.16   27.54
   1  -4  -3  598.40   19.84
   1   4  -3  564.42   17.64
  -1  -4   3  567.44   19.01
  -1   4   3  581.99   19.15
   1   4  -2 5839.37  279.85
   1  -4  -2 5497.02  262.53
  -1  -4   2 5485.54  263.76
  -1   4   2 5643.92  268.62
   1   4  -1 4288.91  187.11
   1  -4  -1 4034.80  177.67
  -1  -4   1 4024.11  177.60
  -1   4   1 4238.08  187.65
   1   4   0    3.71    0.72
   1  -4   0    2.52    0.90
  -1  -4   0    3.02    1.12
  -1   4   0    2.84    0.86
   1   4   1 1548.19   51.77
   1  -4   1 1420.10   49.18
  -1  -4  -1 1501.32   50.22
  -1   4  -1 1429.89   49.50
   1   4   2 2667.92   99.87
   1  -4   2 2441.28   96.02
  -1  -4  -2 2444.13   92.78
  -1   4  -2 2454.89   96.31
   1   4   3  163.02    3.89
   1  -4   3  169.14    5.80
   1  -4   3  164.32    4.75
  -1  -4  -3  166.26    4.36
  -1   4  -3  164.97    5.51
   1  -4   4   55.23    4.14
   1  -4   4   47.52    1.84
   1   4   4   45.94    1.51
  -1  -4  -4   52.17    2.74
  -1  -4  -4   49.86    1.73
  -1   4  -4   47.38    2.56
   1   4   5  222.97    5.54
   1  -4   5  222.50    7.31
   1  -4   5  230.13    8.24
  -1   4  -5  223.79    6.55
  -1  -4  -5  233.33    8.03
   1   4   6   19.37    0.76
   1   4   6   19.41    0.86
   1  -4   6   20.74    1.30
   1  -4   6   19.77    3.71
  -1   4  -6   19.55    2.05
  -1  -4  -6   18.58    3.35
   1   4   7  200.07    5.47
   1  -4   7  201.58    6.08
   1  -4   7  206.22    7.96
   1   4   7  195.93    5.65
  -1  -4  -7  201.58    7.45
  -1   4  -7  207.66    6.37
   1   4   8   27.54    2.30
   1   4   8   22.32    1.62
   1  -4   8   22.57    2.23
   1  -4   8   27.07    4.43
   1   4   8   21.78    1.37
  -1  -4  -8   25.74    2.52
  -1   4  -8   21.28    1.58
   1   4   9   80.03    4.21
   1   4   9   75.10    2.38
   1  -4   9   86.15    4.82
   1  -4   9   81.22    3.92
   1   4   9   78.05    3.24
  -1   4  -9   84.07    3.28
  -1  -4  -9   81.04    5.98
   1  -4  10   44.10    3.85
   1   4  10   42.92    4.72
   1   4  10   40.76    2.30
   1   4  10   35.21    2.05
   1  -4  10   41.62    2.12
  -1  -4 -10   44.72    4.93
  -1   4 -10   38.78    2.27
   1   4  11    1.87    1.12
   1   4  11    0.47    2.70
   1  -4  11    0.97    3.49
   1  -4  11    0.43    0.90
   1   4  11    1.44    1.01
  -1   4 -11    1.01    1.01
  -1  -4 -11   -1.12    1.62
   1   4  12   15.27    3.78
   1  -4  12    7.34    1.33
   1  -4  12    7.92    2.81
   1   4  12    6.91    1.44
   1   4  12    6.08    1.58
  -1  -4 -12    9.79    2.34
  -1   4 -12    6.16    1.48
   1   4  13   10.22    4.39
   1   4  13   12.85    1.22
   1   4  13   11.27    1.12
   1  -4  13   11.20    5.29
   1  -4  13   16.49    1.58
  -1   4 -13   11.27    1.69
  -1  -4 -13   11.30    4.25
   1   4  14   98.32    4.82
   1  -4  14  121.40    5.00
   1   4  14   97.57    5.08
   1  -4  14  114.67    7.52
   1   4  14  125.79    9.07
  -1   4 -14  118.88    6.30
  -1  -4 -14  118.56    6.55
   1   4  15   14.62    2.30
   1   4  15   16.74    5.15
   1  -4  15   19.30    1.94
   1  -4  15   21.78    4.00
   1   4  15   18.11    2.20
  -1   4 -15   16.71    2.05
  -1  -4 -15   22.07    4.97
   1   4  16   23.11    3.53
   1   4  16   16.63    2.27
   1  -4  16   20.70    2.09
   1  -4  16   28.62    6.84
   1   4  16   16.71    1.62
  -1  -4 -16   21.35    3.10
  -1   4 -16   23.26    2.16
   1   4  17    8.53    3.02
   1   4  17    6.01    1.22
   1   4  17    4.79    2.02
   1  -4  17   11.66    3.67
   1  -4  17    5.04    2.59
  -1   4 -17   14.76    2.77
   1   4  18    3.89    2.23
   1   4  18    0.36    0.83
   1  -4  18    1.26    1.87
   1  -4  18    0.22    2.88
   1   4  18   -1.33    1.55
  -1   4 -18   -0.54    1.26
  -1  -5  19    2.88    4.43
  -1   5  19    0.43    2.92
  -1   5  19    1.94    1.80
  -1  -5  19    1.15    2.09
   1   5 -18    2.41    2.09
  -1  -5  18    1.73    2.05
  -1  -5  18    0.50    2.59
  -1   5  18    2.12    1.66
  -1   5  18    1.12    1.66
   1   5 -17    1.22    3.10
  -1  -5  17   -1.48    3.85
  -1  -5  17    1.80    3.10
  -1   5  17    0.32    2.59
  -1   5  17    1.04    1.44
   1   5 -16    0.07    1.62
  -1  -5  16   -0.86    1.69
  -1   5  16   -0.76    1.37
  -1   5  16    0.04    1.30
  -1   5  16    0.00    1.33
  -1  -5  16   -0.83    2.09
   1   5 -15   77.55    7.06
  -1  -5  15   86.23    5.08
  -1   5  15   78.27    4.36
  -1   5  15   72.55    4.43
  -1   5  15   76.43    4.32
  -1  -5  15   83.17    5.83
   1   5 -14    2.52    2.16
  -1  -5  14    5.36    2.12
  -1   5  14   -3.13    3.24
  -1  -5  14    6.66    4.14
  -1   5  14    6.55    1.58
  -1   5  14   12.06    2.99
   1   5 -13   56.31    6.05
  -1  -5  13   54.44    3.89
  -1   5  13   54.26    3.56
  -1   5  13   50.98    3.13
  -1   5  13   83.81    5.51
  -1  -5  13   47.78    4.46
   1   5 -12  176.23    7.74
  -1  -5  12  185.85   10.15
  -1  -5  12  195.57    8.86
  -1   5  12  180.19    7.49
  -1   5  12  174.15    8.93
  -1   5  12  184.59    6.95
   1  -5 -11    5.36    1.30
   1   5 -11    8.24    3.38
  -1   5  11    8.89    1.76
  -1   5  11    8.10    1.66
  -1  -5  11    4.36    2.34
  -1  -5  11    7.88    3.28
  -1   5  11    8.68    1.33
   1   5 -10   70.06    4.07
   1  -5 -10   63.44    2.77
  -1  -5  10   67.97    5.76
  -1   5  10   95.48    5.72
  -1   5  10   68.44    3.35
   1  -5  -9    4.32    0.83
   1   5  -9    2.99    2.63
  -1   5   9    3.46    1.22
  -1   5   9    2.05    2.20
  -1  -5   9    3.49    1.51
   1   5  -8    3.02    1.44
   1  -5  -8    5.29    0.79
  -1  -5   8    2.84    2.20
  -1   5   8    3.38    1.12
  -1   5   8    3.35    1.22
   1   5  -7    0.22    1.04
   1  -5  -7    0.72    0.83
  -1   5   7    0.04    0.83
  -1  -5   7    1.33    1.62
   1  -5  -6  200.82    5.58
   1   5  -6  205.32    8.39
  -1  -5   6  195.78    6.59
  -1   5   6  193.70    6.34
   1   5  -5  681.61   22.47
   1  -5  -5  678.26   20.77
  -1   5   5  660.76   21.60
  -1  -5   5  649.42   21.46
   1   5  -4   97.17    3.71
   1  -5  -4   95.48    3.56
  -1  -5   4   97.50    4.90
  -1   5   4   95.70    3.49
   1  -5  -3   52.56    3.28
   1   5  -3   49.94    2.38
  -1   5   3   51.95    2.27
  -1  -5   3   50.55    2.20
   1  -5  -2    3.35    0.97
   1   5  -2    3.10    1.01
  -1   5   2    1.84    0.97
  -1  -5   2    3.06    0.94
   1   5  -1 2602.29  101.53
   1  -5  -1 2464.86   96.88
  -1   5   1 2358.47   94.98
  -1  -5   1 2599.37  100.88
   1  -5   0  112.44    3.67
   1   5   0  109.63    3.28
  -1  -5   0  115.75    3.31
  -1   5   0  112.62    3.60
   1   5   1  271.79    7.34
   1  -5   1  274.81    8.03
  -1   5  -1  274.99    7.96
  -1  -5  -1  272.43    7.27
   1   5   2   90.94    2.95
   1  -5   2   90.80    3.85
  -1   5  -2   88.86    3.78
  -1  -5  -2   88.35    2.84
   1  -5   3  134.29    4.97
   1   5   3  138.32    3.92
  -1  -5  -3  137.13    3.92
  -1   5  -3  134.25    5.00
   1   5   4  241.51    6.62
   1  -5   4  236.57    6.95
  -1  -5  -4  237.40    6.16
  -1  -5  -4  243.74    8.21
  -1   5  -4  234.23    6.95
   1   5   5   68.05    2.27
   1  -5   5   71.50    2.59
   1  -5   5   68.87    3.53
  -1  -5  -5   75.21    3.49
  -1   5  -5   71.97    3.49
  -1  -5  -5   72.29    2.02
   1  -5   6  650.79   21.85
   1  -5   6  664.50   23.58
   1   5   6  636.78   18.87
  -1  -5  -6  665.30   25.02
  -1   5  -6  658.10   21.21
   1  -5   7   28.37    2.74
   1  -5   7   25.74    1.58
   1   5   7   25.38    1.40
  -1   5  -7   26.53    1.69
  -1  -5  -7   24.99    2.34
   1   5   8  108.19    3.60
   1  -5   8  112.33    5.54
   1  -5   8  113.41    4.97
   1   5   8  110.49    3.96
  -1  -5  -8  108.44    5.00
  -1   5  -8  112.40    5.33
   1   5   9   66.93    2.20
   1  -5   9   72.15    2.95
   1  -5   9   75.64    4.79
   1   5   9   67.61    2.38
  -1   5  -9   71.00    4.32
  -1  -5  -9   78.02    4.28
   1   5  10    3.13    1.12
   1   5  10    4.68    0.79
   1  -5  10    2.12    3.92
   1  -5  10    4.93    1.15
  -1  -5 -10    3.60    3.13
  -1   5 -10    4.68    2.16
   1  -5  11  180.55    8.82
   1  -5  11  179.51    7.60
   1   5  11  164.17    5.54
   1   5  11  153.30    5.00
  -1  -5 -11  179.94    9.94
  -1   5 -11  172.35    6.37
   1   5  12   10.73    1.01
   1  -5  12   12.20    2.52
   1  -5  12   13.18    5.00
   1   5  12   10.33    1.15
  -1   5 -12    9.86    1.69
  -1  -5 -12   12.71    2.45
   1   5  13    0.40    1.12
   1   5  13    0.83    0.76
   1  -5  13   -0.58    1.87
   1  -5  13    0.50    2.34
  -1  -5 -13    0.72    1.76
  -1   5 -13    1.51    1.19
   1   5  14    6.91    1.51
   1   5  14    4.86    1.12
   1  -5  14    2.16    2.99
   1  -5  14    7.56    2.48
  -1   5 -14    4.93    2.56
  -1  -5 -14    4.61    4.07
   1   5  15   19.80    2.30
   1  -5  15   25.38    7.02
   1  -5  15   27.51    3.46
   1   5  15   20.09    2.48
  -1  -5 -15   28.73    3.49
  -1   5 -15   25.42    3.46
   1   5  16    4.82    1.08
   1  -5  16    8.10    1.62
   1  -5  16    6.73    3.56
   1   5  16    4.50    1.84
  -1  -5 -16    8.14    2.59
  -1   5 -16    7.60    1.69
   1   5  17    3.49    1.04
   1  -5  17    4.21    5.65
   1   5  17    2.66    1.15
   1  -5  17    4.10    1.58
  -1   5 -17    4.25    1.62
  -1  -5 -17    4.46    2.30
   1  -5  18  148.58   10.15
   1  -5  18  119.46    6.19
  -1   5 -18  123.27    7.88
   1   6 -18    1.84    3.20
  -1   6  18    0.43    1.51
  -1  -6  18    1.08    4.25
  -1  -6  18    2.02    3.17
  -1   6  18   -0.25    2.59
   1   6 -17   -1.55    1.58
  -1  -6  17    0.25    2.05
  -1   6  17    0.25    1.30
  -1  -6  17    1.48    1.62
  -1   6  17   -0.11    1.26
   1   6 -16   31.79    5.18
  -1   6  16   19.87    2.70
  -1  -6  16   34.13    4.18
  -1  -6  16   27.72    3.24
  -1   6  16   24.01    2.77
   1   6 -15    1.15    1.91
  -1  -6  15    3.56    2.48
  -1   6  15    0.72    2.63
  -1   6  15    1.48    2.74
  -1  -6  15    2.20    1.94
   1   6 -14    4.54    2.99
  -1   6  14    0.86    2.34
  -1  -6  14    0.14    2.84
  -1   6  14    0.90    1.44
  -1  -6  14   -0.11    2.20
   1   6 -13   41.66    3.56
  -1  -6  13   50.08    6.62
  -1   6  13   42.95    3.20
  -1   6  13   49.47    4.57
  -1  -6  13   47.78    5.54
   1  -6 -12  121.44    4.82
   1   6 -12  126.12    8.68
  -1  -6  12  120.97    6.80
  -1  -6  12  124.97    6.05
  -1   6  12  119.31    7.16
  -1   6  12  129.54    7.70
   1   6 -11   10.98    2.38
   1  -6 -11    6.77    2.16
  -1  -6  11    8.68    2.27
  -1   6  11   19.23    3.35
  -1   6  11   10.55    1.80
   1  -6 -10  294.00   10.58
   1   6 -10  304.40   13.75
  -1  -6  10  311.06   11.41
  -1   6  10  308.22   13.11
  -1   6  10  302.24   10.73
   1   6  -9    3.53    1.69
   1  -6  -9    5.80    1.44
  -1  -6   9    4.07    1.58
  -1   6   9    6.34    1.44
  -1   6   9    4.07    1.33
   1   6  -8    4.14    1.58
   1  -6  -8    6.34    1.33
  -1  -6   8    5.22    1.48
  -1   6   8    4.54    1.98
   1   6  -7  189.34    8.39
   1  -6  -7  188.40    5.54
  -1  -6   7  184.01    7.70
  -1   6   7  182.93    6.19
   1   6  -6  140.81    5.29
   1  -6  -6  145.81    4.14
  -1   6   6  139.12    6.16
  -1  -6   6  133.17    4.97
   1  -6  -5    3.64    1.08
   1  -6  -5    4.72    1.40
   1   6  -5    6.48    1.51
  -1   6   5    4.21    1.26
  -1  -6   5    6.05    1.37
   1  -6  -4 3798.23  167.70
   1   6  -4 3760.86  166.98
  -1  -6   4 3672.36  165.00
  -1   6   4 3831.89  169.25
   1  -6  -3  522.83   18.04
   1   6  -3  518.73   18.07
  -1  -6   3  523.01   16.42
  -1   6   3  521.07   16.45
   1   6  -2  178.07    6.73
   1  -6  -2  167.59    5.36
  -1  -6   2  167.02    5.15
  -1   6   2  166.84    5.33
   1  -6  -1  123.56    4.10
   1   6  -1  127.13    5.00
  -1  -6   1  125.69    3.89
  -1   6   1  127.59    5.22
   1  -6   0  101.89    4.50
   1   6   0  103.47    3.28
  -1  -6   0  106.82    3.20
  -1   6   0  104.12    3.49
   1   6   1   43.60    1.62
   1  -6   1   42.41    1.98
  -1   6  -1   44.97    1.94
  -1  -6  -1   44.61    2.23
   1   6   2   98.76    3.38
   1  -6   2   95.44    3.24
  -1   6  -2   96.09    3.20
  -1  -6  -2   92.67    2.63
   1   6   3    0.22    0.40
   1  -6   3    0.76    1.15
  -1   6  -3    0.07    0.68
  -1  -6  -3    0.07    0.40
   1   6   4    0.83    0.76
   1  -6   4    0.79    1.30
  -1  -6  -4    0.36    0.79
  -1   6  -4    1.01    0.76
   1   6   5  265.99    7.24
   1  -6   5  260.73    7.99
  -1  -6  -5  270.67    7.99
  -1  -6  -5  261.24   10.69
  -1   6  -5  264.58    8.21
   1  -6   6  454.61   16.06
   1  -6   6  439.41   13.83
   1   6   6  436.68   13.07
  -1   6  -6  439.74   15.23
  -1  -6  -6  441.50   15.37
   1   6   7   69.41    2.66
   1  -6   7   78.99    6.30
   1  -6   7   74.60    3.96
  -1  -6  -7   73.45    3.78
  -1   6  -7   70.78    4.21
   1   6   8  323.70   10.12
   1  -6   8  339.29   10.94
   1  -6   8  336.95   13.25
  -1  -6  -8  335.22   12.31
  -1   6  -8  336.45   11.27
   1   6   9  246.80    7.96
   1   6   9  248.49    8.50
   1  -6   9  267.93   13.75
   1  -6   9  257.49    8.60
  -1   6  -9  249.46    8.64
  -1  -6  -9  249.90    9.76
   1  -6  10   61.17    4.18
   1  -6  10   59.58    4.57
   1   6  10   49.61    1.91
   1   6  10   57.06    3.06
  -1   6 -10   55.12    4.57
  -1  -6 -10   53.79    3.92
   1   6  11   62.68    3.10
   1  -6  11   73.19    3.53
   1  -6  11   74.71    8.24
   1   6  11   65.27    2.70
  -1  -6 -11   65.42    4.43
  -1   6 -11   65.42    5.18
   1   6  12    0.50    0.68
   1  -6  12   -0.25    1.08
   1  -6  12   -0.83    2.12
   1   6  12    0.54    1.04
  -1   6 -12    0.25    1.94
  -1  -6 -12    0.04    2.66
   1   6  13   -0.11    0.61
   1  -6  13   -0.86    2.05
   1  -6  13   -0.43    1.04
   1   6  13    0.36    0.68
  -1   6 -13   -1.15    1.08
  -1  -6 -13    0.72    1.58
   1   6  14    0.54    0.76
   1   6  14    1.98    0.83
   1  -6  14    2.12    1.26
   1  -6  14    1.37    2.56
  -1   6 -14   -0.50    1.40
  -1  -6 -14    0.18    1.94
   1   6  15   24.27    2.63
   1  -6  15   38.13    4.61
   1  -6  15   28.26    2.48
   1   6  15   21.93    1.62
  -1  -6 -15   32.19    5.54
  -1   6 -15   27.54    2.52
   1   6  16   -0.58    1.40
   1  -6  16   -2.12    4.72
   1  -6  16    0.40    1.30
   1   6  16   -1.12    0.79
  -1  -6 -16   -0.22    2.09
  -1   6 -16   -1.91    2.27
   1   6  17   -1.58    1.51
   1  -6  17   -0.25    2.30
   1  -6  17    0.32    3.17
   1   6  17    1.40    0.86
  -1  -6 -17    2.48    2.05
  -1   6 -17    1.62    1.48
   1  -6  18   10.44    7.02
   1  -6  18    9.22    3.10
  -1   6 -18    8.64    2.05
  -1  -6 -18    1.94    2.59
   1   7 -18   -1.58    2.16
  -1   7  18   -0.61    1.76
  -1  -7  18    0.32    2.95
  -1   7  18   -2.02    1.62
  -1  -7  18   -3.38    2.09
   1   7 -17    0.83    3.17
  -1  -7  17    1.62    1.87
  -1   7  17    1.33    2.56
  -1   7  17   -0.25    1.44
  -1  -7  17    1.01    4.14
   1   7 -16    2.81    2.27
  -1   7  16    1.62    3.02
  -1  -7  16    4.75    3.71
  -1   7  16    4.64    2.88
  -1  -7  16    6.16    2.92
   1   7 -15    6.59    4.00
  -1  -7  15    9.58    3.10
  -1   7  15    7.99    2.92
  -1   7  15    2.95    1.91
  -1  -7  15   10.58    2.34
   1   7 -14   49.58    4.00
  -1  -7  14   47.38    3.82
  -1   7  14   42.34    3.35
  -1  -7  14   37.66    4.72
  -1   7  14   41.73    4.54
   1   7 -13   74.49    6.80
   1  -7 -13   61.64    3.20
  -1  -7  13   65.96    5.15
  -1   7  13   59.08    5.18
  -1   7  13   64.05    5.65
  -1  -7  13   70.67    4.36
   1  -7 -12   -0.97    1.48
   1   7 -12    1.12    1.58
  -1  -7  12    0.04    1.48
  -1   7  12   -2.92    2.23
  -1  -7  12   -0.79    1.91
  -1   7  12    0.86    2.02
   1  -7 -11  327.59   12.06
   1   7 -11  327.34   15.37
  -1   7  11  320.28   11.66
  -1   7  11  318.09   12.06
  -1  -7  11  340.51   12.71
   1   7 -10    4.18    1.94
   1  -7 -10    3.24    1.58
  -1  -7  10    3.78    1.69
  -1   7  10    3.20    1.58
  -1   7  10    4.90    1.37
   1   7  -9   10.98    2.20
   1  -7  -9   17.10    1.91
  -1  -7   9   14.40    2.05
  -1   7   9   11.81    1.69
   1   7  -8    0.61    1.91
   1  -7  -8    0.00    0.58
  -1   7   8   -0.11    0.83
  -1  -7   8   -0.40    1.04
   1  -7  -7   49.79    2.52
   1   7  -7   47.31    2.99
  -1   7   7   46.70    2.45
  -1  -7   7   46.01    3.96
   1   7  -6   16.20    1.84
   1  -7  -6   14.40    0.97
  -1   7   6   12.71    1.58
  -1  -7   6   15.66    1.73
   1  -7  -5 2726.53  114.27
   1   7  -5 2424.14  104.73
  -1  -7   5 2590.23  106.86
  -1   7   5 2622.23  110.74
   1   7  -4  731.87   24.95
   1  -7  -4  667.10   22.50
  -1  -7   4  690.28   22.93
  -1   7   4  694.46   23.37
   1   7  -3  690.10   22.61
   1  -7  -3  615.47   20.41
  -1   7   3  682.36   22.18
  -1  -7   3  627.53   20.63
   1   7  -2   26.64    1.84
   1  -7  -2   27.51    1.80
  -1  -7   2   25.35    1.69
  -1   7   2   26.68    1.80
   1   7  -1   79.67    2.99
   1  -7  -1   85.40    4.21
  -1   7   1   79.21    3.10
  -1  -7   1   81.33    2.92
   1  -7   0  254.50    7.81
   1   7   0  256.74    7.63
  -1   7   0  252.60    9.04
  -1  -7   0  251.84    8.24
   1  -7   1    1.01    0.86
   1   7   1    0.29    0.65
  -1  -7  -1    1.04    0.61
  -1   7  -1    0.86    0.79
   1   7   2  157.55    5.22
   1  -7   2  154.88    4.97
  -1   7  -2  158.70    5.04
  -1  -7  -2  153.66    4.32
   1  -7   3    7.16    1.15
   1   7   3    7.81    0.79
  -1   7  -3    5.40    1.87
  -1  -7  -3    7.81    0.76
   1  -7   4   60.20    2.56
   1   7   4   56.63    1.87
  -1  -7  -4   58.04    1.91
  -1   7  -4   58.04    2.56
   1   7   5    0.90    0.83
   1  -7   5    0.65    0.86
  -1   7  -5    0.00    0.90
  -1  -7  -5    1.19    0.86
   1   7   6    9.61    1.22
   1  -7   6   11.05    2.16
  -1  -7  -6   13.39    1.84
  -1   7  -6    9.79    1.40
  -1  -7  -6   12.64    1.40
   1   7   7   91.70    3.38
   1  -7   7   97.46    3.74
   1  -7   7   95.19    5.11
  -1  -7  -7  103.87    4.61
  -1   7  -7   97.75    4.00
   1   7   8   63.69    2.77
   1  -7   8   67.65    4.25
   1  -7   8   67.72    6.66
  -1   7  -8   70.42    3.24
  -1  -7  -8   65.56    3.78
   1  -7   9  129.43    6.66
   1  -7   9  113.70    4.61
   1   7   9  109.34    3.85
   1   7   9  109.95    3.56
  -1  -7  -9  121.29    5.72
  -1   7  -9  120.50    4.93
   1   7  10  123.74    5.00
   1  -7  10  136.20    5.51
   1  -7  10  130.19   10.91
   1   7  10  126.95    5.44
  -1  -7 -10  127.67    6.37
  -1   7 -10  129.18    5.54
   1   7  11  378.93   14.51
   1  -7  11  431.89   15.30
   1  -7  11  431.60   18.43
   1   7  11  367.73   12.53
  -1  -7 -11  430.95   17.03
  -1   7 -11  416.26   15.27
   1   7  12   98.72    3.96
   1   7  12   93.00    4.28
   1  -7  12  113.84    4.93
   1  -7  12  110.74   10.08
  -1   7 -12  108.80    4.97
  -1  -7 -12  111.75    5.98
   1   7  13   45.18    2.45
   1  -7  13   55.80    5.36
   1   7  13   43.24    2.84
   1  -7  13   57.32    4.68
  -1   7 -13   51.77    4.79
  -1  -7 -13   56.34    4.18
   1   7  14    8.68    1.22
   1   7  14    6.66    1.08
   1  -7  14   13.75    3.53
   1  -7  14   12.31    2.92
  -1  -7 -14    6.41    4.25
  -1   7 -14   11.27    3.13
   1   7  15    2.23    0.83
   1  -7  15    0.40    2.41
   1   7  15    2.16    0.97
   1  -7  15   -0.50    3.02
  -1   7 -15    2.27    1.58
  -1  -7 -15    2.70    2.23
   1   7  16    4.68    1.04
   1  -7  16    6.08    3.74
   1  -7  16    8.46    1.76
   1   7  16    3.60    1.19
  -1   7 -16    7.74    1.91
  -1  -7 -16    7.34    2.66
   1  -7  17   60.66    3.85
   1  -7  17   66.50   10.66
   1   7  17   36.54    3.78
   1   7  17   37.26    3.42
  -1   7 -17   58.25    5.69
  -1  -7 -17   54.08    7.06
   1  -7  18   13.97    2.27
   1  -7  18   20.13    5.08
  -1   7 -18    9.54    2.45
  -1  -7 -18   16.13    2.99
   1   8 -18   11.81    5.26
  -1  -8  18   17.14    4.10
  -1  -8  18   18.61    4.93
  -1   8  18   10.40    3.89
  -1   8  18    7.96    3.71
   1   8 -17   16.42    3.46
  -1  -8  17   26.50    4.36
  -1   8  17   16.74    2.70
  -1   8  17   19.12    3.89
  -1  -8  17   23.29    3.42
   1   8 -16    7.13    4.43
  -1   8  16    6.19    2.09
  -1  -8  16   21.13    5.69
  -1   8  16    5.47    3.24
  -1  -8  16   10.15    2.70
   1   8 -15    0.76    1.98
  -1  -8  15    3.38    2.63
  -1   8  15    0.90    2.66
  -1  -8  15    1.76    2.02
  -1   8  15    0.76    2.45
   1   8 -14   15.77    4.43
   1  -8 -14    9.58    1.73
  -1  -8  14   19.80    2.81
  -1  -8  14   16.63    3.53
  -1   8  14   13.14    3.64
  -1   8  14   14.91    3.31
   1  -8 -13   59.48    4.00
   1   8 -13   51.02    4.25
  -1   8  13   51.34    4.79
  -1   8  13   47.99    3.56
  -1  -8  13   52.46    4.03
  -1  -8  13   58.68    5.15
   1   8 -12  179.76   10.69
   1  -8 -12  176.95    6.37
  -1  -8  12  187.43    8.06
  -1   8  12  173.50    7.49
  -1   8  12  170.47    8.82
   1  -8 -11    4.32    1.15
   1   8 -11    7.63    2.16
  -1   8  11    7.02    1.76
  -1   8  11    4.25    1.58
  -1  -8  11    4.75    2.02
   1  -8 -10   54.90    3.28
   1   8 -10   52.96    3.89
  -1   8  10   53.79    3.13
  -1  -8  10   56.16    3.53
   1  -8  -9   14.58    2.05
   1   8  -9   16.96    2.45
  -1   8   9   12.93    1.80
  -1  -8   9   17.17    2.16
   1  -8  -8    3.64    0.86
   1   8  -8    2.27    1.69
  -1   8   8    1.33    1.19
  -1  -8   8    3.31    1.48
   1   8  -7   12.20    3.35
   1  -8  -7   13.72    1.08
  -1  -8   7   10.76    1.87
  -1   8   7   15.30    1.62
   1   8  -6   59.91    3.35
   1  -8  -6   61.24    2.84
   1  -8  -6   58.07    2.99
  -1   8   6   64.12    2.88
  -1  -8   6   58.54    4.32
   1  -8  -5   36.65    2.34
   1   8  -5   40.32    2.77
  -1  -8   5   39.86    2.41
  -1   8   5   37.23    3.56
   1  -8  -4  392.94   13.00
   1   8  -4  410.58   13.79
  -1  -8   4  398.44   14.83
  -1   8   4  407.44   13.36
   1   8  -3  700.58   25.60
   1  -8  -3  693.81   24.84
  -1  -8   3  710.84   23.55
  -1   8   3  715.38   23.98
   1   8  -2  462.74   16.31
   1  -8  -2  438.66   15.55
  -1  -8   2  444.71   14.08
  -1   8   2  443.45   14.22
   1   8  -1  278.99    9.83
   1  -8  -1  273.95    8.60
  -1  -8   1  274.13    8.42
  -1   8   1  278.73    8.86
   1  -8   0    0.11    0.72
   1   8   0    0.14    0.65
  -1   8   0    0.47    0.72
  -1  -8   0   -0.61    0.61
   1  -8   1    9.11    1.26
   1   8   1    8.53    1.62
  -1  -8  -1    8.50    1.55
  -1   8  -1    7.74    1.26
   1  -8   2   38.78    2.09
   1   8   2   39.78    2.41
  -1  -8  -2   40.25    1.66
  -1   8  -2   41.84    2.16
   1   8   3    1.12    0.86
   1  -8   3   -0.40    0.76
  -1  -8  -3   -0.14    0.50
  -1   8  -3    0.18    1.30
   1  -8   4  422.96   14.76
   1   8   4  422.85   13.39
  -1   8  -4  434.52   15.27
  -1  -8  -4  415.62   12.46
   1  -8   5   40.25    2.20
   1   8   5   39.24    2.16
  -1  -8  -5   38.56    2.20
  -1   8  -5   37.19    2.27
   1  -8   6   33.23    2.05
   1   8   6   32.01    2.02
  -1   8  -6   33.34    2.16
  -1  -8  -6   34.17    2.59
  -1  -8  -6   33.73    2.20
   1   8   7    1.69    0.97
   1  -8   7    1.55    1.69
   1  -8   7   -0.61    1.69
  -1  -8  -7    0.29    2.27
  -1   8  -7    0.40    1.12
  -1  -8  -7    0.54    0.65
   1  -8   8  162.62    5.98
   1  -8   8  163.56    7.74
   1   8   8  150.82    4.64
  -1  -8  -8  164.79    8.86
  -1   8  -8  158.27    6.19
   1  -8   9  298.32   10.69
   1  -8   9  313.30   16.89
   1   8   9  290.83    9.14
  -1  -8  -9  310.60   12.13
  -1   8  -9  304.58   11.38
   1  -8  10  252.31   12.13
   1   8  10  238.19    9.29
   1  -8  10  255.69   11.59
   1   8  10  240.18    8.71
  -1   8 -10  247.84   11.92
  -1  -8 -10  248.64   10.48
   1   8  11   31.29    1.73
   1   8  11   35.97    2.84
   1  -8  11   38.27    7.24
   1  -8  11   36.18    4.36
  -1   8 -11   35.86    4.54
  -1  -8 -11   38.02    5.54
   1  -8  12    4.03    1.69
   1   8  12    3.46    0.86
   1   8  12    4.03    1.01
   1  -8  12    3.60    2.99
  -1  -8 -12    4.43    3.64
  -1   8 -12    7.96    1.84
   1   8  13   23.91    1.73
   1  -8  13   26.25    6.80
   1  -8  13   27.54    2.59
   1   8  13   20.52    2.12
  -1  -8 -13   23.26    3.13
  -1   8 -13   23.83    2.63
   1   8  14   24.09    1.94
   1  -8  14   34.60    4.82
   1  -8  14   34.67    2.81
   1   8  14   23.94    2.38
  -1  -8 -14   35.61    3.67
  -1   8 -14   30.93    2.88
   1   8  15   12.02    1.98
   1  -8  15   19.69    2.30
   1   8  15   12.42    1.51
   1  -8  15   14.04    6.95
  -1   8 -15   20.34    3.96
  -1  -8 -15   18.11    3.10
   1   8  16   37.88    3.28
   1  -8  16   66.64    6.84
   1  -8  16   59.48    3.89
  -1  -8 -16   56.38    7.20
  -1   8 -16   57.42    5.90
   1  -8  17  112.22    9.61
   1  -8  17  107.11    7.67
  -1  -8 -17  111.21    6.95
  -1   8 -17   89.43    5.62
   1   9 -17   -0.29    2.20
  -1  -9  17    6.59    2.92
  -1  -9  17    0.47    2.09
  -1   9  17    2.95    2.48
  -1   9  17   -2.34    2.66
   1   9 -16   13.18    2.95
  -1  -9  16   17.50    4.00
  -1   9  16    9.47    3.67
  -1   9  16    9.90    2.12
  -1  -9  16   12.24    4.79
   1   9 -15   89.68    5.72
  -1   9  15   81.87    4.64
  -1   9  15   75.68    4.82
  -1  -9  15   88.28    9.94
  -1  -9  15   94.33    8.06
   1   9 -14    2.70    2.34
   1  -9 -14    2.05    1.33
  -1   9  14    3.28    1.62
  -1  -9  14    3.35    3.71
  -1  -9  14   13.39    2.84
  -1   9  14    3.67    1.80
   1  -9 -13    2.81    1.15
   1   9 -13    2.63    3.46
  -1   9  13    2.30    1.69
  -1  -9  13    1.84    3.38
  -1  -9  13    0.97    2.63
  -1   9  13    1.30    2.52
   1   9 -12    6.88    2.48
   1  -9 -12    8.50    1.30
  -1   9  12    6.98    3.24
  -1  -9  12    6.08    3.92
   1   9 -11    2.16    3.20
   1  -9 -11    1.80    0.97
  -1  -9  11    3.13    2.95
  -1   9  11    1.55    2.30
   1  -9 -10    0.61    1.44
   1   9 -10    1.33    1.76
  -1  -9  10   -0.32    2.59
  -1   9  10    1.33    1.22
   1  -9  -9   11.70    2.05
   1   9  -9   11.95    2.48
  -1   9   9   11.88    1.76
  -1  -9   9   17.28    3.53
   1  -9  -8  150.24    5.90
   1   9  -8  157.15    9.00
  -1   9   8  144.12    7.24
  -1  -9   8  149.16    6.16
   1  -9  -7   39.17    1.91
   1   9  -7   40.22    3.13
  -1  -9   7   42.74    2.81
  -1   9   7   38.60    2.52
   1   9  -6    8.03    1.76
   1  -9  -6    1.26    2.34
  -1  -9   6   12.53    2.56
  -1   9   6    1.22    2.16
   1  -9  -5   -0.43    1.44
   1   9  -5    0.90    1.76
  -1   9   5   -0.50    0.86
  -1  -9   5    0.43    0.94
   1  -9  -4  115.64    5.87
   1   9  -4  115.10    4.82
  -1  -9   4  112.72    5.76
  -1   9   4  120.00    4.50
   1   9  -3    3.82    1.26
   1  -9  -3    1.30    1.15
  -1  -9   3    1.30    1.15
  -1   9   3    1.69    1.15
   1  -9  -2  263.40    8.64
   1   9  -2  267.07    8.75
  -1  -9   2  267.00    8.53
  -1   9   2  271.21   10.37
   1   9  -1  232.43    8.75
   1  -9  -1  231.61    7.60
  -1  -9   1  224.66    7.09
  -1   9   1  237.83    8.96
   1   9   0    0.58    1.15
   1  -9   0    0.18    0.83
  -1  -9   0   -0.04    0.68
  -1   9   0   -1.62    1.33
   1   9   1  131.81    4.28
   1  -9   1  131.91    4.68
  -1  -9  -1  131.55    4.21
  -1   9  -1  131.63    5.90
   1   9   2   16.20    1.22
   1  -9   2   16.27    1.58
  -1   9  -2   16.02    2.56
  -1  -9  -2   13.79    1.80
   1  -9   3  273.87   10.22
   1   9   3  262.57    7.99
  -1   9  -3  268.15   10.22
  -1  -9  -3  259.51    7.81
   1   9   4   15.19    1.19
   1  -9   4   17.35    1.73
  -1  -9  -4   15.55    1.84
  -1   9  -4   18.47    1.73
   1  -9   5   42.92    2.48
   1   9   5   39.50    1.80
  -1  -9  -5   40.00    1.80
  -1   9  -5   41.87    2.59
   1  -9   6    4.25    2.34
   1   9   6    5.76    0.86
  -1   9  -6    7.16    2.45
  -1  -9  -6    6.55    1.73
  -1  -9  -6    6.30    0.90
   1   9   7  150.74    5.51
   1  -9   7  145.85    5.65
  -1   9  -7  147.94    7.67
  -1  -9  -7  158.45    5.94
  -1  -9  -7  150.38    6.44
   1  -9   8    3.42    2.41
   1  -9   8    3.13    1.48
   1   9   8    5.69    1.33
  -1  -9  -8    1.69    1.76
  -1   9  -8    2.16    2.63
   1   9   9  579.68   19.41
   1  -9   9  629.47   24.70
   1  -9   9  614.57   25.06
  -1  -9  -9  622.17   23.87
  -1   9  -9  596.78   24.81
   1  -9  10    8.78    3.13
   1  -9  10    7.45    1.98
   1   9  10    6.77    1.69
  -1   9 -10    8.39    2.09
  -1  -9 -10   10.15    2.34
   1  -9  11   74.81    5.76
   1   9  11   57.68    3.67
   1   9  11   59.22    2.56
   1  -9  11   67.58    3.85
  -1  -9 -11   66.25    4.36
  -1   9 -11   64.88    4.00
   1   9  12    1.26    0.76
   1  -9  12   -0.29    1.55
   1  -9  12   -0.47    2.63
   1   9  12    2.16    0.90
  -1  -9 -12   -0.43    1.87
  -1   9 -12    2.20    1.66
   1   9  13    1.22    1.40
   1   9  13    5.15    1.04
   1  -9  13    1.80    2.77
   1  -9  13    1.69    3.02
  -1   9 -13    3.64    2.95
  -1  -9 -13    1.98    2.09
   1   9  14    1.73    1.37
   1   9  14    1.48    1.62
   1  -9  14    2.41    5.04
   1  -9  14    2.05    2.70
  -1   9 -14    4.64    2.84
  -1  -9 -14    1.73    3.38
   1  -9  15   41.40    5.51
   1   9  15   28.15    2.66
   1  -9  15   41.30    4.79
   1   9  15   28.51    3.17
  -1  -9 -15   42.48    5.98
  -1   9 -15   34.71    3.31
   1  -9  16    8.53    3.46
   1   9  16    4.86    2.09
   1  -9  16    3.74    6.98
   1   9  16    7.81    1.73
  -1   9 -16    5.83    2.30
  -1  -9 -16    5.00    2.81
   1  -9  17   49.94    6.98
   1  -9  17   42.77    3.67
  -1  -9 -17   45.40    4.68
  -1   9 -17   36.51    5.58
   1  10 -17    3.10    4.68
  -1 -10  17    5.80    2.70
  -1 -10  17    8.82    6.26
  -1  10  17    6.26    2.09
   1  10 -16    7.70    2.81
  -1 -10  16    9.83    3.60
  -1 -10  16    6.05    2.59
  -1  10  16    5.80    2.05
  -1  10  16    3.42    1.87
   1  10 -15   11.41    3.20
   1 -10 -15   15.12    1.91
  -1  10  15    8.46    2.20
  -1 -10  15   11.81    3.02
  -1  10  15    9.40    3.85
  -1 -10  15   12.75    6.34
   1  10 -14   -1.69    2.05
   1 -10 -14    0.54    1.84
  -1 -10  14   -1.66    1.98
  -1  10  14   -0.40    2.59
  -1 -10  14    0.32    2.56
  -1  10  14   -1.40    1.37
   1  10 -13   76.43    5.18
   1 -10 -13   67.36    4.54
  -1  10  13   74.45    4.14
  -1  10  13   77.84    4.50
  -1 -10  13   82.41    5.36
   1 -10 -12   28.62    2.92
   1  10 -12   25.78    3.38
  -1 -10  12   29.34    3.38
  -1  10  12   27.33    2.84
  -1  10  12   28.19    4.03
   1 -10 -11   12.85    1.48
   1  10 -11   10.58    2.66
  -1 -10  11    8.46    2.52
  -1  10  11   12.78    3.10
   1  10 -10   53.36    6.05
   1 -10 -10   48.14    2.52
  -1  10  10   50.40    3.02
  -1 -10  10   51.84    3.64
   1 -10  -9   49.36    3.17
   1  10  -9   47.92    3.74
  -1 -10   9   42.52    3.42
  -1  10   9   48.21    2.88
   1  10  -8   28.62    2.88
   1 -10  -8   25.38    1.69
  -1 -10   8   24.23    4.21
  -1  10   8   28.19    3.46
   1  10  -7   57.06    3.85
   1 -10  -7   61.46    3.24
   1 -10  -7   58.00    2.52
  -1 -10   7   62.68    3.53
  -1  10   7   59.66    3.20
   1  10  -6  173.50    7.13
   1 -10  -6  170.91    6.37
  -1 -10   6  172.20    6.62
  -1  10   6  173.82    8.03
   1 -10  -5  138.18    5.44
   1  10  -5  146.64    5.98
  -1  10   5  149.02    5.62
  -1 -10   5  149.95    7.20
   1 -10  -4   33.30    2.30
   1  10  -4   36.97    3.96
  -1 -10   4   36.61    2.38
  -1  10   4   33.23    2.30
   1 -10  -3   35.50    2.27
   1  10  -3   33.73    2.45
  -1 -10   3   34.71    2.20
   1 -10  -2    8.17    1.44
   1  10  -2    7.27    1.40
  -1  10   2    7.60    1.44
  -1 -10   2    7.09    2.20
   1  10  -1    6.26    2.12
   1 -10  -1    7.52    1.40
  -1  10   1    5.87    1.40
  -1 -10   1    6.01    1.98
   1 -10   0   20.85    1.98
   1  10   0   25.89    2.66
  -1  10   0   25.49    1.94
  -1 -10   0   23.33    2.56
   1  10   1   27.07    1.73
   1 -10   1   26.79    2.05
  -1 -10  -1   27.36    2.52
  -1  10  -1   27.29    2.05
   1 -10   2   64.55    4.39
   1  10   2   63.73    2.63
  -1 -10  -2   65.02    3.53
  -1  10  -2   65.38    3.13
   1 -10   3  270.78    9.18
   1  10   3  280.21    8.86
  -1  10  -3  284.35    9.79
  -1 -10  -3  278.01    8.71
   1 -10   4  511.46   17.28
   1  10   4  499.65   17.28
  -1 -10  -4  502.53   17.21
  -1  10  -4  499.11   17.28
   1  10   5   38.27    2.81
   1 -10   5   37.30    3.96
  -1  10  -5   42.70    4.14
  -1 -10  -5   40.58    1.98
   1  10   6  217.89    6.98
   1 -10   6  232.58    8.24
  -1  10  -6  226.75   10.01
  -1 -10  -6  225.05    8.03
   1 -10   7   13.86    3.20
   1  10   7   12.71    1.22
  -1 -10  -7   14.94    3.74
  -1  10  -7   14.22    3.35
  -1 -10  -7   13.61    1.37
   1 -10   8    2.20    1.55
   1 -10   8   -0.76    2.38
   1  10   8    3.85    1.40
  -1 -10  -8    0.40    0.90
  -1  10  -8    3.53    1.62
  -1 -10  -8    3.38    2.99
   1 -10   9  302.32   13.68
   1 -10   9  291.19   10.91
   1  10   9  281.18    9.36
  -1  10  -9  285.11   11.38
  -1 -10  -9  292.34   12.13
   1 -10  10   72.73    8.82
   1 -10  10   77.08    6.08
  -1  10 -10   70.78    4.39
  -1 -10 -10   73.84    4.75
   1 -10  11   38.06    4.68
   1  10  11   33.95    1.87
   1 -10  11   41.40    4.93
   1  10  11   35.61    2.16
  -1 -10 -11   40.79    5.40
  -1  10 -11   39.28    3.24
   1 -10  12   63.47    8.78
   1 -10  12   65.99    4.03
   1  10  12   56.81    2.81
   1  10  12   48.10    2.45
  -1  10 -12   61.71    5.90
  -1 -10 -12   61.17    6.44
   1  10  13   18.33    2.56
   1  10  13   18.72    2.16
   1 -10  13   18.54    2.66
   1 -10  13   25.13    4.36
  -1 -10 -13   23.83    5.04
  -1  10 -13   23.08    2.84
   1  10  14    0.07    1.62
   1  10  14    2.52    1.37
   1 -10  14   -1.80    3.02
   1 -10  14    1.66    1.66
  -1 -10 -14    2.66    2.02
  -1  10 -14    1.37    1.80
   1  10  15    5.69    1.76
   1 -10  15    9.18    2.16
   1  10  15    4.75    2.05
   1 -10  15   10.44    4.14
  -1 -10 -15    7.20    2.66
  -1  10 -15    3.78    2.34
   1  10  16    3.17    1.98
   1  10  16    2.56    1.66
   1 -10  16    6.70    2.16
   1 -10  16    2.09    4.14
  -1  10 -16    1.80    3.67
  -1 -10 -16   12.24    2.70
   1  11 -16   -0.18    3.78
  -1  11  16    1.73    1.66
  -1  11  16    1.04    1.55
  -1 -11  16    1.26    2.23
  -1 -11  16   -1.58    3.02
   1 -11 -15   60.41    3.42
   1  11 -15   62.75    5.44
  -1  11  15   53.21    4.00
  -1  11  15   61.42    4.46
  -1 -11  15   66.25    7.88
  -1 -11  15   63.22    6.59
   1 -11 -14   38.42    2.63
   1  11 -14   37.33    6.88
  -1 -11  14   45.65    6.70
  -1 -11  14   31.68    5.15
  -1  11  14   36.15    3.20
  -1  11  14   44.25    3.56
   1  11 -13   47.09    4.28
   1 -11 -13   41.84    2.56
  -1 -11  13   58.32    6.44
  -1  11  13   41.26    3.20
  -1  11  13   41.94    5.22
   1  11 -12    1.19    2.16
   1 -11 -12    1.62    1.76
  -1 -11  12    1.84    3.42
  -1  11  12    2.12    1.48
   1 -11 -11  144.30    6.55
   1  11 -11  146.42    7.49
  -1 -11  11  146.50    7.16
  -1  11  11  141.60    7.99
   1  11 -10    2.23    1.87
   1 -11 -10    1.84    1.58
  -1 -11  10   -0.65    1.76
  -1  11  10    0.90    2.23
   1 -11  -9    0.00    1.19
   1  11  -9   -0.22    2.45
  -1 -11   9   -0.18    1.30
  -1  11   9    0.18    1.01
   1  11  -8   -0.22    1.58
   1 -11  -8    0.36    0.83
  -1 -11   8    1.15    1.48
  -1  11   8    0.90    1.94
   1  11  -7   13.86    4.21
   1 -11  -7   14.08    2.09
   1 -11  -7   13.14    2.05
  -1 -11   7   11.99    3.53
  -1  11   7   18.90    2.02
   1  11  -6   24.66    2.77
   1 -11  -6   21.13    2.27
  -1 -11   6   20.81    2.34
  -1  11   6   20.88    2.20
   1 -11  -5   39.53    2.59
   1  11  -5   33.45    2.92
  -1 -11   5   33.77    2.74
  -1  11   5   37.37    2.52
   1  11  -4  137.78    7.38
   1 -11  -4  129.00    5.08
  -1 -11   4  129.93    5.22
  -1  11   4  131.88    6.62
   1  11  -3   18.33    2.20
   1 -11  -3   22.75    2.09
  -1 -11   3   20.63    3.10
  -1  11   3   19.44    2.05
   1  11  -2   16.85    1.94
   1 -11  -2   17.03    1.98
  -1 -11   2   17.17    1.80
  -1  11   2   20.56    1.94
   1  11  -1   98.32    4.10
   1 -11  -1  102.54    4.32
  -1 -11   1   99.22    3.96
  -1  11   1  102.61    5.72
   1  11   0   27.40    3.06
   1 -11   0   23.83    2.16
  -1 -11   0   25.24    1.87
  -1  11   0   26.64    3.38
   1  11   1   58.32    2.77
   1 -11   1   61.31    4.61
  -1 -11  -1   58.83    2.63
  -1  11  -1   56.92    3.20
   1  11   2   17.61    1.55
   1 -11   2   14.58    1.94
  -1  11  -2   13.68    1.94
  -1 -11  -2   16.53    1.51
   1 -11   3   -0.04    1.19
   1  11   3    0.76    1.44
  -1 -11  -3    0.36    0.86
  -1  11  -3    1.69    1.22
   1  11   4   27.76    1.80
   1 -11   4   28.37    3.67
  -1 -11  -4   28.59    2.66
  -1  11  -4   26.89    2.45
   1 -11   5    2.34    1.48
   1  11   5    3.85    0.94
  -1 -11  -5    0.61    0.97
  -1  11  -5    2.38    1.51
   1  11   6   -0.68    1.30
   1 -11   6    0.40    2.09
  -1 -11  -6    0.58    0.79
  -1  11  -6    0.83    2.12
   1 -11   7  401.50   14.55
   1  11   7  389.05   12.85
  -1 -11  -7  402.22   14.58
  -1  11  -7  396.57   16.89
  -1 -11  -7  395.71   15.19
   1 -11   8   18.51    4.03
   1  11   8   16.63    1.51
  -1 -11  -8   17.32    2.77
  -1 -11  -8   18.83    1.66
  -1  11  -8   19.41    2.56
   1 -11   9  392.54   17.25
   1 -11   9  400.42   14.83
   1  11   9  385.73   14.11
  -1  11  -9  382.24   15.12
  -1 -11  -9  386.89   15.52
   1 -11  10   29.59    4.39
   1 -11  10   30.67    3.10
   1  11  10   31.03    2.77
  -1 -11 -10   30.93    3.42
  -1  11 -10   29.13    3.20
   1 -11  11   11.09    2.38
   1  11  11    8.78    1.22
   1 -11  11    8.28    3.56
  -1 -11 -11   10.84    2.59
  -1  11 -11    9.04    3.85
   1 -11  12   39.42    5.26
   1 -11  12   42.63    3.56
   1  11  12   34.89    3.24
   1  11  12   33.55    2.88
  -1  11 -12   41.15    3.56
  -1 -11 -12   44.50    3.85
   1  11  13    2.45    1.62
   1 -11  13    1.51    4.82
   1  11  13    0.97    1.33
   1 -11  13    0.94    2.84
  -1  11 -13   -0.58    1.84
  -1 -11 -13    2.05    2.05
   1 -11  14    7.49    4.00
   1  11  14    4.64    1.80
   1 -11  14    6.37    3.64
   1  11  14    7.24    1.33
  -1  11 -14   10.55    2.41
  -1 -11 -14   10.84    2.59
   1 -11  15   34.42    4.82
   1 -11  15   28.98    8.60
   1  11  15   18.79    2.02
  -1  11 -15   28.91    5.08
  -1 -11 -15   28.19    5.58
   1 -11  16    0.65    3.74
   1 -11  16    2.95    3.10
  -1 -11 -16    1.58    3.82
  -1  11 -16    2.02    2.09
   1  12 -16    0.86    2.81
  -1  12  16    1.22    2.77
  -1  12  16    4.28    3.20
  -1 -12  16    2.74    6.12
  -1 -12  16    4.57    2.59
   1  12 -15   28.51    4.14
  -1  12  15   28.80    4.86
  -1  12  15   27.54    4.28
  -1 -12  15   23.15    4.03
  -1 -12  15   31.11    5.40
   1 -12 -14   29.95    3.46
   1  12 -14   29.16    4.36
  -1  12  14   30.24    2.95
  -1  12  14   31.43    3.31
  -1 -12  14   37.73    4.18
   1 -12 -13   29.20    3.17
   1  12 -13   27.97    6.30
  -1 -12  13   34.31    3.96
  -1  12  13   30.46    3.20
  -1  12  13   26.25    2.77
   1 -12 -12    0.90    1.04
   1  12 -12    2.34    2.12
  -1  12  12    1.26    1.48
  -1 -12  12    1.48    2.09
   1 -12 -11   34.99    2.27
   1  12 -11   36.40    5.94
  -1  12  11   34.74    2.81
  -1 -12  11   32.80    3.78
   1 -12 -10   80.68    4.57
   1  12 -10   78.09    5.33
  -1  12  10   76.29    5.98
  -1 -12  10   91.12    7.31
   1 -12  -9   12.49    1.48
   1  12  -9   10.55    4.32
  -1  12   9   10.19    2.02
  -1 -12   9   12.56    4.03
   1 -12  -8   79.24    4.36
   1  12  -8   77.98    4.90
  -1  12   8   77.87    4.10
  -1 -12   8   82.30    4.54
   1 -12  -7   25.67    3.67
   1 -12  -7   22.25    1.69
   1  12  -7   22.72    2.95
  -1 -12   7   19.77    2.48
  -1  12   7   18.33    3.49
   1 -12  -6    2.30    2.34
   1  12  -6   -0.11    2.92
  -1  12   6    0.65    1.33
  -1 -12   6    2.77    2.52
   1 -12  -5    9.83    1.87
   1  12  -5    8.28    2.16
  -1 -12   5   11.81    1.94
   1 -12  -4   16.71    2.02
   1  12  -4   17.53    2.30
  -1  12   4   14.19    2.05
  -1 -12   4   16.02    3.35
   1 -12  -3   18.29    2.12
   1  12  -3   15.27    2.23
  -1  12   3   15.63    2.05
  -1 -12   3   18.90    1.98
   1 -12  -2   48.28    2.99
   1  12  -2   52.35    3.06
  -1  12   2   47.49    3.02
  -1 -12   2   48.10    4.25
   1 -12  -1  102.07    4.50
   1  12  -1  104.41    5.90
  -1  12   1   98.79    4.54
  -1 -12   1   98.18    5.62
   1 -12   0   78.85    5.69
   1  12   0   82.34    3.78
  -1  12   0   83.85    4.14
  -1 -12   0   81.40    3.64
   1  12   1  401.50   13.97
   1 -12   1  410.61   16.42
  -1  12  -1  415.65   17.03
  -1 -12  -1  415.11   13.97
   1 -12   2   33.37    2.59
   1  12   2   28.30    3.17
  -1  12  -2   29.02    2.66
  -1 -12  -2   32.37    2.09
   1 -12   3   22.14    2.30
   1  12   3   23.44    1.80
  -1  12  -3   24.12    2.38
  -1 -12  -3   20.45    1.80
   1 -12   4   13.79    1.91
   1  12   4    9.32    1.37
  -1  12  -4    7.45    2.02
  -1 -12  -4    8.46    2.23
   1 -12   5   39.10    2.99
   1  12   5   40.76    3.24
  -1  12  -5   44.07    3.13
  -1 -12  -5   42.48    2.30
   1 -12   6    8.03    2.05
   1  12   6   12.75    1.40
  -1  12  -6   10.66    3.56
  -1 -12  -6   11.74    1.48
   1 -12   7    1.40    1.55
   1  12   7    1.08    1.55
  -1  12  -7   -0.68    1.55
  -1 -12  -7    0.76    1.62
  -1 -12  -7    1.58    1.76
   1 -12   8    0.58    1.66
   1  12   8    2.09    0.97
  -1  12  -8    3.28    1.80
  -1 -12  -8    0.58    1.87
  -1 -12  -8    0.14    1.80
   1 -12   9    1.48    1.76
   1 -12   9    0.25    2.59
   1  12   9    2.16    1.55
  -1  12  -9    1.30    1.80
  -1 -12  -9    0.61    1.87
   1 -12  10    2.12    2.30
   1  12  10   -0.43    0.83
   1 -12  10    0.36    2.59
  -1  12 -10   -0.54    2.81
  -1 -12 -10   -1.12    1.66
   1 -12  11   61.92    4.36
   1  12  11   48.17    3.56
   1 -12  11   49.68    8.75
  -1  12 -11   55.55    6.48
  -1 -12 -11   54.98    4.32
   1 -12  12    1.62    1.94
   1  12  12    2.41    1.58
   1 -12  12    3.78    3.06
   1  12  12    2.52    1.08
  -1 -12 -12    0.14    2.05
  -1  12 -12    0.11    1.98
   1 -12  13   13.25    6.34
   1 -12  13    9.68    2.48
   1  12  13    6.98    1.48
   1  12  13    6.48    1.22
  -1 -12 -13   10.12    2.59
  -1  12 -13   12.64    2.52
   1 -12  14    4.10    2.99
   1 -12  14   -1.37    1.73
   1  12  14   -0.04    0.97
   1  12  14    0.83    0.83
  -1  12 -14    0.00    3.06
  -1 -12 -14    1.91    3.13
   1 -12  15    0.47    3.35
   1  12  15   -0.04    1.69
   1  12  15    0.58    0.86
   1 -12  15    0.76    1.84
  -1  12 -15    1.80    1.94
  -1 -12 -15    0.76    3.28
   1  13 -15   29.49    6.95
  -1  13  15   21.82    4.46
  -1  13  15   25.71    3.17
  -1 -13  15   32.47    5.83
  -1 -13  15   31.11    4.18
   1 -13 -14    0.11    0.94
   1  13 -14   -0.54    2.05
  -1  13  14   -0.11    2.16
  -1  13  14    0.43    2.41
  -1 -13  14    0.47    1.94
   1 -13 -13    0.65    1.12
   1  13 -13    2.05    3.92
  -1  13  13    1.69    2.52
  -1 -13  13    2.02    2.20
   1 -13 -12   12.82    2.48
   1  13 -12   11.56    3.13
  -1  13  12   11.59    2.23
  -1 -13  12   11.16    3.02
   1 -13 -11   -0.61    1.69
   1  13 -11   -2.45    2.12
  -1  13  11   -0.22    1.40
  -1 -13  11   -0.76    1.91
   1 -13 -10    2.77    1.22
   1  13 -10    0.61    2.45
  -1  13  10    4.57    1.66
  -1 -13  10    5.36    2.20
   1 -13  -9   19.37    2.77
   1  13  -9   20.95    3.17
  -1  13   9   23.76    3.85
  -1 -13   9   22.36    2.95
   1 -13  -8   24.09    1.87
   1 -13  -8   25.71    2.70
   1  13  -8   22.90    5.18
  -1  13   8   21.39    2.52
  -1 -13   8   26.10    4.72
   1 -13  -7    9.14    2.05
   1  13  -7    8.78    2.59
  -1  13   7    8.93    1.94
  -1 -13   7   12.82    2.20
   1 -13  -6   13.54    3.17
   1  13  -6    5.62    3.78
  -1  13   6    8.57    3.06
  -1 -13   6    8.32    2.12
   1 -13  -5   40.25    4.46
   1  13  -5   39.39    3.35
  -1  13   5   39.46    2.92
  -1 -13   5   34.49    4.64
   1  13  -4   33.70    3.06
   1 -13  -4   30.46    2.74
  -1  13   4   32.87    4.21
  -1 -13   4   33.70    2.74
   1 -13  -3   13.29    2.16
   1  13  -3   21.10    3.71
  -1  13   3   13.90    2.12
  -1 -13   3   16.24    3.35
   1 -13  -2   34.92    2.74
   1  13  -2   31.79    2.74
  -1  13   2   33.19    2.74
  -1 -13   2   35.75    2.63
   1 -13  -1  113.01    5.26
   1  13  -1  115.14    6.88
  -1  13   1  117.44    6.98
  -1 -13   1  119.96    5.04
   1 -13   0   41.04    4.86
   1  13   0   42.99    2.88
  -1  13   0   42.66    3.17
  -1 -13   0   40.90    4.21
   1 -13   1  344.87   12.71
   1  13   1  340.91   12.31
  -1  13  -1  352.11   13.11
  -1 -13  -1  351.35   13.97
   1 -13   2   59.66    3.64
   1  13   2   57.53    4.43
  -1  13  -2   49.90    5.54
  -1 -13  -2   55.77    4.36
   1 -13   3   50.94    5.11
   1  13   3   48.10    2.77
  -1  13  -3   50.94    3.49
  -1 -13  -3   48.68    3.96
   1 -13   4   75.50    4.25
   1  13   4   78.95    4.72
  -1  13  -4   78.74    4.39
  -1 -13  -4   79.57    4.79
   1 -13   5  182.61    9.61
   1  13   5  181.45    6.62
  -1 -13  -5  181.78    7.96
  -1  13  -5  178.36    7.88
   1 -13   6   95.16    5.04
   1  13   6   92.92    5.18
  -1  13  -6   91.38    7.24
  -1 -13  -6   94.87    3.96
   1 -13   7  130.98    6.26
   1  13   7  131.09    5.08
  -1  13  -7  134.40    6.52
  -1 -13  -7  131.45    5.15
   1 -13   8    9.07    3.82
   1  13   8    8.42    2.20
  -1  13  -8   10.19    2.38
  -1 -13  -8    5.22    3.96
  -1 -13  -8   10.66    2.41
   1  13   9    1.04    0.97
   1 -13   9    1.62    1.80
  -1 -13  -9   -0.47    2.95
  -1 -13  -9    0.61    1.04
  -1  13  -9    0.14    1.80
   1 -13  10   62.10    5.90
   1 -13  10   63.51    4.43
   1  13  10   49.68    3.82
  -1 -13 -10   58.86    6.55
  -1  13 -10   53.46    6.41
   1 -13  11   23.83    4.39
   1 -13  11   24.05    3.38
   1  13  11   21.10    2.74
  -1  13 -11   21.96    3.28
  -1 -13 -11   24.84    5.11
   1 -13  12   11.12    3.60
   1 -13  12    3.71    3.96
   1  13  12    3.74    1.19
  -1  13 -12    5.26    2.38
  -1 -13 -12    5.76    3.82
   1 -13  13    1.44    2.99
   1  13  13    0.72    0.90
   1 -13  13    1.48    3.13
   1  13  13   -0.68    1.66
  -1 -13 -13   -1.08    2.99
  -1  13 -13    0.04    3.20
   1  13  14   12.67    3.02
   1 -13  14   24.70    5.33
   1 -13  14   25.67    5.26
   1  13  14   16.78    1.76
  -1  13 -14   23.87    3.49
  -1 -13 -14   26.43    3.49
   1 -13  15   -0.25    4.36
   1 -13  15    6.88    3.92
  -1 -13 -15    5.80    2.59
  -1  13 -15    4.82    2.59
   1  14 -14   25.09    4.54
  -1  14  14   24.09    2.99
  -1  14  14   30.57    3.42
  -1 -14  14   26.50    4.21
   1 -14 -13    2.95    2.09
   1  14 -13    2.81    2.74
  -1 -14  13    2.34    2.63
  -1  14  13    2.74    1.73
   1  14 -12    6.91    2.99
   1 -14 -12    6.41    2.45
  -1  14  12    6.16    3.31
  -1 -14  12    9.36    2.95
   1 -14 -11   14.47    1.91
   1  14 -11   16.13    3.53
  -1 -14  11   30.24    5.22
  -1  14  11   16.96    3.74
   1  14 -10   -0.50    3.67
   1 -14 -10    1.26    1.80
  -1 -14  10    2.77    3.20
  -1  14  10    0.61    1.48
   1 -14  -9    1.66    1.12
   1  14  -9   -0.04    2.16
  -1  14   9    2.23    1.55
  -1 -14   9    0.97    1.94
   1  14  -8    2.66    3.82
   1 -14  -8    3.28    2.09
   1 -14  -8    8.24    1.87
  -1  14   8    0.43    2.84
  -1 -14   8    1.12    2.12
   1 -14  -7   59.80    3.78
   1  14  -7   54.83    4.46
  -1 -14   7   50.12    4.03
  -1  14   7   59.69    3.64
   1 -14  -6   13.43    2.30
   1  14  -6    7.63    4.28
  -1  14   6   12.31    2.23
  -1 -14   6   16.24    3.85
   1 -14  -5   10.87    3.31
   1  14  -5    9.22    2.41
  -1 -14   5   12.06    2.20
  -1  14   5    8.35    2.09
   1 -14  -4   29.85    4.28
   1  14  -4   30.31    3.13
  -1  14   4   27.72    2.74
  -1 -14   4   25.92    4.36
   1 -14  -3    2.12    1.62
   1  14  -3    3.74    1.76
  -1  14   3    1.33    1.66
  -1 -14   3    1.94    1.58
   1 -14  -2   35.97    3.06
   1  14  -2   37.44    3.06
  -1  14   2   38.20    3.06
  -1 -14   2   36.54    4.50
   1 -14  -1  171.23    9.50
   1  14  -1  167.52    9.14
  -1  14   1  174.00    7.56
  -1 -14   1  170.76    6.95
   1 -14   0   -0.14    1.48
   1  14   0    0.32    1.30
  -1  14   0    0.68    2.56
  -1 -14   0   -1.12    1.26
   1 -14   1   65.42    4.03
   1  14   1   62.54    5.26
  -1  14  -1   63.51    4.14
  -1 -14  -1   66.25    3.60
   1 -14   2   48.53    5.47
   1  14   2   50.58    3.02
  -1  14  -2   46.16    3.64
  -1 -14  -2   46.80    2.99
   1 -14   3  106.57    5.44
   1  14   3   99.87    4.50
  -1  14  -3  105.74    7.42
  -1 -14  -3  107.47    6.08
   1 -14   4   18.61    2.63
   1  14   4   17.86    1.98
  -1  14  -4   19.12    2.66
  -1 -14  -4   20.74    3.20
   1 -14   5  161.98    7.09
   1  14   5  157.91    6.23
  -1  14  -5  160.79    7.38
  -1 -14  -5  156.29    6.12
   1 -14   6   85.51    6.88
   1  14   6   78.09    3.74
  -1  14  -6   78.13    6.95
  -1 -14  -6   78.67    3.71
   1 -14   7   39.06    3.60
   1  14   7   38.13    3.60
  -1  14  -7   33.91    3.56
  -1 -14  -7   40.18    2.56
   1 -14   8   10.98    2.48
   1  14   8    8.06    1.48
  -1  14  -8   10.12    2.52
  -1 -14  -8    8.10    3.96
  -1 -14  -8    9.94    1.58
   1 -14   9   58.86    6.52
   1  14   9   48.96    3.89
  -1  14  -9   54.26    4.21
  -1 -14  -9   47.27    2.88
  -1 -14  -9   51.02    6.41
   1 -14  10    1.30    2.63
   1 -14  10    0.07    1.84
   1  14  10    0.83    1.55
  -1 -14 -10    0.11    2.92
  -1  14 -10   -1.08    3.02
   1 -14  11   -0.50    2.77
   1 -14  11    1.87    2.09
   1  14  11    0.79    0.97
  -1  14 -11   -1.12    1.98
  -1 -14 -11    1.80    3.13
   1 -14  12   81.08    5.72
   1 -14  12   75.21   10.91
  -1 -14 -12   64.30    5.11
  -1  14 -12   64.19    5.15
   1  14  13    6.48    1.69
   1 -14  13   15.16    3.02
   1 -14  13   10.01    4.39
   1  14  13    8.32    2.27
  -1  14 -13   11.45    4.79
  -1 -14 -13   12.17    2.92
   1  14  14   15.59    2.81
   1 -14  14   26.07    3.67
   1 -14  14   31.57    9.29
   1  14  14   16.06    3.31
  -1 -14 -14   27.36    3.71
  -1  14 -14   22.65    3.85
   1  15 -13    1.73    2.48
  -1 -15  13    0.00    2.38
  -1  15  13    0.54    1.55
   1 -15 -12    7.74    1.73
   1  15 -12    4.00    5.51
  -1  15  12   12.10    2.23
  -1 -15  12   13.90    3.17
   1  15 -11    1.08    2.48
   1 -15 -11    1.01    1.91
  -1  15  11    1.84    1.66
  -1 -15  11    1.66    2.30
   1 -15 -10    9.43    2.63
   1  15 -10   14.08    5.08
  -1 -15  10   12.96    2.95
   1 -15  -9   17.79    1.84
   1  15  -9   13.97    3.31
  -1  15   9   10.69    2.45
  -1 -15   9   18.72    3.02
   1  15  -8   13.21    5.08
   1 -15  -8   14.87    2.74
   1 -15  -8   12.60    2.48
  -1 -15   8   20.20    4.57
  -1  15   8   13.25    2.34
   1  15  -7   53.68    4.61
   1 -15  -7   49.86    3.74
  -1  15   7   50.80    5.51
   1 -15  -6   32.62    2.99
   1  15  -6   34.89    3.42
  -1  15   6   26.57    2.92
  -1 -15   6   25.92    3.24
   1  15  -5   -1.12    1.55
   1 -15  -5    0.25    2.20
  -1  15   5    0.61    1.30
  -1 -15   5   -0.07    2.38
   1  15  -4   76.65    4.90
   1 -15  -4   78.16    6.48
  -1  15   4   77.62    4.46
  -1 -15   4   80.97    4.54
   1 -15  -3    1.80    1.69
   1  15  -3    1.48    1.76
  -1  15   3    0.07    1.66
  -1 -15   3    3.64    2.77
   1 -15  -2  109.30    5.62
   1  15  -2  111.21    5.58
  -1  15   2  103.94    5.58
  -1 -15   2  109.59    5.44
   1  15  -1   11.20    3.78
   1 -15  -1    7.70    4.07
  -1  15   1    6.77    2.38
  -1 -15   1    7.70    3.53
   1  15   0  562.36   21.57
   1 -15   0  558.76   21.21
  -1 -15   0  564.85   23.44
  -1  15   0  551.82   21.75
   1  15   1    0.04    2.02
   1 -15   1    0.00    1.48
  -1  15  -1    0.61    2.52
  -1 -15  -1   -0.18    1.22
   1 -15   2  167.49    9.94
   1  15   2  164.24    6.91
  -1 -15  -2  171.70    6.91
  -1  15  -2  167.88    7.74
   1  15   3    4.86    2.52
   1 -15   3    4.75    2.02
  -1  15  -3    3.31    2.02
  -1 -15  -3    3.13    1.55
   1  15   4   42.27    2.84
   1 -15   4   44.93    5.47
  -1  15  -4   40.04    5.44
  -1 -15  -4   38.16    2.70
   1 -15   5   28.05    3.06
   1  15   5   26.46    3.42
  -1  15  -5   25.17    3.17
  -1 -15  -5   26.35    2.38
   1 -15   6   31.00    3.53
   1  15   6   32.65    2.52
  -1  15  -6   34.49    3.49
  -1 -15  -6   38.70    2.59
   1  15   7    4.93    1.44
  -1  15  -7    3.17    3.71
  -1 -15  -7    4.07    1.48
   1  15   8    4.25    2.48
   1 -15   8    8.35    2.59
  -1 -15  -8    8.35    1.73
  -1 -15  -8   10.69    2.45
  -1  15  -8    7.38    2.63
   1 -15   9    1.30    1.94
   1  15   9    1.33    1.04
  -1 -15  -9    0.22    1.15
  -1  15  -9   -1.87    2.02
  -1 -15  -9    1.37    1.91
   1  15  10    0.79    0.97
   1 -15  10   -1.94    2.56
   1 -15  10    1.08    1.91
  -1  15 -10   -0.68    2.99
  -1 -15 -10   -1.26    1.76
   1  15  11    6.59    2.38
   1 -15  11    7.56    3.92
   1 -15  11   10.73    5.29
  -1 -15 -11    6.44    2.66
  -1  15 -11    9.04    2.81
   1  15  12    2.45    1.91
   1 -15  12   -0.22    6.05
   1 -15  12    2.16    4.14
  -1  15 -12    0.68    2.48
  -1 -15 -12    3.24    2.27
   1  15  13   23.11    3.28
   1 -15  13   38.27    4.07
   1 -15  13   31.32    6.05
   1  15  13   21.67    2.52
  -1  15 -13   35.21    6.37
  -1 -15 -13   28.66    3.78
   1  16 -12   -2.81    4.10
  -1 -16  12   -1.19    2.30
  -1  16  12    1.48    2.56
   1  16 -11    0.90    2.84
   1 -16 -11    1.91    2.20
  -1  16  11    3.82    1.84
  -1 -16  11    0.50    4.25
   1 -16 -10    1.76    1.33
   1  16 -10   -1.69    4.14
  -1  16  10    3.10    1.76
  -1 -16  10    0.50    3.78
   1  16  -9    3.78    2.70
   1 -16  -9   -0.58    1.98
   1 -16  -9    6.44    2.41
  -1  16   9    4.93    3.20
  -1 -16   9    6.84    2.41
   1 -16  -8   65.45    4.82
   1 -16  -8   74.20    4.68
   1  16  -8   74.17    8.35
  -1  16   8   70.93    6.52
  -1 -16   8   77.80    5.08
   1 -16  -7    2.34    1.94
   1  16  -7    5.18    2.45
  -1 -16   7    2.30    2.12
  -1  16   7    1.26    1.87
   1 -16  -6    7.74    2.48
   1  16  -6   11.84    2.88
  -1  16   6   15.59    3.92
  -1 -16   6   18.65    4.43
   1  16  -5   17.07    2.92
   1 -16  -5   13.54    4.18
  -1  16   5   14.19    2.56
  -1 -16   5   15.34    2.74
   1 -16  -4   12.06    2.38
   1  16  -4    9.00    2.66
  -1  16   4    9.54    2.34
  -1 -16   4   14.01    3.96
   1 -16  -3  119.96    6.34
   1  16  -3  128.35    6.62
  -1 -16   3  134.11    6.44
  -1  16   3  130.58    6.37
   1 -16  -2    3.56    2.02
   1  16  -2    2.02    1.87
  -1  16   2    1.04    1.91
  -1 -16   2   -1.04    3.06
   1  16  -1  307.68   12.42
   1 -16  -1  306.85   12.42
  -1 -16   1  314.81   12.31
  -1  16   1  299.94   12.53
   1 -16   0   32.33    3.67
   1  16   0   37.30    3.31
  -1 -16   0   37.95    3.35
  -1  16   0   31.86    3.71
   1  16   1   83.27    4.68
   1 -16   1   84.43    7.45
  -1 -16  -1   82.91    6.55
  -1  16  -1   82.88    5.15
   1 -16   2    5.47    2.34
   1  16   2    5.65    1.87
  -1  16  -2    2.59    3.85
  -1 -16  -2    7.09    1.87
   1  16   3   48.60    3.24
   1 -16   3   43.60    6.16
  -1  16  -3   47.92    4.00
  -1 -16  -3   48.71    3.31
   1 -16   4   14.98    2.84
   1  16   4   16.85    3.38
  -1 -16  -4   15.55    2.12
  -1  16  -4   19.73    4.61
   1 -16   5   34.53    5.51
   1  16   5   31.68    2.66
  -1 -16  -5   35.10    2.74
  -1  16  -5   29.92    3.56
   1 -16   6    1.04    1.84
   1  16   6    0.54    2.02
  -1  16  -6   -0.65    1.91
  -1 -16  -6    1.19    1.30
   1  16   7   13.79    1.94
   1 -16   7   10.76    2.92
  -1 -16  -7   16.78    2.02
  -1  16  -7   16.53    4.82
   1  16   8    0.18    1.12
  -1  16  -8    1.73    1.87
  -1 -16  -8   -0.25    1.19
  -1 -16  -8    0.54    1.80
   1 -16   9   35.86    4.21
   1  16   9   34.56    3.71
  -1 -16  -9   35.71    3.96
  -1  16  -9   34.06    4.18
  -1 -16  -9   33.30    2.77
   1 -16  10   15.70    4.75
   1 -16  10   28.80    3.89
   1  16  10   22.61    3.17
  -1  16 -10   26.68    5.76
  -1 -16 -10   14.91    3.46
   1 -16  11   -2.52    2.92
   1 -16  11    0.65    1.87
   1  16  11    0.58    1.01
  -1  16 -11    0.07    2.05
  -1 -16 -11    0.07    1.87
   1  16  12   43.92    3.17
   1 -16  12   49.43    4.36
   1 -16  12   60.99   10.91
  -1 -16 -12   57.64    4.93
  -1  16 -12   57.39    7.92
   1  17 -11    2.45    2.95
  -1  17  11    1.04    3.20
  -1 -17  11    2.88    2.66
   1  17 -10   12.56    5.98
   1 -17 -10   14.76    2.05
  -1 -17  10   14.51    3.35
  -1  17  10   13.43    2.77
   1 -17  -9   10.80    2.95
   1 -17  -9    8.82    2.59
   1  17  -9   12.10    3.49
  -1  17   9   11.30    2.48
  -1 -17   9   13.65    3.10
   1  17  -8   -1.76    3.71
   1 -17  -8    0.32    1.19
   1 -17  -8    0.50    1.76
  -1 -17   8    2.30    3.31
  -1  17   8    0.65    1.62
   1 -17  -7   10.91    2.56
   1  17  -7    9.43    3.17
  -1 -17   7   14.76    2.88
  -1  17   7    5.04    4.00
   1  17  -6   17.50    5.15
   1 -17  -6   12.75    2.66
  -1  17   6   12.96    2.63
  -1 -17   6   14.01    2.92
   1 -17  -5    1.01    3.02
   1  17  -5    0.72    2.09
  -1 -17   5    0.83    3.28
  -1  17   5    1.04    1.76
   1  17  -4   26.75    5.33
   1 -17  -4   22.36    3.06
  -1 -17   4   22.07    3.10
  -1  17   4   20.88    2.99
   1 -17  -3    4.36    2.20
   1  17  -3    3.56    2.23
  -1 -17   3    3.24    3.53
  -1  17   3    3.56    2.09
   1  17  -2   -0.43    2.88
   1 -17  -2    0.94    2.95
  -1 -17   2    0.68    1.69
  -1  17   2    2.23    3.02
   1 -17  -1   -0.68    1.84
   1  17  -1    1.55    1.66
  -1  17   1   -0.90    1.80
  -1 -17   1    3.53    2.70
   1 -17   0    3.02    2.16
   1  17   0    1.69    3.17
  -1 -17   0    1.91    1.91
  -1  17   0    3.46    3.53
   1 -17   1   65.60    4.93
   1  17   1   62.86    4.36
  -1  17  -1   67.54    4.79
  -1 -17  -1   65.74    4.25
   1 -17   2   14.01    2.92
   1  17   2   12.56    3.78
  -1  17  -2   10.12    2.88
  -1 -17  -2   15.81    3.82
   1 -17   3    1.80    2.02
   1  17   3    1.22    1.44
  -1  17  -3    0.11    1.94
  -1 -17  -3    0.11    1.51
   1  17   4   53.46    3.67
   1 -17   4   54.69    4.57
  -1 -17  -4   60.77    3.67
  -1  17  -4   55.37    4.72
   1 -17   5   28.08    3.60
   1  17   5   28.84    4.03
  -1  17  -5   25.85    5.83
  -1 -17  -5   27.51    2.81
   1 -17   6   29.16    5.69
   1  17   6   26.07    2.52
  -1 -17  -6   24.95    2.56
  -1  17  -6   21.85    3.53
   1 -17   7    0.86    2.23
   1  17   7    2.41    1.40
  -1 -17  -7    1.30    1.51
  -1  17  -7    3.24    3.92
   1 -17   8    6.26    2.66
   1  17   8    3.31    2.52
  -1  17  -8    2.74    2.81
  -1 -17  -8    6.84    2.52
  -1 -17  -8    5.51    1.69
   1 -17   9    2.02    4.10
   1  17   9    1.98    1.37
  -1  17  -9   -0.58    2.52
  -1 -17  -9    1.84    1.51
  -1 -17  -9    2.48    2.27
   1 -17  10   -0.83    4.14
   1 -17  10   -1.73    2.92
   1  17  10    1.44    1.15
  -1 -17 -10   -0.58    2.02
  -1  17 -10   -1.84    3.60
   1  17  11   11.52    1.94
   1 -17  11   14.40    4.18
   1 -17  11   16.96    4.90
  -1 -17 -11   19.19    3.35
  -1  17 -11   16.71    3.74
   1  18 -10    6.84    3.31
  -1  18  10    4.75    2.34
  -1 -18  10    5.80    5.00
   1  18  -9    3.10    2.77
   1 -18  -9   -0.76    2.12
   1 -18  -9    1.87    2.48
  -1 -18   9    3.92    2.63
  -1  18   9    4.25    3.31
   1 -18  -8    0.79    1.26
   1 -18  -8    0.54    2.99
   1  18  -8   -1.73    3.89
  -1 -18   8    0.11    2.12
  -1  18   8    0.29    1.76
   1  18  -7    6.12    3.24
   1 -18  -7    6.52    2.52
  -1 -18   7   13.36    2.99
  -1  18   7    8.06    2.48
   1  18  -6    2.88    3.74
   1 -18  -6   -0.14    1.94
  -1 -18   6   -0.29    3.53
  -1  18   6    2.88    3.06
   1 -18  -5   63.37    6.95
   1  18  -5   57.10    5.15
  -1  18   5   56.38    4.54
  -1 -18   5   63.22    4.86
   1 -18  -4    0.11    1.87
   1  18  -4   -2.34    3.42
  -1  18   4    1.66    1.87
  -1 -18   4    2.38    3.24
   1 -18  -3    3.46    2.27
   1  18  -3    2.20    2.34
  -1 -18   3    4.50    2.23
  -1  18   3    4.86    3.64
   1 -18  -2    1.66    3.67
   1  18  -2    6.41    3.64
  -1  18   2    3.49    2.12
  -1 -18   2    0.72    2.12
   1  18  -1    2.12    1.87
   1 -18  -1    0.97    2.05
  -1  18   1    0.76    3.42
  -1 -18   1    1.26    1.94
   1 -18   0   93.18    8.42
   1  18   0   86.44    7.67
  -1 -18   0   90.48    7.60
  -1  18   0   82.45    5.87
   1  18   1   78.81    4.97
   1 -18   1   79.31    5.65
  -1 -18  -1   82.63    4.97
  -1  18  -1   78.45    8.17
   1 -18   2    1.33    3.42
   1  18   2   -0.07    1.66
  -1 -18  -2    0.68    1.69
  -1  18  -2    1.98    2.09
   1  18   3   19.08    3.96
   1 -18   3   14.87    3.17
  -1  18  -3   11.45    5.15
  -1 -18  -3   17.82    4.07
   1 -18   4    0.65    3.49
   1  18   4    1.08    1.48
  -1  18  -4   -0.07    2.12
  -1 -18  -4    1.26    2.52
   1  18   5    3.02    1.76
   1 -18   5    5.29    2.56
  -1  18  -5    2.95    4.25
  -1 -18  -5    3.49    1.87
   1 -18   6    0.90    2.41
   1  18   6    1.15    2.52
  -1  18  -6    2.59    2.41
  -1 -18  -6    2.05    1.58
   1  18   7   17.43    2.38
   1 -18   7   21.17    5.87
  -1  18  -7   21.24    3.74
  -1 -18  -7   17.35    2.45
   1 -18   8    2.81    2.56
   1  18   8    0.97    1.55
  -1 -18  -8    4.79    1.62
  -1  18  -8    2.45    2.70
  -1 -18  -8    1.76    2.38
   1 -18   9    4.72    2.95
   1  18   9    1.94    2.59
  -1 -18  -9    2.52    2.56
  -1  18  -9    3.60    2.92
  -1 -18  -9    4.50    1.76
   1 -18  10    4.50    4.57
   1 -18  10   15.23    4.18
   1  18  10    8.71    3.20
  -1  18 -10   15.91    5.98
  -1 -18 -10   12.93    3.20
   1 -19  -8   10.15    1.98
   1 -19  -8    7.16    4.54
   1  19  -8    8.86    5.94
  -1 -19   8    5.80    5.36
  -1  19   8    6.80    2.59
   1  19  -7    1.84    2.66
   1 -19  -7    1.73    2.16
  -1 -19   7    1.84    2.56
  -1  19   7    1.26    3.53
   1 -19  -6   26.46    3.56
   1  19  -6   28.95    6.55
  -1  19   6   21.93    3.46
  -1 -19   6   26.64    3.92
   1  19  -5    5.54    3.20
   1 -19  -5    9.54    4.43
  -1 -19   5    6.41    4.86
  -1  19   5   10.80    2.74
   1 -19  -4   11.05    2.99
   1  19  -4   18.72    5.36
  -1  19   4   14.15    4.79
  -1 -19   4   16.81    3.24
   1  19  -3    3.31    2.45
   1 -19  -3    4.14    2.45
  -1 -19   3    3.64    2.41
  -1  19   3    3.13    2.41
   1 -19  -2    3.13    2.16
   1  19  -2    0.97    2.20
  -1 -19   2    0.11    2.12
  -1  19   2    2.02    3.67
   1 -19  -1    5.62    2.63
   1  19  -1    7.02    2.45
  -1  19   1    5.15    2.66
  -1 -19   1    3.82    2.48
   1 -19   0   25.31    3.64
   1  19   0   22.90    3.28
  -1 -19   0   24.84    3.28
  -1  19   0   18.33    3.60
   1  19   1   -0.14    4.39
   1 -19   1   11.95    3.13
  -1  19  -1   10.91    3.13
  -1 -19  -1   18.69    4.25
   1 -19   2   23.19    3.92
   1  19   2   20.95    3.13
  -1 -19  -2   26.75    3.17
  -1  19  -2   27.65    3.82
   1  19   3   -0.07    1.51
   1 -19   3   -0.83    1.98
  -1 -19  -3   -0.79    1.55
  -1  19  -3    1.55    2.09
   1 -19   4   -0.18    2.12
   1  19   4    0.00    2.48
  -1  19  -4    1.15    2.12
  -1 -19  -4   -0.14    2.63
   1  19   5   18.40    2.74
   1 -19   5   20.45    6.30
  -1 -19  -5   23.76    2.88
  -1  19  -5   27.76    3.89
   1 -19   6    4.93    2.74
   1  19   6    0.04    1.76
  -1  19  -6    3.49    2.88
  -1 -19  -6    5.36    1.91
   1  19   7   34.06    4.46
   1 -19   7   33.95    4.54
  -1  19  -7   35.61    4.86
  -1 -19  -7   31.32    3.17
   1 -19   8    2.70    4.10
   1  19   8   -0.04    1.37
  -1 -19  -8    0.86    1.51
  -1 -19  -8    0.65    2.16
  -1  19  -8   -0.14    4.21
   1 -20  -6   16.71    5.36
   1  20  -6   16.53    6.52
  -1  20   6   23.80    5.29
  -1 -20   6   12.20    6.26
   1  20  -5   11.84    3.46
   1 -20  -5    7.67    3.02
  -1 -20   5   13.11    3.31
  -1  20   5    8.86    4.86
   1  20  -4    0.00    2.59
  -1  20   4    2.84    2.34
  -1 -20   4    3.31    2.56
   1  20  -3    1.08    2.63
   1 -20  -3    4.90    4.10
  -1 -20   3    5.18    4.25
  -1  20   3    4.28    4.03
   1  20  -2    6.70    2.81
   1 -20  -2    6.52    2.84
  -1  20   2    4.14    2.84
  -1 -20   2    8.32    2.81
   1  20  -1    2.12    3.74
   1 -20  -1    0.90    4.07
  -1  20   1    3.10    2.45
  -1 -20   1    1.33    3.85
   1 -20   0   21.67    3.64
   1  20   0   19.08    3.24
  -1  20   0   20.09    5.80
  -1 -20   0   20.34    3.31
   1 -20   1   12.31    5.40
   1  20   1   12.56    2.66
  -1 -20  -1    9.18    2.74
  -1  20  -1    7.85    3.24
   1 -20   2    6.12    2.92
   1  20   2    0.04    3.74
  -1  20  -2    2.52    4.68
  -1 -20  -2    6.19    3.85
   1 -20   3    4.43    5.08
   1  20   3    0.07    2.38
  -1  20  -3    8.32    3.13
  -1 -20  -3    9.18    2.45
   1 -20   4   54.00    5.51
   1  20   4   48.35    4.25
  -1  20  -4   52.38    8.57
   1 -20   5   80.65    6.44
   1  20   5   66.03    6.84
  -1 -20  -5   82.73    7.24
  -1  20  -5   73.16    6.44
   1  20   6    8.82    2.27
   1 -20   6   20.85    5.76
  -1 -20  -6    7.99    2.45
  -1  20  -6    6.91    5.80
   1 -21  -2   19.15    3.67
   1  21  -2   14.29    3.78
  -1  21   2   17.21    3.64
  -1 -21   2   24.12    5.72
   1 -21  -1   16.31    5.80
   1  21  -1    9.83    3.38
  -1  21   1    6.41    5.80
  -1 -21   1   21.31    3.31
   1 -21   0    4.82    2.88
   1  21   0    0.11    4.10
  -1 -21   0    4.68    4.28
  -1  21   0    4.93    2.84
   1 -21   1   17.07    3.78
   1  21   1   17.14    3.10
  -1 -21  -1   15.19    3.28
  -1  21  -1   22.83    6.05
   1 -21   2   65.71    5.83
   1  21   2   58.54    7.27
  -1 -21  -2   71.21    7.38
  -1  21  -2   60.52    5.94
  -2   0  19    1.73    3.49
  -2   0  19   -1.69    1.76
  -2   0  18    1.30    2.09
  -2   0  18    0.90    2.74
  -2   0  17    1.40    1.51
  -2   0  17   -3.38    3.02
  -2   0  16  143.18    8.82
  -2   0  16  138.25    7.63
  -2   0  15   15.30    2.81
  -2   0  15    0.00    1.84
  -2   0  14   19.66    2.23
  -2   0  14   17.46    3.02
  -2   0  13    0.54    1.87
  -2   0  13   -0.90    1.51
  -2   0  12   77.05    6.41
  -2   0  12   62.64    3.31
  -2   0  11   -0.58    1.40
  -2   0  11   -0.36    0.94
  -2   0  10  131.95    7.70
  -2   0  10  126.77    5.69
  -2   0   9    0.04    1.15
  -2   0   9    0.18    1.19
  -2   0   8   14.65    1.91
  -2   0   7    0.25    1.08
  -2   0   6 2995.33  127.81
  -2   0   5    0.04    0.94
  -2   0   4 2234.08   87.49
  -2   0   3    0.58    0.90
  -2   0   2 6033.29  296.59
  -2   0   1    0.43    0.65
  -2   0   0   -0.43    1.26
  -2   0   0   -0.29    0.47
  -2   0   0    0.25    0.47
  -2   0  -1    0.29    0.65
  -2   0  -1    0.25    0.90
   2   0   2 1458.37   57.53
  -2   0  -2 1536.53   57.96
  -2   0  -2 1942.71   64.88
   2   0   3   -0.90    1.80
   2   0   3    0.14    0.22
  -2   0  -3    0.25    0.32
  -2   0  -3   -0.90    1.12
   2   0   4  785.44   22.43
   2   0   4  694.32   24.77
  -2   0  -4  695.29   24.91
  -2   0  -4  866.41   24.37
   2   0   5   -0.83    2.12
   2   0   5    0.18    0.32
  -2   0  -5    0.22    2.12
  -2   0  -5    0.32    0.32
   2   0   6  422.46   11.16
   2   0   6  433.40   15.45
  -2   0  -6  406.76   10.91
  -2   0  -6  420.62   15.09
   2   0   7    0.29    0.22
   2   0   7    0.40    1.33
  -2   0  -7   -0.32    1.33
  -2   0  -7   -0.25    0.43
   2   0   8   35.35    3.24
   2   0   8   33.19    1.26
  -2   0  -8   30.39    4.86
  -2   0  -8   33.01    1.37
   2   0   9   -0.29    1.51
   2   0   9    0.22    0.50
  -2   0  -9   -0.65    0.58
  -2   0  -9    0.86    1.44
   2   0  10    2.88    0.79
   2   0  10    5.18    2.23
  -2   0 -10    3.24    0.86
  -2   0 -10    1.84    3.46
   2   0  11    0.00    0.65
   2   0  11    0.86    1.80
  -2   0 -11    0.22    0.72
  -2   0 -11   -0.54    1.69
   2   0  12   20.81    3.53
   2   0  12   19.33    1.08
  -2   0 -12   18.69    1.12
  -2   0 -12   22.11    5.29
   2   0  13    0.61    0.54
   2   0  13   -0.47    2.27
  -2   0 -13    0.32    1.98
   2   0  14    5.65    0.83
   2   0  14    8.50    5.08
  -2   0 -14    4.50    2.74
   2   0  15    0.00    0.94
   2   0  15   -2.05    3.74
   2   0  16   -0.97    2.56
   2   0  16    0.97    1.12
   2   0  17   -0.04    0.97
   2   0  17   -0.72    2.48
   2   0  18   18.61    4.61
  -2   1  19    1.84    1.80
  -2  -1  19    0.83    2.41
  -2  -1  19    2.02    1.98
  -2   1  19    2.23    2.23
  -2   1  18    5.98    3.35
  -2  -1  18    6.52    3.85
  -2   1  18   10.19    4.36
  -2  -1  18   11.63    4.50
  -2  -1  17    5.26    2.34
  -2  -1  17    8.78    2.09
  -2   1  17    1.80    2.34
  -2   1  17    0.90    1.80
  -2   1  16   70.67    5.69
  -2  -1  16   67.15    5.18
  -2   1  16   94.36    8.28
  -2   1  15  100.99    5.04
  -2  -1  15  112.11    5.69
  -2  -1  15  108.69    9.07
  -2   1  15  106.75    6.12
  -2  -1  14   10.91    2.84
  -2  -1  14   16.38    2.30
  -2   1  14   40.68    4.97
  -2   1  14   12.53    3.24
  -2  -1  13   24.05    3.64
  -2  -1  13   31.79    4.79
  -2   1  13   16.60    2.66
  -2   1  13   17.68    1.98
   2   1 -12   23.33    2.88
  -2   1  12   25.42    1.98
  -2  -1  12   22.21    2.27
  -2  -1  12   24.63    2.77
  -2   1  12   38.27    4.90
   2   1 -11   63.00    3.78
  -2   1  11   57.32    3.71
  -2  -1  11   55.12    3.02
  -2  -1  11   56.42    3.64
  -2   1  11   58.25    3.78
   2   1 -10   25.71    2.66
  -2   1  10   25.74    1.73
  -2  -1  10   27.58    2.09
  -2   1  10   52.53    4.72
   2   1  -9  242.34   10.69
  -2   1   9  213.17    7.92
  -2  -1   9  208.67    7.88
  -2   1   9  222.93    6.91
   2   1  -8    7.34    1.51
  -2   1   8    4.43    0.79
  -2   1   8   11.41    2.59
  -2  -1   8    5.83    1.55
   2   1  -7   -0.43    1.01
  -2   1   7    0.22    0.50
  -2  -1   7   -0.32    1.73
  -2   1   7    0.29    1.01
   2   1  -6  548.11   18.04
  -2  -1   6  529.57   17.86
  -2   1   6  528.88   19.62
   2   1  -5  375.01   12.02
  -2   1   5  364.13   11.81
  -2  -1   5  368.60   11.92
   2   1  -4   82.09    3.24
  -2   1   4   80.68    3.24
  -2  -1   4   79.96    3.24
   2   1  -3    0.65    1.44
  -2  -1   3    0.50    0.83
  -2   1   3    0.54    0.86
   2   1  -2   30.21    1.73
  -2  -1   2   29.99    1.66
  -2   1   2   37.66    1.37
  -2  -1   1 1388.05   49.07
  -2   1   1 1431.55   49.40
  -2   1   1 1389.85   47.96
  -2  -1   0   64.91    2.02
  -2   1   0   67.58    2.52
  -2   1   0   66.93    2.84
   2  -1   1  243.49    7.60
  -2   1  -1  238.19    7.52
  -2  -1  -1  223.58    6.23
  -2  -1  -1  234.95    7.74
  -2   1  -1  231.21    6.12
   2  -1   2   49.07    2.59
   2  -1   2   47.96    1.48
  -2   1  -2   47.31    1.40
  -2  -1  -2   47.60    1.15
  -2  -1  -2   45.26    4.07
  -2   1  -2   48.06    2.66
  -2  -1  -2   45.62    1.44
   2   1   3  439.52   14.76
   2  -1   3  441.32   14.76
   2  -1   3  411.19   11.27
  -2  -1  -3  432.03   16.56
  -2   1  -3  417.06   11.56
  -2  -1  -3  499.07   12.35
  -2  -1  -3  488.99   11.99
  -2   1  -3  435.53   16.27
   2   1   4    8.53    1.80
   2  -1   4    6.80    2.92
   2  -1   4    8.14    0.79
  -2   1  -4    8.06    0.76
  -2  -1  -4    7.85    2.95
  -2   1  -4   11.12    1.80
   2  -1   5  478.77   16.89
   2  -1   5  466.06   13.07
   2   1   5  479.59   16.85
  -2   1  -5  476.50   16.53
  -2   1  -5  459.18   12.49
  -2  -1  -5  478.73   18.76
   2   1   6   34.09    2.99
   2  -1   6   35.14    1.33
   2  -1   6   37.80    2.84
  -2   1  -6   32.65    4.36
  -2  -1  -6   32.62    2.92
  -2   1  -6   34.49    1.12
   2  -1   7  161.58    6.84
   2   1   7  150.42    3.49
   2  -1   7  154.60    3.92
   2   1   7  154.13    6.62
  -2   1  -7  158.23    6.59
  -2  -1  -7  158.27    6.70
  -2   1  -7  155.53    4.46
   2  -1   8   74.02    4.36
   2   1   8   68.62    4.32
   2   1   8   64.77    1.55
   2  -1   8   66.28    2.20
  -2  -1  -8   64.30    5.87
  -2   1  -8   67.29    1.98
  -2   1  -8   65.85    6.05
   2  -1   9   45.47    1.48
   2   1   9   40.90    1.44
   2   1   9   47.56    3.74
   2  -1   9   43.24    3.89
  -2  -1  -9   44.46    3.82
  -2   1  -9   44.64    2.12
  -2   1  -9   41.98    3.82
   2  -1  10   84.57    3.13
   2   1  10   79.53    2.23
   2   1  10   85.90    5.22
   2  -1  10   90.48    5.47
  -2   1 -10   82.77    3.20
  -2  -1 -10   86.41    5.15
  -2   1 -10   90.51    5.22
   2  -1  11   19.08    3.38
   2  -1  11   18.33    1.04
   2   1  11   16.31    3.17
   2   1  11   17.35    1.22
  -2  -1 -11   22.47    3.10
  -2   1 -11   19.98    2.95
  -2   1 -11   18.07    1.66
   2  -1  12   45.22    2.34
   2   1  12   41.66    4.39
   2   1  12   40.65    2.02
   2  -1  12   45.11    6.95
  -2  -1 -12   43.74    4.10
  -2   1 -12   40.18    4.03
  -2   1 -12   41.58    2.38
   2  -1  13   92.78    4.03
   2   1  13   91.23    3.64
   2   1  13  103.44    6.62
   2  -1  13  112.40    9.72
  -2   1 -13   94.94    3.38
  -2  -1 -13   97.57    6.23
   2  -1  14   68.41    5.76
   2   1  14   50.55    2.74
   2   1  14   68.69    5.62
   2  -1  14   53.97    3.06
  -2  -1 -14   51.12    4.90
  -2   1 -14   60.23    2.48
   2  -1  15   27.65    2.34
   2   1  15   38.60    4.57
   2  -1  15   43.56    4.75
   2   1  15   22.79    2.05
  -2  -1 -15   30.75    3.92
   2  -1  16   23.44    1.66
   2  -1  16   31.79    4.72
   2   1  16   38.16    7.13
   2   1  16   21.57    1.44
   2  -1  17    0.29    0.72
   2  -1  17    1.73    4.43
   2   1  17    0.94    4.36
   2   1  18    8.93    4.14
   2  -1  18   14.73    4.36
  -2   2  19    3.60    1.98
  -2  -2  19    4.50    4.50
  -2   2  19    2.30    4.28
  -2  -2  19    7.78    3.96
  -2  -2  18    0.97    2.20
  -2   2  18    0.61    2.41
  -2   2  18    1.37    2.02
  -2   2  17   -1.73    3.10
  -2  -2  17   -0.65    2.84
  -2  -2  17    0.11    2.02
  -2   2  17   -0.79    1.37
  -2  -2  16    4.68    5.04
  -2  -2  16   15.34    4.21
  -2   2  16   19.41    3.10
  -2   2  16   12.60    3.10
   2   2 -15   26.35    3.64
  -2  -2  15   31.68    3.17
  -2  -2  15   25.02    3.42
  -2   2  15   52.60    6.01
  -2   2  15   27.72    2.45
   2   2 -14   94.22    5.76
  -2  -2  14  129.03    6.66
  -2  -2  14  106.46    7.27
  -2   2  14   93.68    5.76
  -2   2  14   83.20    5.40
   2   2 -13   94.26    7.88
  -2   2  13   88.17    4.00
  -2  -2  13   95.77    6.70
  -2  -2  13   94.44    7.81
  -2   2  13  107.29    7.60
   2   2 -12   23.65    3.10
  -2  -2  12   27.94    2.52
  -2  -2  12   21.49    2.95
  -2   2  12   23.44    2.66
  -2   2  12   22.14    2.77
   2   2 -11    0.79    1.58
  -2   2  11    2.27    1.40
  -2   2  11   -0.04    1.66
  -2  -2  11    0.61    1.30
  -2  -2  11    2.81    1.69
   2   2 -10   69.70    3.89
  -2  -2  10   67.04    5.69
  -2   2  10   72.29    3.53
  -2   2  10   68.23    3.74
   2   2  -9  143.22    7.60
  -2  -2   9  116.79    5.11
  -2   2   9  117.98    5.15
  -2   2   9  117.26    4.43
   2   2  -8   29.74    2.45
  -2   2   8   28.26    1.84
  -2  -2   8   30.46    2.41
   2   2  -7    8.39    1.58
  -2   2   7    8.17    1.01
  -2   2   7    8.17    1.51
  -2  -2   7    7.56    2.52
   2   2  -6   25.92    2.09
  -2   2   6   25.02    1.98
  -2  -2   6   27.69    3.31
  -2   2   6   31.86    1.30
   2   2  -5  618.38   20.23
  -2  -2   5  598.84   19.69
  -2   2   5  603.80   21.60
   2   2  -4  239.27    7.56
  -2  -2   4  230.81    7.42
  -2   2   4  236.93    7.60
   2   2  -3  235.03    7.20
  -2  -2   3  223.40    6.91
  -2   2   3  234.38    7.20
  -2   2   3  233.12    5.87
   2   2  -2   47.09    2.05
  -2   2   2   52.31    2.23
  -2  -2   2   46.77    2.05
  -2   2   2   51.99    1.94
   2   2  -1   37.15    1.62
  -2   2   1   41.87    1.84
  -2  -2   1   34.96    1.58
  -2   2   1   43.53    2.23
   2   2   0   23.44    1.66
   2  -2   0   26.93    1.37
   2  -2   0   24.63    1.40
  -2  -2   0   24.91    1.12
  -2   2   0   26.64    1.98
  -2   2   0   24.70    2.20
   2  -2   1  192.08    6.23
   2   2   1  201.26    5.00
   2  -2   1  192.22    6.08
  -2  -2  -1  193.66    4.86
  -2   2  -1  189.81    5.90
  -2   2  -1  194.16    6.19
   2  -2   2 1681.69   58.43
   2  -2   2 1415.52   53.32
  -2  -2  -2 1821.64   60.41
  -2  -2  -2 1428.41   54.51
  -2   2  -2 1772.42   60.66
  -2   2  -2 1456.71   54.51
   2  -2   3   31.18    3.35
   2  -2   3   24.88    1.04
  -2   2  -3   27.69    2.12
  -2  -2  -3   25.63    2.30
  -2   2  -3   22.79    0.94
   2  -2   4   32.76    2.56
   2  -2   4   31.32    1.58
  -2   2  -4   30.03    2.45
  -2  -2  -4   33.55    2.63
  -2   2  -4   32.29    1.12
   2   2   5  410.07   14.55
   2  -2   5  414.64   12.10
   2  -2   5  406.69   14.47
  -2  -2  -5  420.41   14.76
  -2   2  -5  410.58   14.26
  -2   2  -5  409.96   11.92
   2  -2   6   27.65    2.59
   2  -2   6   24.70    1.33
   2   2   6   30.31    4.00
  -2  -2  -6   25.45    2.63
  -2   2  -6   27.97    3.82
  -2   2  -6   23.76    1.04
   2  -2   7   95.37    2.66
   2   2   7  101.17    5.04
   2  -2   7   96.60    5.04
  -2  -2  -7  100.56    5.04
  -2   2  -7   98.94    2.81
  -2   2  -7  101.46    4.75
   2  -2   8    3.17    1.87
   2   2   8    7.52    1.80
   2   2   8    2.30    0.25
   2  -2   8    1.40    0.54
  -2   2  -8    2.02    1.84
  -2  -2  -8    2.77    1.84
  -2   2  -8    2.45    0.61
   2  -2   9   28.15    1.69
   2   2   9   31.25    3.20
   2   2   9   24.30    0.94
   2  -2   9   30.67    3.31
  -2  -2  -9   24.09    4.97
  -2   2  -9   28.80    3.17
  -2   2  -9   25.74    1.87
   2   2  10    0.65    0.47
   2   2  10    0.68    0.25
   2   2  10   -2.20    3.10
   2  -2  10    1.69    1.94
   2  -2  10    0.47    0.54
  -2   2 -10    0.68    1.84
  -2  -2 -10    1.66    1.84
  -2   2 -10    0.32    1.04
   2  -2  11    1.73    3.74
   2   2  11    1.33    0.61
   2   2  11    2.23    3.56
   2   2  11    1.55    0.36
   2  -2  11    2.66    1.08
  -2  -2 -11    3.42    3.35
  -2   2 -11    0.68    2.09
  -2   2 -11    2.05    1.19
   2  -2  12   -0.04    0.90
   2   2  12    0.68    0.58
   2   2  12    3.49    3.10
   2  -2  12   -0.36    2.02
   2   2  12   -0.47    0.36
  -2  -2 -12   -1.19    1.80
  -2   2 -12    0.29    1.01
   2   2  13   13.54    1.22
   2   2  13   14.62    5.44
   2   2  13   10.66    0.83
   2  -2  13   17.68    3.64
   2  -2  13   15.09    1.19
  -2  -2 -13   16.13    3.17
  -2   2 -13   14.19    1.87
   2  -2  14    0.61    0.68
   2   2  14   -0.25    0.47
   2   2  14    2.74    2.23
   2   2  14    0.18    0.76
   2  -2  14    1.12    2.30
  -2  -2 -14    0.83    1.98
  -2   2 -14    0.79    1.19
   2   2  15   93.57    6.66
   2  -2  15   79.75    3.35
   2  -2  15   90.44   10.40
  -2  -2 -15   73.52    5.72
  -2   2 -15   77.55    3.31
   2  -2  16   -5.00    4.32
   2   2  16    0.54    0.86
   2   2  16   -0.43    2.41
   2  -2  16    0.22    1.15
   2   2  16   -0.40    0.54
  -2   2 -16   -0.79    0.79
  -2  -2 -16   -0.22    2.05
   2   2  17    3.71    2.81
   2  -2  17    0.65    1.37
   2  -2  17    0.58    3.06
   2   2  18    1.91    5.22
  -2   3  19   16.31    3.31
  -2   3  19   14.55    3.38
  -2  -3  19   18.83    3.42
  -2  -3  18   19.91    5.94
  -2  -3  18   27.22    3.53
  -2   3  18   23.40    5.36
  -2   3  18   21.31    3.46
  -2   3  18   24.63    4.00
  -2  -3  17    3.64    3.74
  -2  -3  17    7.24    2.56
  -2   3  17    4.75    1.62
  -2   3  17    0.11    2.48
  -2   3  17    5.83    2.30
   2   3 -16   13.83    3.10
  -2   3  16   11.63    1.91
  -2   3  16   25.24    3.28
  -2  -3  16   14.76    3.17
  -2  -3  16   13.47    2.88
   2   3 -15    1.91    3.96
  -2  -3  15   -2.02    2.56
  -2  -3  15    7.34    3.38
  -2   3  15    3.53    2.23
  -2   3  15    4.14    2.23
   2   3 -14  313.15   13.90
  -2  -3  14  321.69   16.78
  -2  -3  14  329.17   16.02
  -2   3  14  308.80   11.30
  -2   3  14  311.75   14.04
   2   3 -13    0.65    1.87
  -2  -3  13    0.00    1.84
  -2  -3  13    1.48    1.66
  -2   3  13    2.02    0.97
   2   3 -12   67.72    6.98
  -2  -3  12   73.70    4.54
  -2  -3  12   73.99    4.32
  -2   3  12   75.10    4.46
  -2   3  12   72.29    4.00
   2   3 -11   74.02    4.54
  -2  -3  11   79.82    6.55
  -2   3  11   61.02    3.38
   2   3 -10    0.11    1.33
  -2  -3  10   -0.50    1.37
  -2   3  10   -0.25    0.58
  -2   3  10    0.29    1.26
   2   3  -9   73.91    4.07
  -2  -3   9   76.58    3.89
  -2   3   9   74.74    3.78
  -2   3   9   68.15    2.23
   2   3  -8  355.96   12.35
  -2  -3   8  348.00   12.13
  -2   3   8  347.46   10.19
  -2   3   8  349.30   14.15
   2   3  -7  116.40    4.61
  -2  -3   7  111.43    4.46
  -2   3   7  107.54    2.95
  -2   3   7  108.66    4.39
   2   3  -6   -0.36    0.94
  -2  -3   6   -0.32    0.94
  -2   3   6   -0.43    0.90
  -2   3   6    0.14    0.22
  -2   3   6    0.25    0.90
   2   3  -5  164.17    7.20
  -2  -3   5  162.48    7.16
  -2   3   5  171.66    5.80
   2   3  -4    1.80    1.04
  -2   3   4    1.37    1.80
  -2  -3   4    1.37    1.80
   2   3  -3   99.12    3.49
  -2  -3   3   99.15    3.53
  -2   3   3  100.84    3.64
   2   3  -2    8.06    1.04
  -2  -3   2    7.67    1.04
  -2   3   2    6.59    0.76
  -2   3   2    7.70    1.15
   2   3  -1  160.36    4.75
   2  -3  -1  172.53    5.15
   2  -3  -1  175.51    5.40
  -2  -3   1  167.41    5.76
  -2   3   1  175.48    6.30
  -2   3   1  181.60    5.40
   2   3   0    9.86    0.86
   2  -3   0   11.66    1.08
   2  -3   0   12.31    1.87
  -2  -3   0    9.86    0.83
  -2   3   0   13.47    1.66
  -2   3   0   14.55    1.12
   2   3   1 1494.48   50.08
   2  -3   1 1276.84   45.94
   2  -3   1 1391.01   48.03
  -2   3  -1 1406.70   48.17
  -2  -3  -1 1419.27   47.78
  -2   3  -1 1297.61   47.92
   2   3   2   26.82    0.97
   2  -3   2   29.20    1.37
   2  -3   2   31.11    3.13
  -2   3  -2   23.69    1.19
  -2  -3  -2   27.61    2.30
  -2  -3  -2   25.02    0.94
  -2   3  -2   28.15    1.94
   2  -3   3  111.72    3.24
   2  -3   3  119.93    4.68
  -2   3  -3  110.35    3.71
  -2  -3  -3  118.49    4.90
  -2  -3  -3  104.91    2.20
  -2   3  -3  117.26    4.50
   2  -3   4  719.77   25.09
   2  -3   4  680.56   21.60
  -2  -3  -4  676.71   23.87
  -2   3  -4  656.91   20.70
  -2   3  -4  705.08   24.27
   2  -3   5   16.56    2.09
   2  -3   5   14.19    1.33
  -2   3  -5   11.38    0.83
  -2  -3  -5   14.58    2.12
  -2   3  -5   12.35    3.20
   2  -3   6    9.04    0.76
   2  -3   6   10.98    2.09
  -2  -3  -6    7.99    2.05
  -2   3  -6   11.20    1.91
  -2   3  -6    8.42    0.79
   2   3   7    8.93    1.94
   2  -3   7    9.76    2.16
   2  -3   7    6.34    0.72
  -2  -3  -7    9.04    2.05
  -2   3  -7    7.13    0.79
  -2   3  -7    5.54    1.98
   2   3   8    1.19    0.14
   2   3   8    1.15    0.18
   2   3   8    2.81    1.62
   2  -3   8    1.33    0.97
   2  -3   8    2.27    1.84
  -2  -3  -8    0.36    1.76
  -2   3  -8    0.29    1.73
  -2   3  -8    0.54    1.08
   2   3   9   62.43    1.62
   2   3   9   63.40    6.37
   2  -3   9   67.51    2.27
   2  -3   9   68.08    7.09
  -2  -3  -9   64.41    6.41
  -2   3  -9   61.20    2.41
   2   3  10    0.11    3.13
   2   3  10    0.83    0.43
   2  -3  10   -0.07    1.08
   2  -3  10    1.80    3.35
  -2  -3 -10    2.45    1.94
  -2   3 -10    1.37    0.72
   2   3  11    0.68    0.36
   2   3  11    1.76    3.10
   2   3  11    0.18    0.50
   2  -3  11    1.15    2.05
   2  -3  11    0.32    0.65
  -2  -3 -11   -0.79    1.87
  -2   3 -11   -0.11    1.19
   2   3  12    5.36    3.67
   2   3  12    1.58    0.61
   2  -3  12    2.05    1.26
   2  -3  12    3.10    2.45
   2   3  12    1.94    0.65
  -2  -3 -12    0.11    3.60
  -2   3 -12    0.58    1.40
   2   3  13    1.22    0.68
   2   3  13    1.12    0.43
   2   3  13    7.24    3.71
   2  -3  13    0.50    1.30
   2  -3  13   -1.04    2.52
  -2  -3 -13    1.87    2.20
  -2   3 -13    0.97    1.40
   2   3  14   75.75    8.82
   2  -3  14   80.11    9.43
   2  -3  14   68.19    3.71
  -2  -3 -14   72.83    5.40
  -2   3 -14   63.15    2.99
   2   3  15    4.14    4.46
   2   3  15    1.87    0.94
   2  -3  15    2.74    1.55
   2   3  15    2.02    0.90
   2  -3  15    2.38    3.13
  -2  -3 -15    4.79    2.52
  -2   3 -15    2.74    1.04
   2   3  16    2.95    3.60
   2  -3  16    2.99    2.48
   2  -3  16    0.76    1.15
  -2  -3 -16   -0.54    1.94
  -2   3 -16   -0.54    0.83
   2   3  17    7.88    3.38
   2  -3  17    7.88    6.48
   2  -3  17    5.94    1.22
  -2   3 -17    8.17    2.05
  -2  -3 -17    5.69    2.88
   2   3  18   16.27    3.85
   2  -3  18    7.99    1.40
   2  -3  18   19.37    4.64
   2   4 -18   13.75    3.28
  -2  -4  18    9.50    4.97
  -2  -4  18   13.43    3.38
  -2   4  18   12.60    3.02
  -2   4  18   12.35    4.86
   2   4 -17   31.14    3.92
  -2  -4  17   28.98    3.78
  -2  -4  17   29.81    3.85
  -2   4  17   29.13    3.49
  -2   4  17   25.63    3.64
  -2   4  17   26.79    3.46
   2   4 -16   66.46    7.88
  -2  -4  16   68.98    7.42
  -2  -4  16   62.97    7.99
  -2   4  16   64.70    4.97
  -2   4  16   67.58    3.74
  -2   4  16   62.50    4.79
   2   4 -15   97.64    6.05
  -2  -4  15  103.58    8.96
  -2  -4  15  107.65    8.24
  -2   4  15   96.92    5.69
  -2   4  15   95.19    5.94
  -2   4  15   98.76    4.46
   2   4 -14  113.55    9.11
  -2  -4  14  111.93    6.26
  -2  -4  14  112.58    6.48
  -2   4  14  162.91    9.76
  -2   4  14  104.08    5.44
  -2   4  14  104.73    5.76
   2   4 -13  133.97    7.06
  -2  -4  13  151.07    7.16
  -2  -4  13  134.69    7.02
  -2   4  13  126.77    6.52
  -2   4  13  136.02    6.55
  -2   4  13  142.57    6.23
   2   4 -12   20.27    3.10
  -2  -4  12   20.95    4.90
  -2   4  12   12.35    2.70
  -2   4  12   30.57    4.79
  -2   4  12   24.63    2.20
   2   4 -11  465.88   20.70
  -2  -4  11  452.41   19.87
  -2   4  11  475.74   15.91
  -2   4  11  385.37   15.19
  -2   4  11  430.41   16.99
   2   4 -10    8.10    2.05
  -2  -4  10    5.94    1.94
  -2   4  10    5.40    1.19
  -2   4  10    7.42    1.87
  -2   4  10    4.46    1.80
   2   4  -9    8.82    1.98
  -2  -4   9    8.75    1.87
  -2   4   9    8.86    1.76
  -2   4   9    7.81    0.97
  -2   4   9    9.07    3.17
   2   4  -8   62.25    5.36
  -2  -4   8   64.12    3.46
  -2   4   8   67.07    3.53
  -2   4   8   61.96    3.28
   2   4  -7    6.16    1.51
  -2  -4   7    6.16    1.44
  -2   4   7    5.65    1.44
  -2   4   7    5.04    1.51
   2   4  -6    6.12    1.44
  -2  -4   6    5.62    1.40
  -2   4   6    6.62    1.37
   2   4  -5  138.21    6.55
  -2  -4   5  136.88    4.90
  -2   4   5  140.30    5.00
   2   4  -4  254.94    8.24
  -2  -4   4  245.68    7.92
  -2   4   4  251.30    8.17
   2   4  -3   10.48    1.40
  -2  -4   3   11.30    2.16
  -2   4   3   13.57    1.44
   2  -4  -2   79.78    3.13
   2   4  -2   83.71    3.96
   2  -4  -2   72.76    1.91
  -2  -4   2   78.09    2.84
  -2   4   2   77.26    3.02
   2   4  -1    1.80    0.79
   2  -4  -1    2.20    0.97
   2  -4  -1    1.84    0.97
  -2  -4   1    3.42    1.30
  -2   4   1    1.98    0.94
   2   4   0 1228.02   40.47
   2  -4   0 1126.28   40.11
   2  -4   0 1169.62   40.90
  -2  -4   0 1144.96   38.81
  -2   4   0 1115.22   38.09
   2   4   1  323.70    9.32
   2  -4   1  322.15    9.50
   2  -4   1  318.48    9.90
  -2  -4  -1  312.36    8.35
  -2   4  -1  314.05    9.22
   2   4   2  312.97    8.46
   2  -4   2  309.84    9.00
   2  -4   2  318.05   10.19
  -2  -4  -2  301.13    7.63
  -2   4  -2  298.39    8.64
   2  -4   3  160.86    5.47
   2  -4   3  155.42    5.83
  -2  -4  -3  154.70    3.67
  -2  -4  -3  160.10    6.12
  -2   4  -3  153.77    5.15
   2  -4   4    1.22    1.33
   2  -4   4    1.30    1.12
   2   4   4    1.94    0.18
  -2  -4  -4    2.09    1.48
  -2  -4  -4    1.15    0.22
  -2   4  -4    1.19    1.01
  -2   4  -4   -0.32    1.26
   2  -4   5    4.03    0.76
   2  -4   5    4.07    1.73
  -2  -4  -5    6.01    1.80
  -2   4  -5    5.83    1.22
   2  -4   6  139.37    4.18
   2  -4   6  147.22    6.41
  -2  -4  -6  143.47    6.41
  -2   4  -6  142.54    5.04
   2  -4   7   69.81    6.52
   2  -4   7   74.06    3.24
  -2   4  -7   74.45    2.66
  -2  -4  -7   72.19    4.39
   2  -4   8   91.92    7.78
   2  -4   8   88.57    3.71
  -2  -4  -8   86.66    4.97
  -2   4  -8   91.12    4.00
   2   4   9  122.05    2.88
   2   4   9  132.89    3.20
   2  -4   9  143.15    4.46
   2  -4   9  144.34    7.38
  -2  -4  -9  140.20    6.84
  -2   4  -9  137.53    4.54
   2   4  10   22.47    0.94
   2  -4  10   19.59    3.60
   2  -4  10   24.95    2.20
  -2  -4 -10   23.37    5.18
  -2   4 -10   26.14    1.66
   2   4  11    7.81    2.23
   2  -4  11    2.48    1.48
   2  -4  11    6.59    2.59
   2   4  11    2.05    0.58
  -2  -4 -11    3.92    2.34
  -2   4 -11    3.60    0.97
   2   4  12    4.86    2.48
   2   4  12    2.34    0.68
   2   4  12    3.82    0.54
   2  -4  12    4.61    4.72
   2  -4  12    7.02    1.01
  -2  -4 -12    4.03    2.48
  -2   4 -12    4.79    1.04
   2   4  13   13.72    3.02
   2  -4  13    8.06    1.22
   2  -4  13    9.65    3.38
  -2   4 -13    8.93    1.37
  -2  -4 -13    8.86    4.79
   2   4  14    2.52    2.56
   2   4  14    1.37    0.72
   2   4  14    2.63    0.79
   2  -4  14    2.09    0.97
   2  -4  14    4.10    2.99
  -2  -4 -14    1.08    2.52
  -2   4 -14    2.27    1.04
   2   4  15   -0.18    0.68
   2   4  15    0.68    0.43
   2   4  15    1.76    2.34
   2  -4  15    3.82    2.66
   2  -4  15    0.90    0.90
  -2  -4 -15    0.14    2.27
  -2   4 -15    1.22    0.97
   2  -4  16    2.27    4.93
   2  -4  16    1.40    0.97
  -2  -4 -16    2.23    3.92
  -2   4 -16    0.83    1.04
   2  -4  17   -1.69    0.97
   2  -4  17    2.99    3.17
  -2  -4 -17   -0.07    2.30
  -2   4 -17    0.00    1.76
   2  -4  18   43.67    6.19
   2  -4  18   28.41    3.24
  -2  -4 -18   27.00    4.25
  -2   4 -18   25.60    3.35
   2   5 -18   16.13    3.38
  -2  -5  18   15.84    3.38
  -2  -5  18   11.59    3.46
  -2   5  18    9.54    2.95
  -2   5  18   13.11    4.90
   2   5 -17    0.50    2.20
  -2  -5  17    2.45    3.49
  -2  -5  17    1.94    3.71
  -2   5  17    1.84    1.87
  -2   5  17   -0.50    2.05
   2   5 -16   53.10    5.15
  -2  -5  16   59.76    4.93
  -2  -5  16   60.59    5.22
  -2   5  16   52.13    4.46
  -2   5  16   54.47    4.61
   2   5 -15    9.94    5.08
  -2  -5  15   13.00    3.13
  -2  -5  15   19.48    3.13
  -2   5  15   24.84    4.68
  -2   5  15   16.56    4.90
   2   5 -14    1.40    2.02
  -2  -5  14    0.76    1.98
  -2  -5  14    0.61    3.28
  -2   5  14   15.52    3.06
  -2   5  14   -2.12    1.76
   2   5 -13   34.24    6.19
  -2  -5  13   33.05    6.19
  -2  -5  13   46.44    4.00
  -2   5  13   58.32    6.05
  -2   5  13   49.83    5.80
   2   5 -12   14.01    2.66
  -2  -5  12   15.99    4.39
  -2   5  12   11.30    3.89
  -2   5  12   12.67    2.59
   2   5 -11   14.94    3.10
  -2   5  11   17.28    2.59
  -2   5  11   38.70    4.50
  -2  -5  11   17.50    3.02
   2   5 -10   73.48    6.59
  -2  -5  10   79.85    4.39
  -2   5  10   75.28    4.39
  -2   5  10   74.13    4.14
   2   5  -9   29.95    2.81
  -2  -5   9   31.90    2.81
  -2   5   9   24.84    4.18
  -2   5   9   34.09    2.52
   2   5  -8   48.75    3.20
  -2  -5   8   47.16    3.10
  -2   5   8   48.35    2.92
  -2   5   8   48.10    3.02
   2   5  -7    7.67    1.69
  -2   5   7    5.54    2.52
  -2  -5   7    6.48    1.58
   2   5  -6    0.83    1.19
  -2   5   6    1.19    1.08
  -2  -5   6    0.97    1.15
   2   5  -5    0.40    1.80
  -2  -5   5    0.50    1.01
  -2   5   5    0.58    1.73
   2   5  -4  644.38   21.60
  -2  -5   4  660.98   23.40
  -2   5   4  656.66   21.82
   2   5  -3   76.18    4.46
   2  -5  -3   83.13    3.46
  -2  -5   3   80.50    3.10
  -2   5   3   82.12    3.35
   2   5  -2    6.80    1.12
   2  -5  -2    7.02    0.50
   2  -5  -2    7.56    1.30
  -2  -5   2    6.52    1.76
  -2   5   2    6.01    1.22
   2   5  -1  222.86    6.70
   2  -5  -1  224.55    7.13
   2  -5  -1  237.40    6.52
  -2  -5   1  222.25    6.59
  -2   5   1  233.98    7.24
   2  -5   0  240.75    7.49
   2  -5   0  243.70    7.20
   2   5   0  250.98    7.16
  -2  -5   0  246.94    7.60
  -2   5   0  238.30    7.31
   2   5   1  179.62    5.65
   2  -5   1  190.49    6.05
   2  -5   1  186.10    6.84
  -2   5  -1  179.11    5.47
  -2  -5  -1  175.77    4.72
   2   5   2  136.45    3.60
   2  -5   2  142.75    5.44
   2  -5   2  148.91    5.15
  -2  -5  -2  140.77    3.96
  -2   5  -2  141.60    4.39
   2   5   3   41.76    1.48
   2  -5   3   48.89    2.63
   2  -5   3   42.81    1.87
  -2  -5  -3   41.40    1.12
  -2   5  -3   41.58    1.76
   2  -5   4    7.42    1.66
   2  -5   4    5.83    0.97
  -2  -5  -4    8.46    0.54
  -2  -5  -4    7.49    3.06
  -2   5  -4    6.01    1.55
   2  -5   5  839.37   27.79
   2  -5   5  898.34   32.65
  -2  -5  -5  896.54   35.17
  -2  -5  -5  813.23   23.51
  -2   5  -5  837.75   27.61
   2   5   6  934.56   26.75
   2  -5   6  790.73   27.76
   2   5   6  919.37   26.39
   2  -5   6  781.08   32.69
  -2  -5  -6  815.82   33.34
  -2   5  -6  790.59   26.61
   2   5   7  195.28    4.54
   2  -5   7  216.34   11.38
   2   5   7  179.91    4.03
   2  -5   7  200.00    7.13
  -2  -5  -7  206.44   10.84
  -2   5  -7  193.55    7.13
   2   5   8   16.92    0.65
   2  -5   8   22.32    3.10
   2   5   8   17.39    0.58
   2  -5   8   21.06    1.40
  -2  -5  -8   21.85    4.57
  -2   5  -8   21.57    1.51
   2  -5   9   41.55    4.25
   2   5   9   35.89    1.15
   2  -5   9   42.23    2.84
  -2  -5  -9   37.23    3.85
  -2   5  -9   40.90    2.20
   2  -5  10   39.46    6.44
   2  -5  10   34.56    1.91
   2   5  10   28.41    1.19
  -2  -5 -10   32.01    3.82
  -2   5 -10   30.64    2.05
   2   5  11    1.12    0.50
   2  -5  11    4.50    4.07
   2  -5  11    1.48    0.90
  -2  -5 -11    1.69    2.05
  -2   5 -11   -0.18    1.66
   2  -5  12   79.71    4.28
   2  -5  12   85.36    6.34
  -2  -5 -12   84.75    8.32
  -2   5 -12   71.50    4.57
   2   5  13   12.60    1.08
   2  -5  13   19.26    2.45
   2  -5  13   15.34    4.00
  -2   5 -13   18.40    2.59
  -2  -5 -13   20.52    3.38
   2  -5  14   46.55    8.06
   2  -5  14   41.01    3.13
  -2  -5 -14   37.44    4.46
  -2   5 -14   31.50    2.30
   2   5  15    1.48    0.43
   2  -5  15    2.56    2.92
   2  -5  15    2.63    1.62
   2   5  15    0.47    0.40
  -2   5 -15   -0.07    1.08
  -2  -5 -15    0.65    2.38
   2  -5  16    4.97    2.12
   2  -5  16    3.71    3.78
  -2  -5 -16    4.36    2.95
  -2   5 -16    5.87    1.40
   2  -5  17    1.62    1.76
   2  -5  17    2.63    5.69
  -2  -5 -17    0.22    4.21
  -2   5 -17    0.68    1.87
   2   6 -18   10.51    2.99
  -2  -6  18    6.34    5.18
  -2  -6  18    6.88    5.11
  -2   6  18    5.90    2.66
  -2   6  18    6.44    2.48
   2   6 -17   22.21    3.49
  -2  -6  17   17.71    3.60
  -2   6  17   15.55    3.10
  -2   6  17   15.73    4.79
  -2  -6  17   22.07    3.67
   2   6 -16   12.13    3.10
  -2  -6  16   15.66    4.97
  -2  -6  16    9.97    3.24
  -2   6  16    3.78    4.61
  -2   6  16    1.80    4.43
   2   6 -15    6.52    2.70
  -2   6  15    4.86    3.67
  -2  -6  15    6.37    4.50
  -2   6  15    9.29    2.41
  -2  -6  15   11.92    4.61
   2   6 -14   -2.63    3.46
  -2  -6  14    0.90    3.49
  -2  -6  14   -1.91    2.09
  -2   6  14   -0.97    2.92
  -2   6  14   -3.06    3.10
   2   6 -13   24.99    3.10
  -2  -6  13   19.12    3.17
  -2   6  13   14.04    3.02
  -2   6  13   22.36    4.25
   2   6 -12   31.68    3.46
  -2   6  12   34.17    4.68
  -2   6  12   33.88    3.13
  -2  -6  12   33.52    3.31
   2   6 -11   13.18    2.74
  -2  -6  11   18.25    2.66
  -2   6  11   18.11    4.14
  -2   6  11   17.89    3.96
   2   6 -10  296.63   11.70
  -2  -6  10  288.27   11.23
  -2   6  10  277.37   13.47
  -2   6  10  280.14   12.89
   2   6  -9   28.41    4.61
  -2  -6   9   24.99    2.70
  -2   6   9   29.13    2.59
  -2   6   9   28.48    2.52
   2   6  -8   21.10    2.56
  -2  -6   8   21.64    2.30
  -2   6   8   20.49    2.16
   2   6  -7  348.90   14.29
  -2  -6   7  322.15   11.34
  -2   6   7  322.73   12.93
   2   6  -6    9.25    1.80
  -2  -6   6    9.58    1.62
  -2   6   6    8.42    1.55
   2   6  -5   51.92    4.36
  -2  -6   5   52.28    4.10
  -2   6   5   57.57    4.25
   2  -6  -4  716.24   24.84
   2   6  -4  753.61   25.81
  -2  -6   4  756.28   25.53
  -2   6   4  778.35   26.57
   2  -6  -3  160.32    7.16
   2   6  -3  153.34    5.40
  -2  -6   3  156.65    5.29
  -2   6   3  159.46    5.62
   2  -6  -2    3.92    0.86
   2  -6  -2    4.36    1.22
   2   6  -2    4.64    1.12
  -2  -6   2    4.82    1.01
  -2   6   2    2.95    1.22
   2   6  -1  443.23   14.76
   2  -6  -1  434.01   13.36
   2  -6  -1  419.90   13.39
  -2  -6   1  412.59   12.56
  -2   6   1  426.89   13.54
   2  -6   0  148.66    5.04
   2  -6   0  150.49    5.51
   2   6   0  147.86    4.50
  -2  -6   0  147.32    4.32
  -2   6   0  149.66    4.93
   2  -6   1  107.07    4.75
   2  -6   1  102.54    3.64
   2   6   1  104.95    3.85
  -2  -6  -1  101.67    3.49
  -2   6  -1   96.13    4.50
   2  -6   2  402.58   12.46
   2  -6   2  400.64   14.44
   2   6   2  410.76   12.20
  -2  -6  -2  399.99   11.66
  -2   6  -2  393.01   12.13
   2  -6   3   -0.04    0.72
   2  -6   3    0.11    1.01
   2   6   3    0.32    0.36
  -2  -6  -3    0.07    0.54
  -2   6  -3    0.36    0.68
   2   6   4   20.49    0.79
   2  -6   4   22.54    2.23
   2  -6   4   20.95    1.48
  -2  -6  -4   20.67    1.04
  -2  -6  -4   21.46    2.48
  -2   6  -4   20.45    1.48
   2  -6   5  576.51   18.51
   2  -6   5  569.71   23.40
   2   6   5  564.34   16.27
  -2  -6  -5  612.26   22.21
  -2   6  -5  572.66   18.51
  -2  -6  -5  629.22   18.11
   2  -6   6    5.47    2.12
   2  -6   6    6.19    1.84
  -2  -6  -6    6.05    2.12
  -2   6  -6    4.43    1.84
   2   6   7  313.55    8.42
   2  -6   7  320.50   12.71
   2  -6   7  320.57   10.15
  -2   6  -7  310.81   10.04
  -2  -6  -7  316.39   12.49
   2   6   8    0.14    0.36
   2  -6   8   -0.22    0.76
   2  -6   8   -0.54    1.69
   2   6   8   -0.07    0.14
  -2   6  -8   -0.22    0.83
  -2  -6  -8    0.00    1.58
   2  -6   9  158.41   11.59
   2  -6   9  161.98    5.62
   2   6   9  149.20    4.32
  -2  -6  -9  157.80   10.58
  -2   6  -9  152.51    6.95
   2   6  10    0.65    0.54
   2  -6  10    2.99    2.48
   2  -6  10    1.37    1.76
  -2   6 -10    2.99    1.91
  -2  -6 -10    1.01    3.71
   2   6  11   -0.36    0.43
   2  -6  11    1.15    2.05
   2  -6  11   -0.14    0.79
  -2  -6 -11    2.09    1.80
  -2   6 -11    2.16    1.48
   2   6  12   13.79    1.08
   2  -6  12   16.38    6.30
   2  -6  12   16.74    1.73
  -2  -6 -12   18.97    3.38
  -2   6 -12   20.16    2.81
   2  -6  13   24.91    4.39
   2  -6  13   21.17    1.84
  -2  -6 -13   19.91    5.83
  -2   6 -13   15.84    2.99
   2   6  14    0.36    0.29
   2   6  14    0.22    0.58
   2  -6  14   -0.50    0.94
   2  -6  14   -1.48    2.56
  -2  -6 -14    0.94    2.05
  -2   6 -14   -0.79    1.66
   2  -6  15    1.19    5.65
   2  -6  15    1.66    1.94
  -2  -6 -15    6.62    2.70
  -2   6 -15    1.51    2.20
   2  -6  16    2.95    1.26
   2  -6  16    4.14    3.60
  -2  -6 -16    2.34    4.61
  -2   6 -16    1.87    1.33
   2  -6  17   16.53    2.05
   2  -6  17   28.37    5.58
  -2  -6 -17   22.07    4.14
  -2   6 -17   18.40    2.16
   2   7 -18    4.68    2.88
  -2  -7  18    3.82    3.06
  -2  -7  18    3.53    2.81
  -2   7  18    6.95    3.96
  -2   7  18   -1.44    3.71
   2   7 -17    1.84    2.59
  -2  -7  17    4.72    4.32
  -2  -7  17    0.79    4.43
  -2   7  17    2.23    2.30
  -2   7  17    5.18    3.49
   2   7 -16   66.89    5.40
  -2  -7  16   66.43    8.21
  -2  -7  16   71.47    5.72
  -2   7  16   58.61    4.57
  -2   7  16   60.16    4.61
   2   7 -15   -0.79    3.28
  -2   7  15   -1.48    2.70
  -2  -7  15    1.66    2.02
  -2  -7  15    2.30    2.09
  -2   7  15   -0.65    1.62
   2   7 -14   44.75    4.21
  -2  -7  14   46.05    4.21
  -2   7  14   37.80    3.71
  -2   7  14   40.40    3.42
   2   7 -13    6.37    3.53
  -2  -7  13    1.51    2.12
  -2   7  13    3.31    1.91
  -2   7  13    1.12    1.76
   2   7 -12   10.15    2.38
  -2   7  12    8.50    3.49
  -2   7  12    5.26    1.98
  -2  -7  12    4.82    2.38
   2   7 -11   54.33    4.07
  -2  -7  11   57.64    3.92
  -2   7  11   47.78    3.67
  -2   7  11   43.28    5.22
   2   7 -10   18.29    2.92
  -2  -7  10   19.66    2.63
  -2   7  10   19.55    3.85
  -2   7  10   15.95    2.59
   2   7  -9    8.96    2.30
  -2   7   9    8.39    1.87
  -2  -7   9    7.67    2.12
   2   7  -8    1.15    1.66
  -2  -7   8    2.52    1.55
  -2   7   8    0.68    1.37
   2   7  -7   15.77    2.41
  -2  -7   7   17.43    2.23
  -2   7   7   15.52    3.35
   2   7  -6   52.92    4.93
  -2   7   6   55.01    3.17
  -2  -7   6   55.73    3.13
   2   7  -5   10.80    1.87
  -2  -7   5   12.42    2.84
   2   7  -4  476.79   18.00
   2  -7  -4  441.25   15.19
  -2  -7   4  446.29   14.73
  -2   7   4  448.42   15.27
   2   7  -3  431.85   14.33
   2  -7  -3  413.02   13.97
  -2  -7   3  416.62   14.91
  -2   7   3  426.56   14.15
   2   7  -2  440.17   14.15
   2  -7  -2  437.58   14.47
  -2  -7   2  442.40   13.90
  -2   7   2  448.06   14.58
   2   7  -1  124.71    4.18
   2  -7  -1  117.08    3.64
   2  -7  -1  120.83    4.43
  -2  -7   1  120.43    3.89
  -2   7   1  121.69    4.36
   2   7   0  260.16    7.85
   2  -7   0  256.27    7.78
   2  -7   0  251.59    8.17
  -2  -7   0  249.39    7.31
  -2   7   0  250.51    7.99
   2   7   1  476.46   15.37
   2  -7   1  477.11   15.34
   2  -7   1  494.82   17.07
  -2  -7  -1  488.41   15.34
  -2   7  -1  476.07   15.27
   2   7   2    1.19    0.54
   2  -7   2    0.65    1.01
   2  -7   2   -0.11    0.90
  -2  -7  -2    0.90    0.79
  -2   7  -2    0.43    0.86
   2   7   3   11.59    0.79
   2  -7   3   11.05    1.73
   2  -7   3   13.86    1.37
  -2  -7  -3   11.95    1.12
  -2   7  -3   12.35    2.05
   2   7   4  178.25    4.72
   2  -7   4  181.20    8.60
   2  -7   4  182.57    5.98
  -2  -7  -4  179.08    5.15
  -2   7  -4  180.27    5.90
   2   7   5  120.68    3.17
   2  -7   5  124.46    4.32
   2  -7   5  123.24    5.72
  -2  -7  -5  130.76    5.87
  -2  -7  -5  133.86    3.92
  -2   7  -5  123.78    4.43
   2   7   6   41.04    1.22
   2  -7   6   46.05    3.31
   2  -7   6   45.33    3.56
  -2  -7  -6   46.01    3.46
  -2  -7  -6   49.04    1.73
  -2   7  -6   42.74    3.31
   2   7   7  256.02    6.73
   2  -7   7  274.95    8.96
   2  -7   7  268.65   13.68
  -2  -7  -7  281.22   11.12
  -2   7  -7  261.31   10.08
   2   7   8  464.72   15.05
   2  -7   8  541.48   19.59
   2  -7   8  539.68   21.21
   2   7   8  477.61   14.33
  -2  -7  -8  528.09   20.41
  -2   7  -8  518.01   17.89
   2   7   9  267.86    7.63
   2   7   9  298.61    8.78
   2  -7   9  318.70   14.19
   2  -7   9  330.04   11.12
  -2  -7  -9  324.85   13.50
  -2   7  -9  320.28   11.23
   2   7  10  894.49   30.21
   2   7  10 1023.63   38.99
   2  -7  10 1261.72   46.44
   2  -7  10 1195.33   54.90
  -2  -7 -10 1183.41   48.14
  -2   7 -10 1215.71   45.65
   2   7  11   13.90    0.86
   2   7  11   12.67    1.19
   2  -7  11   16.49    4.00
   2  -7  11   14.91    3.02
  -2  -7 -11   19.41    3.35
  -2   7 -11   17.50    1.98
   2   7  12   -0.04    0.32
   2  -7  12   -2.27    2.16
   2  -7  12    0.43    0.90
  -2  -7 -12   -0.07    3.10
  -2   7 -12   -0.07    1.01
   2   7  13    3.42    0.61
   2   7  13    2.27    0.76
   2  -7  13    1.19    5.18
   2  -7  13    3.42    1.30
  -2  -7 -13    2.30    2.63
  -2   7 -13    2.84    1.40
   2   7  14    3.38    0.58
   2  -7  14    3.10    3.28
   2  -7  14    1.91    1.22
   2   7  14    0.97    0.76
  -2  -7 -14    0.94    2.52
  -2   7 -14    1.26    1.37
   2  -7  15    4.82    3.92
   2  -7  15    6.37    1.48
  -2  -7 -15    3.64    4.97
  -2   7 -15    3.60    2.66
   2  -7  16   61.46    3.53
   2  -7  16   66.97   11.66
  -2  -7 -16   69.20    5.98
  -2   7 -16   58.32    5.26
   2  -7  17    0.68    4.18
   2  -7  17    4.39    1.37
  -2  -7 -17    0.47    2.99
  -2   7 -17    1.33    2.52
   2   8 -17   -2.16    2.16
  -2  -8  17    1.33    2.16
  -2  -8  17    1.37    2.34
  -2   8  17   -1.66    1.66
  -2   8  17    1.58    2.88
   2   8 -16   -0.22    3.10
  -2  -8  16   -0.58    1.84
  -2  -8  16    0.25    3.35
  -2   8  16    1.69    1.40
  -2   8  16   -1.66    1.58
   2   8 -15    3.13    2.56
  -2  -8  15    4.07    2.77
  -2  -8  15    3.31    2.56
  -2   8  15    2.09    1.91
  -2   8  15    4.97    2.12
   2   8 -14    7.85    4.61
  -2  -8  14    8.46    2.77
  -2   8  14    9.79    3.96
  -2   8  14    9.36    2.16
   2   8 -13   10.26    2.84
  -2  -8  13   11.77    2.74
  -2   8  13   12.71    2.27
  -2   8  13    9.72    4.03
   2   8 -12   20.77    3.06
  -2  -8  12   15.59    4.93
  -2   8  12   20.31    2.77
  -2   8  12   18.90    2.63
   2   8 -11    4.86    2.30
  -2  -8  11    2.45    3.53
  -2   8  11    3.85    1.84
  -2   8  11    3.74    2.05
   2   8 -10   32.11    3.46
  -2  -8  10   28.77    4.90
  -2   8  10   26.75    4.43
   2   8  -9   15.99    2.81
  -2  -8   9   18.65    4.14
  -2   8   9   18.33    2.41
   2   8  -8    0.83    1.55
   2  -8  -8    0.32    0.22
  -2  -8   8    1.12    1.37
  -2   8   8    0.43    1.30
   2   8  -7   95.41    4.90
   2  -8  -7   81.01    2.27
  -2  -8   7   91.38    4.43
  -2   8   7   95.62    6.26
   2   8  -6  300.73   10.98
   2  -8  -6  268.04    7.09
  -2  -8   6  293.60   10.37
  -2   8   6  291.12   10.48
   2   8  -5   41.55    2.99
   2  -8  -5   42.30    2.88
  -2  -8   5   32.98    4.00
  -2   8   5   44.61    4.21
   2   8  -4   79.60    4.03
   2  -8  -4   80.61    4.00
  -2  -8   4   87.99    3.74
  -2   8   4   84.89    3.96
   2   8  -3    5.44    1.44
   2  -8  -3    3.78    1.55
  -2  -8   3    4.86    2.20
  -2   8   3    5.47    1.51
   2   8  -2   78.27    3.38
   2  -8  -2   80.29    3.53
  -2  -8   2   81.40    3.17
  -2   8   2   84.86    4.97
   2   8  -1   49.40    2.41
   2  -8  -1   44.28    3.78
  -2  -8   1   46.98    2.12
  -2   8   1   46.05    3.64
   2   8   0  205.83    7.45
   2  -8   0  203.78    8.28
  -2  -8   0  208.38    6.34
   2  -8   1   30.93    3.13
   2  -8   1   31.36    2.02
   2   8   1   35.17    1.66
  -2  -8  -1   33.63    2.16
  -2   8  -1   30.75    3.06
   2   8   2  261.99    7.74
   2  -8   2  259.94    8.53
   2  -8   2  270.71    9.11
  -2  -8  -2  261.99    7.56
  -2   8  -2  258.03    9.72
   2   8   3   63.94    2.70
   2  -8   3   63.80    2.88
   2  -8   3   69.45    4.79
  -2  -8  -3   64.27    2.05
  -2   8  -3   64.84    2.88
   2   8   4   96.60    3.35
   2  -8   4   97.93    4.75
   2  -8   4  101.02    3.85
  -2  -8  -4   96.45    2.81
  -2   8  -4   99.33    3.85
   2   8   5    1.91    0.79
   2  -8   5    3.82    1.76
   2  -8   5    0.79    1.73
  -2  -8  -5    1.98    0.83
  -2  -8  -5    1.04    1.76
  -2   8  -5    2.30    1.08
   2   8   6   48.10    1.55
   2  -8   6   48.78    2.56
   2  -8   6   51.66    5.69
  -2  -8  -6   57.53    3.89
  -2   8  -6   47.99    2.59
  -2  -8  -6   52.35    2.09
   2   8   7   11.66    0.68
   2  -8   7   11.95    1.58
   2  -8   7   14.15    2.74
  -2  -8  -7   11.56    2.70
  -2   8  -7   13.72    2.56
   2   8   8    9.00    0.61
   2  -8   8    9.79    2.88
   2  -8   8    9.61    1.62
  -2  -8  -8   12.75    4.36
  -2   8  -8   10.22    2.70
   2   8   9  173.14    5.22
   2   8   9  155.14    4.93
   2  -8   9  189.88    8.57
   2  -8   9  183.04   12.96
  -2   8  -9  181.99    8.78
  -2  -8  -9  182.07   12.10
   2   8  10  147.18    4.90
   2   8  10  146.03    4.82
   2  -8  10  165.76    9.86
   2  -8  10  186.85    7.13
  -2  -8 -10  168.64   12.31
  -2   8 -10  178.57    9.11
   2   8  11   32.47    1.66
   2   8  11   34.31    1.94
   2  -8  11   42.84    2.84
   2  -8  11   39.64    5.18
  -2  -8 -11   41.98    4.36
  -2   8 -11   41.12    4.43
   2   8  12    0.22    0.72
   2   8  12    0.86    0.61
   2  -8  12    0.47    1.98
   2  -8  12   -0.32    4.36
  -2  -8 -12   -0.29    2.20
  -2   8 -12   -0.25    2.09
   2  -8  13   27.40    3.60
   2  -8  13   18.97    4.90
  -2  -8 -13   26.79    3.96
  -2   8 -13   24.88    3.85
   2  -8  14   18.25    3.13
   2  -8  14   21.13    7.45
  -2  -8 -14   13.47    6.01
  -2   8 -14   14.58    2.20
   2  -8  15    9.11    3.85
   2  -8  15    1.94    2.38
  -2  -8 -15    2.02    2.84
  -2   8 -15    2.20    1.55
   2  -8  16    6.44    4.57
   2  -8  16    3.49    2.70
  -2  -8 -16    3.10    3.28
  -2   8 -16    7.24    1.84
   2  -8  17    7.38    8.21
   2  -8  17    7.13    2.88
  -2  -8 -17    2.05    5.62
  -2   8 -17    8.86    1.94
   2   9 -17    1.15    5.26
  -2  -9  17    4.61    3.02
  -2  -9  17    2.20    3.38
  -2   9  17    6.98    2.41
  -2   9  17   10.08    2.48
   2   9 -16   49.54    4.93
  -2  -9  16   39.17    5.29
  -2   9  16   41.19    4.18
  -2   9  16   40.43    4.10
  -2  -9  16   53.03    7.60
   2   9 -15   -3.31    3.89
  -2  -9  15   -0.65    3.82
  -2  -9  15    1.33    2.56
  -2   9  15    1.30    3.24
  -2   9  15    2.16    1.80
   2   9 -14    5.76    2.56
  -2  -9  14    5.94    4.21
  -2   9  14    1.91    2.09
  -2   9  14    5.72    2.16
   2   9 -13   -0.32    1.94
  -2  -9  13    0.00    1.84
  -2   9  13    0.50    1.55
  -2   9  13   -1.87    1.69
   2   9 -12   74.60    5.33
  -2  -9  12   72.11    5.18
  -2   9  12   70.31    6.98
  -2   9  12   69.09    4.57
   2   9 -11   39.50    3.85
  -2  -9  11   35.28    3.64
  -2   9  11   33.55    3.24
  -2   9  11   29.56    3.42
   2   9 -10  186.39    8.57
  -2  -9  10  186.82    8.21
  -2   9  10  180.77    7.85
   2   9  -9  150.46    7.16
   2  -9  -9  129.75    3.85
  -2  -9   9  150.35    8.68
  -2   9   9  136.67    8.24
   2   9  -8   25.49    2.99
   2  -9  -8   23.11    1.04
  -2  -9   8   28.05    4.28
  -2   9   8   22.61    2.59
   2   9  -7  190.35    7.99
   2  -9  -7  179.55    5.08
  -2  -9   7  179.91    7.31
  -2   9   7  185.92    7.49
   2   9  -6  227.47    8.89
   2  -9  -6  200.18    5.40
  -2  -9   6  228.65    8.28
  -2   9   6  216.52    8.28
   2   9  -5   18.25    2.38
   2  -9  -5   18.69    2.30
  -2  -9   5   19.51    2.12
  -2   9   5   14.33    2.23
   2   9  -4  380.80   13.54
   2  -9  -4  387.43   13.68
  -2  -9   4  382.35   12.96
  -2   9   4  396.75   13.83
   2   9  -3  407.77   14.08
   2  -9  -3  422.93   14.51
  -2   9   3  418.03   16.27
  -2  -9   3  393.69   13.29
   2   9  -2   27.22    2.09
   2  -9  -2   26.32    2.30
  -2  -9   2   26.10    1.87
  -2   9   2   27.40    3.46
   2   9  -1   98.25    5.04
   2  -9  -1   94.94    4.00
  -2  -9   1   95.95    3.53
  -2   9   1   93.75    3.96
   2   9   0    7.16    1.19
   2  -9   0    6.41    1.51
  -2  -9   0    8.28    1.08
  -2   9   0    6.44    1.44
   2   9   1   58.58    3.31
   2  -9   1   55.80    4.21
  -2  -9  -1   56.67    2.27
  -2   9  -1   57.24    2.88
   2   9   2   36.25    2.56
   2  -9   2   37.33    3.64
  -2  -9  -2   40.00    2.41
  -2   9  -2   35.14    2.30
   2   9   3   35.14    1.66
   2  -9   3   34.53    2.30
   2  -9   3   41.04    2.81
  -2  -9  -3   36.40    2.20
  -2   9  -3   35.86    2.30
   2   9   4   65.24    2.92
   2  -9   4   65.49    3.24
   2  -9   4   74.06    4.07
  -2  -9  -4   69.85    2.30
  -2   9  -4   65.99    3.24
   2   9   5   18.65    1.55
   2  -9   5   20.95    2.59
   2  -9   5   16.71    2.95
  -2  -9  -5   20.20    1.55
  -2   9  -5   16.92    1.84
   2   9   6    0.79    0.50
   2  -9   6    1.48    1.80
   2  -9   6    0.68    1.12
  -2  -9  -6    1.62    1.69
  -2   9  -6    0.65    1.12
  -2  -9  -6    1.44    0.86
   2   9   7   12.60    0.83
   2  -9   7   18.97    4.57
  -2  -9  -7   15.16    1.37
  -2  -9  -7   13.90    2.81
  -2   9  -7   14.08    1.84
   2   9   8    2.05    0.90
   2  -9   8    5.72    2.52
   2  -9   8    3.64    1.48
  -2  -9  -8    4.36    2.23
  -2   9  -8    2.92    1.44
   2   9   9   82.23    3.20
   2  -9   9  103.40    6.62
   2  -9   9  100.52    4.61
  -2  -9  -9   97.46    6.08
  -2   9  -9   95.12    4.64
   2   9  10   85.47    3.64
   2   9  10   81.83    3.20
   2  -9  10  105.16    6.48
   2  -9  10  104.44   10.51
  -2  -9 -10  102.25    6.44
  -2   9 -10   87.45    4.57
   2   9  11   41.91    2.16
   2   9  11   44.25    2.48
   2  -9  11   56.49    5.58
   2  -9  11   59.44    3.46
  -2  -9 -11   52.20    4.75
  -2   9 -11   53.54    3.49
   2   9  12    6.23    0.97
   2   9  12    6.34    0.79
   2  -9  12    9.22    3.71
   2  -9  12   11.23    1.91
  -2  -9 -12    6.84    4.97
  -2   9 -12    9.43    1.91
   2  -9  13   65.74    6.55
   2  -9  13   61.20    3.67
  -2  -9 -13   63.98    5.54
  -2   9 -13   59.19    3.82
   2  -9  14   75.89    7.85
   2  -9  14   85.00    4.43
  -2  -9 -14   85.51    6.52
  -2   9 -14   76.58    4.64
   2  -9  15    6.30    1.80
   2  -9  15    1.22    7.06
  -2  -9 -15    5.08    3.17
  -2   9 -15    2.88    3.13
   2  -9  16   18.94    6.26
   2  -9  16   24.88    2.66
  -2  -9 -16   32.47    7.31
  -2   9 -16   29.74    4.32
   2  10 -16   -0.47    2.23
  -2 -10  16    1.69    2.09
  -2 -10  16   -0.79    2.41
  -2  10  16    1.80    2.74
  -2  10  16   -1.55    1.76
   2  10 -15   76.11    5.90
  -2 -10  15   73.23    5.76
  -2  10  15   63.04    6.98
  -2  10  15   68.51    5.04
   2  10 -14    0.22    2.70
  -2 -10  14   11.66    2.63
  -2  10  14   -0.61    3.71
   2  10 -13    7.13    3.02
  -2 -10  13    7.74    2.88
  -2  10  13   13.07    3.71
  -2  10  13   12.20    2.48
   2  10 -12   44.03    4.50
  -2 -10  12   43.49    4.32
  -2  10  12   44.10    3.60
  -2  10  12   45.40    3.89
   2  10 -11  204.93   12.82
  -2 -10  11  217.75    9.79
  -2  10  11  206.30    9.00
   2  10 -10   71.57    5.11
   2 -10 -10   61.06    2.30
  -2 -10  10   76.11    4.79
  -2  10  10   76.25    4.39
   2  10  -9   27.90    5.51
   2 -10  -9   27.11    1.33
  -2 -10   9   33.37    3.24
  -2  10   9   34.74    4.54
   2  10  -8   16.99    2.92
  -2 -10   8   20.49    2.59
  -2  10   8   15.52    2.45
   2  10  -7   30.21    5.08
   2 -10  -7   25.49    1.40
  -2 -10   7   31.68    4.43
  -2  10   7   28.84    2.77
   2  10  -6   83.45    4.72
   2 -10  -6   80.14    4.39
   2 -10  -6   75.17    2.70
  -2 -10   6   81.15    4.21
  -2  10   6   80.90    6.01
   2  10  -5   97.03    6.84
   2 -10  -5   91.81    4.64
  -2 -10   5   92.28    4.32
  -2  10   5   91.63    4.61
   2  10  -4    3.92    1.84
   2 -10  -4    8.32    2.99
  -2 -10   4    5.65    2.66
  -2  10   4    6.73    1.80
   2  10  -3  258.90   11.34
   2 -10  -3  244.53   11.09
  -2 -10   3  255.51    8.82
  -2  10   3  257.67    9.43
   2  10  -2   44.97    2.77
   2 -10  -2   46.55    2.99
  -2 -10   2   43.89    2.52
  -2  10   2   42.92    2.88
   2  10  -1    9.97    1.55
   2 -10  -1   10.69    1.84
  -2 -10   1   10.84    1.37
  -2  10   1   12.31    1.76
   2  10   0   54.08    2.66
   2 -10   0   55.84    3.06
  -2 -10   0   57.28    3.42
  -2  10   0   60.77    4.46
   2  10   1  151.21    5.18
   2 -10   1  154.78    7.56
  -2 -10  -1  156.18    5.11
  -2  10  -1  151.61    7.49
   2  10   2   34.99    2.63
   2 -10   2   35.82    3.85
  -2 -10  -2   33.19    1.76
  -2  10  -2   31.83    3.71
   2  10   3   10.51    1.12
   2 -10   3    1.62    1.87
   2 -10   3   11.92    1.69
  -2 -10  -3    7.49    1.66
  -2  10  -3   11.56    1.69
   2  10   4  185.09    5.80
   2 -10   4  194.42    7.96
   2 -10   4  193.62    7.02
  -2 -10  -4  190.92    5.83
  -2  10  -4  188.44    7.06
   2  10   5    0.40    0.97
   2 -10   5    0.47    1.55
   2 -10   5   -0.47    1.12
  -2  10  -5    0.83    1.12
  -2 -10  -5    0.25    0.58
   2  10   6  186.60    5.69
   2 -10   6  194.02    8.82
   2 -10   6  194.13    7.16
  -2 -10  -6  194.09    5.90
  -2 -10  -6  193.73    8.60
  -2  10  -6  187.83    7.24
   2  10   7   25.20    1.80
   2 -10   7   29.38    3.53
   2 -10   7   29.27    2.41
  -2 -10  -7   26.25    1.37
  -2 -10  -7   28.77    3.46
  -2  10  -7   25.31    2.41
   2  10   8  192.33    6.44
   2 -10   8  209.25   13.25
   2 -10   8  212.02    9.72
  -2 -10  -8  202.41    9.61
  -2  10  -8  202.30    7.96
   2  10   9   39.35    2.23
   2 -10   9   49.72    3.28
   2 -10   9   53.32    4.97
  -2 -10  -9   55.84    4.54
  -2  10  -9   45.47    3.28
   2  10  10    1.58    0.65
   2 -10  10    1.26    1.62
   2 -10  10    1.44    2.77
   2  10  10    1.80    0.94
  -2 -10 -10    2.92    3.96
  -2  10 -10    3.28    1.58
   2  10  11   22.29    1.69
   2  10  11   22.57    1.37
   2 -10  11   32.15    7.42
   2 -10  11   29.16    4.25
  -2  10 -11   29.92    2.77
  -2 -10 -11   32.19    6.19
   2 -10  12   56.34    6.19
   2 -10  12   58.83    5.47
  -2 -10 -12   61.20    5.29
  -2  10 -12   53.10    3.78
   2  10  13    5.62    1.08
   2  10  13    6.73    1.30
   2 -10  13    8.86    6.52
   2 -10  13   10.66    2.02
  -2 -10 -13    6.12    3.17
  -2  10 -13   16.06    3.42
   2 -10  14    0.00    1.44
   2 -10  14    0.11    3.20
  -2  10 -14    1.76    2.48
  -2 -10 -14    1.48    3.82
   2 -10  15   91.16    5.04
   2 -10  15   91.23    9.14
  -2 -10 -15  107.47   10.15
  -2  10 -15   74.13    4.97
   2 -10  16   30.35   10.37
   2 -10  16   26.35    2.95
  -2 -10 -16   32.33    4.79
  -2  10 -16   26.35    3.06
   2  11 -16   -1.08    3.96
  -2 -11  16    2.09    2.34
  -2  11  16    0.25    3.02
  -2  11  16   -0.43    1.73
  -2 -11  16    0.47    2.74
   2  11 -15   36.94    4.39
  -2 -11  15   23.40    6.80
  -2  11  15   24.23    3.38
  -2  11  15   28.01    3.64
   2  11 -14   21.21    6.55
  -2 -11  14   19.66    6.34
  -2  11  14   23.76    3.17
  -2  11  14   24.41    3.42
   2  11 -13   50.87    5.04
  -2  11  13   48.78    3.92
  -2  11  13   52.42    6.37
  -2 -11  13   55.26    7.42
   2  11 -12    5.69    4.46
  -2 -11  12    5.15    4.14
  -2  11  12    3.38    3.38
   2 -11 -11    3.78    0.54
   2  11 -11    1.66    2.59
  -2 -11  11    2.30    3.92
  -2  11  11    6.01    3.42
   2  11 -10   60.92    7.31
   2 -11 -10   56.81    2.38
  -2 -11  10   65.71    4.46
  -2  11  10   65.78    4.14
   2  11  -9   17.46    2.99
   2 -11  -9   14.37    1.22
  -2 -11   9   15.66    2.66
  -2  11   9   21.82    2.52
   2  11  -8    9.22    4.18
   2 -11  -8   10.12    0.72
  -2  11   8   15.55    3.60
  -2 -11   8    8.28    2.23
   2  11  -7   33.77    3.64
   2 -11  -7   35.17    1.84
  -2  11   7   39.46    3.10
  -2 -11   7   39.17    3.13
   2  11  -6   66.39    6.62
   2 -11  -6   65.60    4.10
  -2 -11   6   64.27    5.69
  -2  11   6   59.12    3.96
   2  11  -5  282.26   11.27
   2 -11  -5  281.11   10.84
  -2 -11   5  282.19   10.44
  -2  11   5  278.09   10.76
   2  11  -4    7.02    3.42
   2 -11  -4    9.36    2.12
  -2 -11   4   11.95    2.99
  -2  11   4    9.90    3.42
   2  11  -3    2.92    1.73
   2 -11  -3    2.23    2.95
  -2 -11   3    3.85    1.48
  -2  11   3    6.55    1.66
   2  11  -2   80.90    5.51
   2 -11  -2   78.27    5.76
  -2 -11   2   80.43    5.00
  -2  11   2   80.11    5.65
   2  11  -1    0.36    1.08
   2 -11  -1    0.83    1.30
  -2 -11   1    1.84    1.66
  -2  11   1   -0.36    1.26
   2 -11   0   19.87    2.16
   2  11   0   18.51    2.88
  -2 -11   0   20.05    1.69
  -2  11   0   21.03    2.16
   2  11   1  138.97    5.18
   2 -11   1  143.44    7.63
  -2 -11  -1  138.14    6.08
  -2  11  -1  135.66    5.65
   2  11   2  107.79    5.15
   2 -11   2  110.53    4.93
  -2 -11  -2  118.23    4.97
  -2  11  -2  110.60    4.86
   2  11   3   16.67    1.44
   2 -11   3   18.97    2.16
  -2 -11  -3   18.58    1.40
  -2  11  -3   18.11    3.49
   2  11   4  131.52    4.43
   2 -11   4  103.51    5.51
   2 -11   4  138.07    7.24
  -2 -11  -4  136.99    5.33
  -2  11  -4  134.29    7.27
   2  11   5  129.36    5.18
   2 -11   5  133.35    5.65
   2 -11   5  142.46    6.84
  -2 -11  -5  135.66    4.46
  -2  11  -5  130.69    7.38
   2  11   6   33.81    1.66
   2 -11   6   41.76    4.14
   2 -11   6   37.12    5.76
  -2 -11  -6   36.00    2.45
  -2  11  -6   31.21    2.70
   2  11   7   14.01    1.62
   2 -11   7   12.71    2.09
   2 -11   7   16.02    3.10
  -2 -11  -7   13.25    5.00
  -2 -11  -7   14.15    1.69
  -2  11  -7   12.20    2.20
   2  11   8   10.87    1.01
   2 -11   8   13.61    3.28
   2 -11   8   15.27    3.46
  -2 -11  -8   11.20    5.00
  -2 -11  -8   12.78    1.04
  -2  11  -8   14.51    2.20
   2  11   9   54.40    2.74
   2 -11   9   66.71    3.89
   2 -11   9   61.60    8.17
  -2 -11  -9   54.76    7.49
  -2  11  -9   61.64    3.89
   2 -11  10  120.39    5.76
   2 -11  10  109.45    7.60
  -2 -11 -10  114.74    6.91
  -2  11 -10   99.15    5.44
   2 -11  11  112.08    5.58
   2 -11  11   93.90    7.38
  -2 -11 -11   99.66    6.80
  -2  11 -11   93.93    5.36
   2  11  12  104.98    4.97
   2 -11  12  138.61    9.32
   2 -11  12  150.38    8.89
  -2 -11 -12  140.84    7.99
  -2  11 -12  136.81    8.60
   2 -11  13   -1.44    3.17
   2 -11  13   -1.12    2.81
  -2  11 -13   -0.90    2.77
   2 -11  14   20.95    8.39
   2 -11  14   20.34    4.32
  -2 -11 -14   25.17    6.80
  -2  11 -14   16.85    2.77
   2 -11  15   13.36    5.18
   2 -11  15   15.59    3.89
  -2 -11 -15   13.90    3.82
  -2  11 -15   10.37    2.56
   2  12 -15   39.82    7.96
  -2 -12  15   38.88    4.97
  -2  12  15   37.05    3.89
  -2  12  15   37.84    6.34
   2  12 -14   91.95    7.38
  -2 -12  14  104.41    7.24
  -2  12  14   94.90    5.76
  -2  12  14   91.59    6.23
   2  12 -13    2.38    2.74
  -2 -12  13   -0.61    2.59
  -2  12  13    1.04    1.98
  -2  12  13    7.38    2.27
   2  12 -12   46.01    5.00
  -2 -12  12   61.46    4.86
  -2  12  12   50.87    4.10
   2  12 -11   14.51    3.13
   2 -12 -11   10.87    0.79
  -2 -12  11   17.97    3.02
  -2  12  11   10.08    4.07
   2  12 -10    4.25    2.59
   2 -12 -10    3.92    0.97
  -2 -12  10    6.77    2.34
  -2  12  10    5.58    3.35
   2  12  -9   71.68    4.90
   2 -12  -9   62.10    2.27
  -2 -12   9   70.49    6.66
  -2  12   9   66.43    4.36
   2  12  -8    2.38    3.78
   2 -12  -8    4.36    1.04
  -2 -12   8    3.46    2.02
  -2  12   8    3.24    1.94
   2  12  -7    4.50    2.30
   2 -12  -7    4.90    1.15
   2 -12  -7    2.16    2.05
  -2 -12   7    6.16    2.02
  -2  12   7    6.52    3.20
   2  12  -6    0.18    3.13
   2 -12  -6    5.40    3.10
  -2 -12   6    2.05    1.73
  -2  12   6    1.04    1.69
   2  12  -5   49.68    3.89
   2 -12  -5   43.92    3.71
  -2 -12   5   53.97    5.26
  -2  12   5   47.42    5.54
   2 -12  -4   25.13    2.81
   2  12  -4   18.33    4.46
  -2 -12   4   26.32    2.48
  -2  12   4   25.89    2.63
   2  12  -3   39.71    3.24
   2 -12  -3   44.79    3.31
  -2 -12   3   38.20    4.28
  -2  12   3   47.88    5.00
   2  12  -2    6.19    3.02
   2 -12  -2    6.59    3.42
  -2 -12   2    9.65    1.66
  -2  12   2    8.35    2.05
   2  12  -1   -0.25    1.12
   2 -12  -1   -0.04    1.37
  -2 -12   1    0.07    1.01
  -2  12   1   -0.54    1.30
   2  12   0   24.37    2.16
   2 -12   0   22.32    2.66
  -2 -12   0   27.29    2.05
  -2  12   0   23.62    4.03
   2  12   1   50.69    2.81
   2 -12   1   51.77    5.04
  -2 -12  -1   52.85    2.66
  -2  12  -1   51.92    3.38
   2  12   2    0.83    0.86
   2 -12   2    1.37    1.33
  -2 -12  -2   -0.61    0.83
  -2  12  -2    0.22    1.26
   2  12   3   36.87    2.12
   2 -12   3   37.33    2.88
  -2 -12  -3   40.86    2.09
  -2  12  -3   35.71    2.88
   2  12   4   25.06    1.69
   2 -12   4   25.67    4.07
  -2 -12  -4   28.59    2.56
  -2  12  -4   25.74    2.59
   2  12   5    8.78    1.66
   2 -12   5    4.39    1.80
   2 -12   5    3.02    2.30
  -2 -12  -5    4.86    1.04
  -2  12  -5    5.08    2.99
   2  12   6  104.55    3.85
   2 -12   6  117.73    6.55
   2 -12   6  118.85    7.60
  -2 -12  -6  116.29    5.00
  -2  12  -6  107.29    7.31
   2  12   7  182.03    6.19
   2 -12   7  205.29   13.07
   2 -12   7  201.44    8.17
  -2 -12  -7  203.81    9.68
  -2 -12  -7  196.11    6.44
  -2  12  -7  206.04    8.46
   2  12   8    6.26    1.51
   2 -12   8    8.24    2.09
   2 -12   8    6.52    3.06
  -2 -12  -8    5.83    2.84
  -2 -12  -8    7.81    1.69
  -2  12  -8    5.69    2.05
   2  12   9    3.35    0.83
   2 -12   9    3.24    3.13
   2 -12   9    4.68    2.95
  -2 -12  -9    3.13    2.56
  -2  12  -9    4.21    1.91
   2  12  10   10.76    1.69
   2 -12  10   18.33    4.21
   2 -12  10   15.30    3.89
  -2 -12 -10   14.65    3.42
  -2  12 -10   15.66    2.59
   2  12  11    0.36    0.97
   2 -12  11    1.15    1.73
   2 -12  11    0.58    2.63
   2  12  11    0.47    0.68
  -2 -12 -11    0.97    2.16
  -2  12 -11    0.29    2.74
   2  12  12    7.31    0.90
   2  12  12    2.99    1.55
   2 -12  12   10.91    2.52
   2 -12  12   12.60    6.44
  -2  12 -12   13.25    2.34
   2 -12  13   26.79    5.90
   2 -12  13   34.89    3.46
  -2 -12 -13   46.12    7.20
  -2  12 -13   32.01    3.35
   2 -12  14    6.59    4.54
   2 -12  14    8.82    2.30
  -2 -12 -14    6.34    3.38
  -2  12 -14    5.33    2.38
  -2 -12 -15    2.48    2.92
  -2  13  15   -0.90    3.28
   2  13 -14    8.03    3.13
  -2 -13  14    0.18    2.88
  -2  13  14    0.11    3.56
  -2  13  14    2.77    3.92
   2  13 -13   27.47    6.59
  -2 -13  13   20.56    3.92
  -2  13  13   22.39    3.02
  -2  13  13   19.08    3.56
   2  13 -12    2.52    2.45
  -2 -13  12    2.56    2.30
  -2  13  12   -0.07    1.87
   2  13 -11   22.72    6.48
  -2 -13  11   30.96    3.82
  -2  13  11   29.31    3.20
   2  13 -10   34.63    3.85
   2 -13 -10   23.65    1.84
  -2 -13  10   33.48    3.56
  -2  13  10   32.26    3.28
   2  13  -9   -1.37    2.95
   2 -13  -9    0.14    0.50
  -2 -13   9   -1.44    1.62
  -2  13   9    2.34    2.41
   2  13  -8    3.53    2.45
   2 -13  -8    6.08    1.26
  -2 -13   8    4.28    2.20
  -2  13   8    3.71    2.12
   2  13  -7   62.03    4.54
   2 -13  -7   57.06    4.25
   2 -13  -7   58.07    2.88
  -2 -13   7   72.19    6.08
  -2  13   7   61.10    4.10
   2  13  -6   20.02    2.95
   2 -13  -6   19.05    4.50
  -2 -13   6   19.33    2.77
  -2  13   6   20.99    2.74
   2  13  -5  178.83    8.32
   2 -13  -5  191.00   10.58
  -2 -13   5  186.49    7.78
  -2  13   5  184.12    8.10
   2  13  -4   34.85    3.24
   2 -13  -4   36.79    3.35
  -2 -13   4   36.83    2.92
  -2  13   4   36.33    4.97
   2  13  -3   -1.22    1.40
   2 -13  -3   -0.36    1.48
  -2 -13   3    0.50    1.26
  -2  13   3    1.76    1.44
   2  13  -2  247.05    9.61
   2 -13  -2  237.98   11.99
  -2 -13   2  243.16    9.07
  -2  13   2  231.10    9.65
   2  13  -1  296.59   11.23
   2 -13  -1  304.12   11.74
  -2 -13   1  315.17   13.11
  -2  13   1  294.58   11.56
   2  13   0   63.87    3.60
   2 -13   0   70.31    4.28
  -2 -13   0   70.82    4.90
  -2  13   0   64.45    4.07
   2  13   1    7.99    1.58
   2 -13   1    6.34    3.42
  -2 -13  -1    6.77    2.41
  -2  13  -1    7.34    2.02
   2  13   2   76.43    3.53
   2 -13   2   80.61    4.39
  -2 -13  -2   82.84    4.64
  -2  13  -2   79.75    6.23
   2  13   3   17.86    1.73
   2 -13   3   15.91    2.48
  -2  13  -3   21.03    2.48
  -2 -13  -3   19.41    2.63
   2  13   4  125.54    6.01
   2 -13   4  135.08    6.16
  -2 -13  -4  141.10    6.19
  -2  13  -4  135.05    6.23
   2  13   5  195.89    6.91
   2 -13   5  207.41    8.60
  -2 -13  -5  203.38    7.02
  -2  13  -5  200.10    8.68
   2  13   6   57.10    3.67
   2 -13   6   59.69    5.00
   2 -13   6   60.99    4.14
  -2 -13  -6   60.77    3.92
  -2  13  -6   62.82    6.23
   2  13   7  181.02    6.44
   2 -13   7  201.58   11.09
   2 -13   7  203.56   10.01
  -2 -13  -7  199.02    6.77
  -2 -13  -7  209.61   10.08
  -2  13  -7  193.66    8.60
   2  13   8  111.10    5.04
   2 -13   8  111.18    7.49
   2 -13   8  125.51    6.23
  -2 -13  -8  113.70    5.15
  -2 -13  -8  120.79    7.20
  -2  13  -8  120.21    6.23
   2  13   9   18.00    2.05
   2 -13   9   20.67    4.07
   2 -13   9   26.03    2.92
  -2 -13  -9   15.34    3.71
  -2  13  -9   15.41    2.88
   2  13  10    7.38    1.04
   2 -13  10   12.06    4.03
   2 -13  10   -0.76    5.83
  -2  13 -10   10.33    3.85
   2  13  11   23.55    1.58
   2 -13  11   41.12    5.54
   2 -13  11   35.43    5.11
  -2  13 -11   27.94    5.22
   2 -13  12   78.13    5.22
   2 -13  12   72.87    7.27
  -2 -13 -12   71.36    5.98
  -2  13 -12   69.81    4.97
   2 -13  13    4.90    4.46
   2 -13  13    7.70    2.52
  -2 -13 -13    6.91    3.28
  -2  13 -13    9.94    2.48
   2 -13  14   -0.94    3.38
   2 -13  14    1.08    1.80
  -2 -13 -14    0.83    2.56
  -2  13 -14    0.58    3.10
   2  14 -14   30.39    4.93
  -2  14  14   23.15    3.53
  -2 -14  14   25.60    4.64
  -2  14  14   27.43    3.78
   2  14 -13    3.82    3.06
  -2 -14  13    2.52    2.88
  -2  14  13    3.78    3.67
   2  14 -12   13.39    3.42
  -2 -14  12    9.61    3.35
  -2  14  12    6.55    4.25
   2  14 -11   25.60    6.52
  -2 -14  11   28.08    6.05
  -2  14  11   28.37    3.17
   2 -14 -10    2.34    1.15
   2  14 -10    3.31    2.63
  -2  14  10    8.86    2.05
  -2 -14  10    1.76    4.00
   2  14  -9   12.17    5.22
   2 -14  -9   13.00    1.58
  -2 -14   9   18.58    2.84
  -2  14   9   10.94    2.56
   2 -14  -8   12.67    1.69
   2  14  -8   12.56    3.02
  -2 -14   8   14.80    2.66
  -2  14   8   11.70    4.03
   2  14  -7    2.92    3.17
   2 -14  -7    0.43    1.80
   2 -14  -7    1.37    0.68
  -2 -14   7   -0.36    1.73
  -2  14   7   -1.69    1.62
   2 -14  -6    1.12    1.91
   2  14  -6    3.64    1.98
  -2  14   6    1.15    1.87
  -2 -14   6    1.80    3.06
   2  14  -5   94.29    7.85
   2 -14  -5   92.42    7.56
  -2 -14   5  102.07    5.29
  -2  14   5   93.36    5.15
   2  14  -4   20.52    2.70
   2 -14  -4   14.37    2.66
  -2  14   4   13.14    2.59
  -2 -14   4   17.57    3.82
   2  14  -3   16.92    4.18
   2 -14  -3   17.57    2.70
  -2  14   3   13.21    2.66
  -2 -14   3   17.39    2.34
   2 -14  -2    0.00    2.48
   2  14  -2    0.14    1.26
  -2  14   2   -0.50    1.44
  -2 -14   2    0.43    2.02
   2  14  -1   58.90    3.96
   2 -14  -1   55.70    4.43
  -2 -14   1   64.70    3.82
  -2  14   1   63.62    4.39
   2  14   0    3.67    1.58
   2 -14   0    1.80    1.98
  -2 -14   0    2.41    1.51
  -2  14   0    0.94    3.24
   2  14   1   21.89    2.12
   2 -14   1   19.44    4.57
  -2  14  -1   21.53    2.81
  -2 -14  -1   18.18    2.09
   2 -14   2    1.98    1.69
   2  14   2    0.47    1.15
  -2  14  -2    0.58    1.66
  -2 -14  -2    1.26    1.15
   2  14   3    7.74    1.58
   2 -14   3   15.88    3.82
  -2 -14  -3   11.09    1.55
  -2  14  -3   16.96    3.78
   2 -14   4   22.21    2.99
   2  14   4   25.42    3.02
  -2  14  -4   23.87    2.95
  -2 -14  -4   24.27    1.98
   2  14   5   14.76    1.58
   2 -14   5    1.01    2.88
   2 -14   5   14.55    4.32
  -2 -14  -5   14.91    1.62
  -2  14  -5   13.21    2.59
   2  14   6    2.92    1.80
   2 -14   6    3.38    2.09
   2 -14   6    1.19    2.59
  -2 -14  -6    1.87    1.94
  -2  14  -6    5.44    3.35
   2  14   7   84.93    4.82
   2 -14   7  100.34    5.69
   2 -14   7   99.33    6.62
  -2 -14  -7   96.88    5.08
  -2 -14  -7  100.92    6.59
  -2  14  -7   84.21    7.60
   2  14   8   31.39    2.09
   2 -14   8   42.70    5.65
   2 -14   8   43.10    7.56
  -2 -14  -8   37.62    2.20
  -2 -14  -8   43.71    4.61
  -2  14  -8   38.60    3.67
   2  14   9    1.94    1.33
   2 -14   9    3.42    1.91
   2 -14   9    3.13    2.81
  -2 -14  -9    0.25    0.94
  -2  14  -9    1.44    2.02
   2  14  10   26.32    2.48
   2 -14  10   32.87    7.88
   2 -14  10   40.72    3.78
  -2  14 -10   37.73    5.36
   2  14  11    0.86    1.37
   2 -14  11    5.65    2.45
   2 -14  11    2.84    3.28
  -2 -14 -11    1.98    2.70
  -2  14 -11    6.19    3.53
   2 -14  12    0.83    3.42
   2 -14  12    0.07    3.28
  -2 -14 -12    2.45    2.52
  -2  14 -12    0.72    2.05
   2 -14  13    3.24    7.20
  -2 -14 -13    7.02    3.24
  -2  14 -13    5.18    2.63
   2  15 -13   11.70    3.96
  -2 -15  13    8.71    3.71
  -2  15  13   14.98    2.88
   2  15 -12    3.06    2.41
  -2 -15  12    1.66    2.23
  -2  15  12   -2.02    1.76
   2  15 -11    0.90    2.52
  -2 -15  11    1.98    2.30
  -2  15  11   -0.32    3.24
   2  15 -10    2.77    2.59
  -2 -15  10    2.20    2.38
  -2  15  10    3.35    3.38
   2  15  -9    9.65    3.17
   2 -15  -9    9.36    1.66
  -2 -15   9    8.64    2.81
  -2  15   9    9.97    2.52
   2 -15  -8    1.80    1.62
   2  15  -8   -1.01    1.94
   2 -15  -8    0.00    1.08
  -2 -15   8   -0.61    2.88
  -2  15   8    0.04    1.58
   2 -15  -7   24.88    3.28
   2  15  -7   20.45    5.47
  -2  15   7   24.30    4.97
   2 -15  -6   -0.18    1.55
   2  15  -6   -0.72    1.62
  -2 -15   6    1.98    1.51
  -2  15   6   -1.30    1.48
   2 -15  -5    8.46    3.92
   2  15  -5    3.85    4.00
  -2  15   5    6.55    2.38
  -2 -15   5    9.14    3.74
   2  15  -4   30.31    3.31
   2 -15  -4   28.41    3.42
  -2 -15   4   33.52    3.10
  -2  15   4   22.68    3.31
   2 -15  -3   15.05    2.88
   2  15  -3   11.56    4.39
  -2  15   3   13.43    2.77
  -2 -15   3   25.02    4.07
   2  15  -2   91.99    5.47
   2 -15  -2  105.60    8.39
  -2 -15   2  105.31    5.36
  -2  15   2   97.35    5.90
   2  15  -1  586.02   22.75
   2 -15  -1  581.95   23.40
  -2  15   1  571.19   23.11
  -2 -15   1  622.02   23.15
   2 -15   0   31.03    3.74
   2  15   0   36.07    3.10
  -2 -15   0   35.86    4.64
  -2  15   0   38.96    3.67
   2  15   1   51.95    3.35
   2 -15   1   50.87    4.14
  -2 -15  -1   52.85    3.28
  -2  15  -1   46.30    6.16
   2 -15   2    8.78    2.34
   2  15   2    5.83    2.70
  -2 -15  -2    7.45    1.66
  -2  15  -2    5.94    2.23
   2 -15   3    0.07    2.95
   2  15   3    0.25    1.15
  -2 -15  -3    1.04    1.15
  -2  15  -3    0.58    1.66
   2  15   4   15.48    2.99
   2 -15   4   19.19    2.99
  -2 -15  -4   19.01    1.91
  -2  15  -4   20.23    4.61
   2 -15   5  188.55    8.50
   2  15   5  167.70    6.70
  -2  15  -5  169.07    8.28
  -2 -15  -5  195.86    7.16
   2  15   6    2.99    1.22
   2 -15   6    2.48    2.66
   2 -15   6    3.92    3.71
  -2  15  -6    3.02    2.20
  -2 -15  -6    4.21    2.09
   2 -15   7   84.25    6.59
   2 -15   7  103.00    5.76
   2  15   7   77.51    4.90
  -2 -15  -7   89.61    6.48
  -2  15  -7   81.83    7.96
  -2 -15  -7   88.68    5.08
   2 -15   8   49.04    7.96
   2  15   8   40.47    3.46
   2 -15   8   49.40    4.39
  -2  15  -8   45.33    4.10
  -2 -15  -8   45.87    2.59
  -2 -15  -8   50.37    7.78
   2 -15   9   10.22    3.60
   2  15   9    7.20    1.26
   2 -15   9    9.29    4.46
  -2 -15  -9    7.60    5.54
  -2 -15  -9    8.50    1.30
  -2  15  -9   11.16    2.66
   2  15  10    1.55    0.90
   2 -15  10    1.98    2.27
   2 -15  10   -0.68    3.06
  -2 -15 -10    1.55    2.48
  -2  15 -10    3.92    3.49
   2  15  11   11.81    2.20
   2 -15  11   19.77    3.17
   2 -15  11   15.66    7.49
  -2 -15 -11   19.95    3.78
  -2  15 -11   20.41    3.17
   2 -15  12   18.69    4.64
   2 -15  12    8.24    2.63
  -2  15 -12    8.89    2.99
  -2 -15 -12   13.07    3.53
   2  16 -12    0.43    4.75
  -2  16  12   -1.80    2.02
  -2 -16  12    0.54    4.36
   2  16 -11   -0.72    2.45
  -2 -16  11    2.34    3.64
  -2  16  11   -0.76    1.76
   2  16 -10    9.25    5.11
  -2 -16  10    4.86    2.81
  -2  16  10    4.72    2.45
   2  16  -9   14.22    3.56
  -2 -16   9   15.55    3.24
  -2  16   9   12.13    4.68
   2  16  -8    1.19    2.23
   2 -16  -8   -0.22    1.91
   2 -16  -8    0.94    1.33
  -2 -16   8    1.58    2.05
  -2  16   8    0.07    1.84
   2  16  -7   18.76    3.46
   2 -16  -7   24.34    3.31
  -2  16   7   20.34    3.13
  -2 -16   7   27.07    5.40
   2 -16  -6    9.97    2.84
   2  16  -6   16.13    2.99
  -2  16   6   12.20    4.54
  -2 -16   6   13.47    2.88
   2  16  -5    4.68    3.96
   2 -16  -5    3.49    3.85
  -2 -16   5    5.04    2.23
  -2  16   5    4.90    2.23
   2  16  -4   51.09    4.36
   2 -16  -4   50.98    4.28
  -2  16   4   58.22    4.28
  -2 -16   4   64.55    6.30
   2  16  -3   45.26    5.94
   2 -16  -3   40.90    3.96
  -2 -16   3   46.62    3.82
  -2  16   3   43.49    3.92
   2 -16  -2   10.01    4.61
   2  16  -2    8.39    2.41
  -2  16   2   13.18    2.70
  -2 -16   2    6.77    3.96
   2  16  -1   17.10    2.95
   2 -16  -1   19.12    3.53
  -2 -16   1   22.65    2.88
  -2  16   1   20.05    3.31
   2  16   0    5.08    1.98
   2 -16   0    6.08    2.59
  -2 -16   0    4.93    2.05
  -2  16   0    9.32    2.52
   2  16   1   46.91    3.46
   2 -16   1   45.29    4.25
  -2  16  -1   43.10    4.03
  -2 -16  -1   48.21    4.97
   2 -16   2    9.22    2.63
   2  16   2   10.91    3.06
  -2 -16  -2   11.92    3.13
  -2  16  -2    6.73    4.21
   2  16   3   13.57    1.94
   2 -16   3   16.85    2.92
  -2  16  -3   11.20    2.84
  -2 -16  -3   14.04    3.17
   2 -16   4   29.45    5.47
   2  16   4   24.23    2.38
  -2 -16  -4   29.70    3.71
  -2  16  -4   27.51    5.33
   2  16   5   69.05    5.00
   2 -16   5   76.65    5.22
  -2  16  -5   67.00    5.15
  -2 -16  -5   75.39    5.22
   2 -16   6    0.11    2.45
   2 -16   6    1.04    3.53
   2  16   6    1.48    1.15
  -2 -16  -6    0.68    1.98
  -2  16  -6    2.09    2.09
   2 -16   7   17.28    4.14
   2  16   7   21.03    1.94
   2 -16   7   25.31    3.49
  -2 -16  -7   24.45    3.10
  -2 -16  -7   20.99    4.25
  -2  16  -7   20.85    5.40
   2  16   8    0.47    1.73
   2 -16   8    1.44    4.54
   2 -16   8    1.58    2.27
  -2  16  -8    0.94    2.16
  -2 -16  -8    2.12    1.12
  -2 -16  -8    1.37    4.36
   2 -16   9    4.36    2.99
   2 -16   9    3.67    2.38
   2  16   9    2.30    1.66
  -2  16  -9    1.87    2.27
  -2 -16  -9    2.02    4.43
  -2 -16  -9    0.54    1.12
   2  16  10   14.29    1.55
   2 -16  10   27.83    4.61
   2 -16  10   17.53    6.62
  -2 -16 -10   18.33    3.96
  -2  16 -10   12.85    5.26
   2 -16  11    0.29    2.81
   2 -16  11    3.31    4.68
  -2 -16 -11   -0.61    2.27
  -2  16 -11    0.11    1.94
  -2  17  11    2.92    3.89
  -2 -17  11    2.70    3.06
   2  17 -10   28.44    7.27
  -2  17  10   23.33    3.64
  -2 -17  10   29.38    4.46
   2  17  -9    4.54    3.06
  -2  17   9    4.43    2.48
  -2 -17   9    2.48    4.82
   2 -17  -8    2.09    2.38
   2  17  -8    0.94    2.74
  -2 -17   8    5.69    4.25
  -2  17   8    3.38    2.30
   2  17  -7   28.59    4.18
   2 -17  -7   32.62    3.82
  -2 -17   7   33.48    4.10
  -2  17   7   37.95    5.90
   2  17  -6    5.58    2.63
   2 -17  -6    4.21    2.48
  -2  17   6    2.84    2.45
  -2 -17   6    7.09    2.52
   2  17  -5   49.54    7.06
   2 -17  -5   58.00    6.84
  -2 -17   5   60.38    7.02
  -2  17   5   56.52    4.57
   2 -17  -4    4.18    2.48
   2  17  -4    4.10    2.48
  -2 -17   4    2.95    2.30
  -2  17   4    9.04    2.27
   2  17  -3    1.98    3.53
   2 -17  -3    2.84    2.27
  -2 -17   3    2.88    3.38
  -2  17   3    2.02    2.23
   2 -17  -2   17.97    5.00
   2  17  -2   11.70    2.77
  -2  17   2   20.56    4.90
  -2 -17   2   17.97    2.77
   2  17  -1   46.23    3.96
   2 -17  -1   52.53    4.61
  -2  17   1   45.94    4.43
  -2 -17   1   51.92    5.72
   2  17   0   38.34    5.18
   2 -17   0   37.59    6.41
  -2 -17   0   39.78    3.31
  -2  17   0   36.79    6.44
   2  17   1  154.74    7.49
   2 -17   1  160.68    8.35
  -2  17  -1  155.28    8.24
  -2 -17  -1  165.83    7.38
   2 -17   2    5.62    4.68
   2  17   2   14.11    3.38
  -2 -17  -2    9.90    2.09
  -2  17  -2    8.17    2.81
   2  17   3   25.45    2.59
   2 -17   3   25.60    3.74
  -2  17  -3   25.74    3.53
  -2 -17  -3   28.87    4.03
   2 -17   4   11.30    4.93
   2  17   4    9.72    1.91
  -2  17  -4   10.33    2.95
  -2 -17  -4   11.77    3.28
   2  17   5   78.16    5.69
   2 -17   5   89.68    5.87
  -2  17  -5   83.67    8.53
  -2 -17  -5   96.02    6.16
   2 -17   6    3.71    2.99
   2 -17   6    4.25    2.59
   2  17   6    3.24    2.34
  -2 -17  -6    1.80    2.48
  -2  17  -6    6.84    2.56
   2  17   7   12.38    1.76
   2 -17   7    9.90    5.29
   2 -17   7   12.20    3.74
  -2 -17  -7   10.19    2.92
  -2 -17  -7   12.78    3.71
  -2  17  -7   15.81    3.13
   2 -17   8    0.79    3.92
   2  17   8    0.04    0.97
   2 -17   8    1.33    2.02
  -2 -17  -8    0.04    1.04
  -2 -17  -8    0.47    3.60
  -2  17  -8    0.00    3.24
   2  17   9    9.72    2.27
   2 -17   9    8.60    4.00
   2 -17   9    9.90    3.20
  -2  17  -9    7.31    2.99
  -2 -17  -9    7.85    3.49
  -2 -17  -9    8.32    1.55
   2 -17  10    4.07    2.88
   2  17  10    0.40    1.62
   2 -17  10    2.59    3.10
  -2 -17 -10    2.52    2.56
  -2  17 -10   -2.41    2.30
   2  18  -9   15.23    3.64
  -2  18   9    8.14    4.86
  -2 -18   9    7.27    3.31
   2 -18  -8   28.26    4.00
   2  18  -8   31.07    7.27
  -2  18   8   31.25    3.92
  -2 -18   8   28.37    4.18
   2  18  -7    5.72    2.88
   2 -18  -7    5.40    4.46
  -2  18   7    3.85    2.59
  -2 -18   7    4.68    4.43
   2  18  -6    1.73    2.05
   2 -18  -6    0.47    1.98
  -2 -18   6   -1.15    1.98
  -2  18   6    0.36    3.24
   2  18  -5    2.56    4.03
   2 -18  -5    1.94    3.89
  -2  18   5    3.46    2.30
  -2 -18   5    2.12    2.38
   2  18  -4    2.66    2.41
   2 -18  -4    3.42    2.48
  -2 -18   4    1.62    3.85
  -2  18   4    5.04    2.41
   2  18  -3    0.00    3.67
   2 -18  -3    2.12    2.41
  -2  18   3    5.22    3.92
  -2 -18   3    3.67    2.20
   2 -18  -2   10.04    4.93
   2  18  -2   10.55    2.63
  -2  18   2   11.23    2.95
  -2 -18   2   11.84    4.28
   2  18  -1   17.07    2.77
   2 -18  -1   14.08    3.42
  -2 -18   1   20.31    2.84
  -2  18   1   17.14    5.29
   2 -18   0    0.47    3.85
   2  18   0    0.07    2.95
  -2 -18   0    1.19    2.92
  -2  18   0    1.44    2.20
   2  18   1   58.50    4.43
   2 -18   1   65.17    5.44
  -2 -18  -1   72.65    6.41
  -2  18  -1   69.63    7.99
   2  18   2    8.35    2.23
   2 -18   2   14.01    3.10
  -2  18  -2   14.55    3.06
  -2 -18  -2    8.53    2.20
   2  18   3   -0.54    2.23
   2 -18   3    0.36    2.05
  -2  18  -3    2.59    3.35
  -2 -18  -3    0.25    1.40
   2  18   4   12.24    2.20
   2 -18   4   15.81    3.31
  -2 -18  -4   13.18    2.20
  -2  18  -4   13.83    3.31
   2 -18   5   17.97    5.65
   2  18   5   15.70    2.16
  -2  18  -5   16.13    3.46
  -2 -18  -5   18.07    3.53
   2 -18   6   -0.79    2.52
   2  18   6   -0.07    2.02
   2 -18   6   -0.14    2.23
  -2 -18  -6    0.18    2.12
  -2  18  -6   -2.74    2.27
   2 -18   7    9.47    3.60
   2  18   7    5.15    2.66
   2 -18   7    7.92    3.17
  -2  18  -7    6.44    3.06
  -2 -18  -7   10.12    1.80
   2 -18   8    5.98    3.74
   2  18   8    6.70    1.51
   2 -18   8    6.26    5.15
  -2  18  -8    4.32    5.04
  -2 -18  -8    9.43    5.36
  -2 -18  -8    7.16    1.62
   2 -19  -7    1.62    3.74
   2  19  -7   -0.43    2.48
  -2 -19   7   -2.84    2.30
  -2  19   7    1.55    3.60
   2  19  -6   -1.37    2.41
   2 -19  -6    1.55    2.27
  -2 -19   6   -1.01    2.27
  -2  19   6    3.85    2.20
   2 -19  -5   22.00    5.76
   2  19  -5   13.00    5.94
  -2 -19   5   23.11    5.62
  -2  19   5   20.63    3.49
   2  19  -4    3.64    2.63
   2 -19  -4    6.98    2.70
  -2  19   4    3.56    4.36
  -2 -19   4    3.67    2.56
   2  19  -3    7.02    2.66
   2 -19  -3    3.20    2.92
  -2 -19   3    3.71    4.10
  -2  19   3    6.59    2.77
   2 -19  -2    0.54    1.98
   2  19  -2   -1.08    1.73
  -2  19   2    0.29    3.24
  -2 -19   2    0.86    1.66
   2 -19  -1    2.56    2.45
   2  19  -1    2.12    2.02
  -2 -19   1    2.59    3.28
  -2  19   1   -0.76    2.41
   2 -19   0   31.97    4.39
   2  19   0   32.87    5.44
  -2  19   0   22.39    6.84
  -2 -19   0   38.27    3.60
   2  19   1   65.71    4.82
   2 -19   1   76.72    5.80
  -2 -19  -1   81.19    4.90
  -2  19  -1   73.88    5.94
   2  19   2    0.04    1.94
   2 -19   2    5.83    2.81
  -2 -19  -2    6.19    3.13
  -2  19  -2    5.33    4.46
   2 -19   3    2.02    3.89
   2  19   3    0.04    2.59
  -2 -19  -3    1.19    1.58
  -2  19  -3    0.58    2.30
   2  19   4   40.04    4.90
   2 -19   4   47.49    4.90
  -2  19  -4   45.65    7.42
  -2 -19  -4   41.55    3.42
   2  19   5    9.90    2.05
   2 -19   5   11.02    3.38
  -2 -19  -5    6.73    2.20
  -2  19  -5   12.89    3.35
   2 -19   6   57.14    5.83
   2 -19   6   59.73    8.14
   2  19   6   42.81    3.46
  -2 -19  -6   53.79    3.53
  -2  19  -6   53.57    8.39
   2  19   7    1.01    2.16
   2 -19   7    0.18    2.95
  -2 -19  -7    1.51    1.40
   2  20  -4    4.54    2.81
  -2  20   4    3.71    2.81
  -2 -20   4    4.32    4.39
   2  20  -3    7.06    3.10
   2 -20  -3    5.51    5.18
  -2 -20   3    8.89    2.77
  -2  20   3    9.00    5.04
   2 -20  -2   53.86    5.08
   2  20  -2   37.59    6.95
  -2  20   2   40.36    5.04
  -2 -20   2   53.03    6.70
   2  20  -1   22.97    3.64
   2 -20  -1   27.58    6.77
  -2 -20   1   24.34    3.49
  -2  20   1   25.67    4.21
   2 -20   0   17.79    4.25
   2  20   0   25.60    3.35
  -2  20   0   22.03    3.96
  -2 -20   0   21.89    5.11
   2  20   1   17.39    4.54
   2 -20   1   14.98    6.01
  -2 -20  -1   12.49    2.84
  -2  20  -1   15.77    3.74
   2  20   2   -0.04    1.94
   2 -20   2    6.48    2.81
  -2 -20  -2    3.06    2.02
  -2  20  -2    2.74    2.77
   2 -20   3    0.40    2.63
   2  20   3    0.04    1.69
  -2  20  -3    3.92    2.59
  -2 -20  -3    1.73    2.84
   2 -20   4    7.16    3.10
   2  20   4    0.00    3.20
  -2 -20  -4    2.59    3.31
  -2  20  -4    8.03    3.10
  -3   0  18    0.11    1.33
  -3   0  18    2.41    3.71
  -3   0  17   13.97    3.42
  -3   0  17   23.47    3.67
  -3   0  16   -0.58    2.99
  -3   0  16   -0.04    1.08
  -3   0  15    4.21    2.38
  -3   0  15    2.30    1.37
  -3   0  14   -2.16    2.02
  -3   0  14    0.36    1.73
  -3   0  13   96.13    5.40
  -3   0  12   -1.15    1.51
  -3   0  12    0.65    1.33
  -3   0  11    0.86    1.44
  -3   0  10    1.51    1.48
  -3   0  10   -0.68    0.76
  -3   0   9  137.78    6.30
  -3   0   8    0.22    2.23
  -3   0   7    0.18    1.19
  -3   0   6   -0.58    1.98
  -3   0   5  229.95    7.96
  -3   0   4    0.79    1.04
  -3   0   3   52.17    3.89
  -3   0   2   -0.32    0.83
  -3   0   2    0.11    0.76
  -3   0   1 2014.61   79.13
  -3   0   1 2014.47   79.06
  -3   0   0    1.01    0.97
  -3   0   0    0.18    0.65
  -3   0   0    0.36    1.04
  -3   0  -1  179.08    5.04
  -3   0  -1  182.17    6.48
  -3   0  -1  178.68    5.76
  -3   0  -2    0.00    0.40
  -3   0  -2    0.22    1.08
  -3   0  -2   -0.43    0.40
   3   0   3  122.66    5.11
  -3   0  -3  121.55    5.18
  -3   0  -3  121.40    3.06
   3   0   4   -1.04    2.05
  -3   0  -4   -0.11    2.20
  -3   0  -4    0.18    0.22
   3   0   5  717.50   27.33
  -3   0  -5  789.65   22.79
  -3   0  -5  713.94   27.15
   3   0   6    1.73    1.66
  -3   0  -6   -1.04    1.69
  -3   0  -6    0.40    0.29
   3   0   7   98.50    8.32
  -3   0  -7   89.14    2.09
  -3   0  -7   92.38    8.32
   3   0   8    0.11    0.18
   3   0   8   -1.51    2.92
  -3   0  -8   -1.01    1.73
  -3   0  -8    0.04    0.22
   3   0   9   20.23    3.49
  -3   0  -9   20.27    5.51
   3   0  10   -0.22    0.22
   3   0  10    0.25    1.98
  -3   0 -10   -0.04    1.91
   3   0  11   68.84    5.47
  -3   0 -11   59.69    7.74
   3   0  12   -1.66    2.38
   3   0  12    0.65    0.32
  -3   0 -12   -0.54    2.30
   3   0  13  131.45   11.95
  -3   0 -13  120.72    7.63
   3   0  14    0.58    0.25
   3   0  14    0.36    0.40
   3   0  14   -0.22    4.39
  -3   0 -14    2.56    2.38
   3   0  15    0.76    5.44
  -3   0 -15    3.10    2.77
   3   0  16    1.44    3.31
   3   0  17   18.18    5.22
  -3  -1  18   -0.94    2.56
  -3  -1  18    2.16    1.69
  -3   1  18    3.24    2.48
  -3  -1  17    5.80    4.25
  -3  -1  17    2.09    2.63
  -3   1  17    5.65    4.21
  -3   1  17    0.61    2.12
  -3  -1  16   -1.26    2.09
  -3  -1  16   -0.04    1.37
  -3   1  16   -0.61    1.12
  -3   1  16   -1.84    2.05
  -3   1  15   17.89    5.15
  -3  -1  15   18.00    2.12
  -3  -1  15   18.04    3.24
  -3   1  15   15.88    2.77
  -3  -1  14   36.94    5.69
  -3  -1  14   17.82    3.35
  -3   1  14   32.76    3.56
  -3   1  14   17.46    2.77
  -3  -1  13    2.48    2.12
  -3  -1  13   -0.54    2.12
  -3   1  13    3.31    1.01
  -3  -1  12   12.02    2.48
  -3   1  12   10.98    1.30
  -3  -1  11    0.50    1.04
  -3   1  11    1.58    1.26
  -3   1  11    0.94    1.69
  -3  -1  10   24.34    2.84
  -3   1  10   22.03    1.40
  -3   1  10   24.34    4.43
  -3  -1   9    8.57    2.20
  -3   1   9    7.67    2.09
  -3   1   9    8.78    0.90
  -3   1   8  133.39    7.88
  -3  -1   7    4.43    1.55
  -3   1   7    2.74    1.55
  -3  -1   6    7.34    1.66
  -3   1   6    4.97    2.66
  -3  -1   5   54.62    4.25
  -3   1   5   49.68    2.84
  -3  -1   4    0.97    1.04
  -3   1   4    0.25    1.80
  -3  -1   3  637.61   21.21
  -3   1   3  640.02   21.46
  -3   1   3  675.92   22.11
  -3  -1   2  519.31   18.00
  -3   1   2  511.02   16.06
  -3   1   2  509.87   18.15
  -3   1   2  518.37   16.74
  -3   1   1   66.68    2.63
  -3  -1   1   54.98    2.38
  -3   1   1   66.57    2.74
  -3   1   1   58.18    2.52
  -3  -1   0   83.24    3.67
  -3  -1   0   81.55    2.70
  -3   1   0   80.03    2.77
  -3   1   0   79.24    3.38
  -3   1  -1  110.10    4.32
  -3  -1  -1  111.43    4.54
  -3  -1  -1   99.08    2.95
  -3  -1  -1  114.56    3.20
  -3   1  -1  110.28    3.96
   3  -1   2    1.66    1.26
  -3  -1  -2    3.53    0.76
  -3  -1  -2    3.35    1.44
  -3  -1  -2    2.05    0.50
  -3   1  -2    1.51    2.20
  -3   1  -2    2.99    0.90
   3  -1   3  316.18   11.20
  -3  -1  -3  312.68    8.28
  -3  -1  -3  319.02   11.45
  -3  -1  -3  308.33    7.99
  -3   1  -3  308.90    8.35
  -3   1  -3  324.21   11.52
   3  -1   4   59.94    5.18
  -3  -1  -4   68.08    5.62
  -3  -1  -4   63.37    1.62
  -3  -1  -4   59.62    1.48
  -3   1  -4   61.35    3.60
  -3   1  -4   61.20    1.66
   3  -1   5  151.50    4.25
   3   1   5  145.78    6.66
   3  -1   5  154.27    6.62
  -3  -1  -5  150.31    6.88
  -3   1  -5  145.63    4.03
  -3   1  -5  149.66    6.62
   3   1   6   77.41    4.75
   3  -1   6   74.85    2.30
   3  -1   6   82.27    4.79
  -3  -1  -6   78.49    5.04
  -3   1  -6   74.74    4.68
  -3   1  -6   77.01    2.34
   3   1   7  234.20   12.89
   3  -1   7  214.25    5.51
   3  -1   7  235.10   10.08
  -3  -1  -7  225.31   12.75
  -3   1  -7  229.05    9.76
  -3   1  -7  218.93    5.72
   3   1   8  171.52    8.35
   3  -1   8  159.10    4.32
   3  -1   8  171.52   10.84
  -3  -1  -8  162.05    7.99
  -3   1  -8  160.68    4.50
  -3   1  -8  153.41    7.67
   3  -1   9    0.25    0.47
   3   1   9    0.50    1.94
   3  -1   9   -2.20    3.35
  -3  -1  -9    0.14    1.94
  -3   1  -9    0.50    0.54
  -3   1  -9    1.37    1.94
   3   1  10    0.65    2.41
   3  -1  10    1.40    0.58
   3  -1  10    1.48    4.00
  -3  -1 -10    0.97    2.30
  -3   1 -10    2.81    0.65
  -3   1 -10    2.30    3.85
   3  -1  11    1.30    0.50
   3   1  11    0.43    2.20
   3  -1  11    2.70    3.67
  -3  -1 -11    0.29    2.12
  -3   1 -11    0.00    0.36
  -3   1 -11    3.49    2.09
   3   1  12    0.72    2.12
   3  -1  12   -0.04    0.29
   3  -1  12    1.30    2.16
  -3  -1 -12   -0.76    2.02
  -3   1 -12   -0.18    0.54
  -3   1 -12   -1.30    3.24
   3  -1  13    5.69    0.79
   3   1  13    4.86    3.28
   3  -1  13    3.67    3.53
  -3  -1 -13    5.87    3.17
  -3   1 -13    4.61    2.95
   3   1  14    3.06    2.81
   3  -1  14    3.53    2.95
   3  -1  14    1.15    0.65
  -3  -1 -14   -0.50    2.56
  -3   1 -14    1.87    2.45
   3   1  15    1.44    3.24
   3  -1  15    1.48    3.20
  -3  -1 -15    4.07    2.84
   3   1  16    6.95    3.38
   3  -1  16    0.94    3.42
  -3  -1 -16   -0.11    2.74
   3   1  17   -1.04    5.90
   3  -1  17   -6.19    6.01
  -3  -1 -17   -1.51    2.95
  -3  -2  18    1.69    3.92
  -3  -2  18    0.79    2.48
  -3   2  18   -1.62    3.78
  -3  -2  17    1.08    2.30
  -3  -2  17   -1.58    2.56
  -3   2  17   -2.99    2.34
  -3   2  16    3.74    1.91
  -3  -2  16    4.82    1.84
  -3  -2  16    1.66    2.70
  -3   2  16    3.67    4.28
  -3  -2  15   -1.40    3.82
  -3  -2  15   -1.30    1.40
  -3   2  15   -0.25    0.94
  -3   2  15   -2.12    2.05
  -3  -2  14   62.93    4.97
  -3   2  14   59.44    3.67
  -3  -2  14   65.74    5.40
  -3   2  14   98.86    8.28
  -3  -2  13   13.32    2.95
  -3  -2  13   15.63    3.10
  -3   2  13   15.81    2.81
  -3   2  13    9.79    1.91
   3   2 -12  109.52    6.37
  -3   2  12  107.18    8.68
  -3  -2  12  114.45    8.57
  -3   2  12  108.48    3.78
   3   2 -11    4.00    2.12
  -3  -2  11    4.18    2.12
  -3   2  11    4.97    1.22
  -3   2  11    6.16    2.09
   3   2 -10    1.62    1.76
  -3   2  10    1.22    0.94
  -3  -2  10    1.80    1.73
  -3   2  10   -0.14    2.99
   3   2  -9    9.58    2.16
  -3  -2   9    7.81    3.64
  -3   2   9    8.50    2.09
  -3   2   9    5.98    1.04
   3   2  -8  220.41    8.42
  -3   2   8  205.32   10.33
  -3  -2   8  202.34    7.92
  -3   2   8  202.70    5.98
   3   2  -7   69.16    3.71
  -3  -2   7   71.29    3.67
  -3   2   7   67.61    3.71
   3   2  -6   10.55    2.45
  -3  -2   6    0.79    1.37
  -3   2   6    0.25    2.41
   3   2  -5  434.73   14.47
  -3  -2   5  395.89   15.19
  -3   2   5  410.25   14.01
  -3   2   5  415.62   11.99
   3   2  -4   10.26    1.51
  -3  -2   4   10.84    2.52
  -3   2   4   11.05    0.68
  -3   2   4    8.06    1.55
  -3   2   4   10.04    1.58
   3   2  -3    4.93    1.26
  -3  -2   3    6.30    1.26
  -3   2   3    5.33    1.12
  -3   2   3    7.52    1.37
  -3   2   3    6.30    1.37
  -3   2   2  285.65    9.11
  -3  -2   2  268.15    8.53
  -3   2   2  279.89    9.18
  -3  -2   1  148.87    4.68
  -3   2   1  142.93    4.72
  -3   2   1  143.54    4.82
  -3   2   0  491.11   16.35
  -3  -2   0  491.08   15.95
  -3   2   0  512.00   16.71
   3  -2   1   59.69    3.89
  -3  -2  -1   57.93    2.45
  -3  -2  -1   58.94    3.20
  -3   2  -1   56.67    2.12
  -3   2  -1   56.81    4.14
   3  -2   2   -0.86    1.04
  -3  -2  -2    0.22    1.19
  -3  -2  -2    0.65    0.58
  -3  -2  -2    0.40    0.32
  -3   2  -2    0.11    1.04
  -3   2  -2   -0.07    0.47
   3  -2   3   29.05    1.76
   3  -2   3   30.06    2.30
  -3  -2  -3   28.66    1.01
  -3  -2  -3   29.85    2.63
  -3  -2  -3   30.75    1.12
  -3   2  -3   31.72    3.74
  -3   2  -3   27.22    1.12
   3  -2   4   12.10    1.26
   3  -2   4   20.67    3.24
  -3  -2  -4   11.99    3.60
  -3   2  -4   11.48    2.02
  -3   2  -4   14.44    1.12
   3  -2   5   30.13    2.81
   3  -2   5   26.21    1.51
  -3  -2  -5   29.56    2.95
  -3   2  -5   24.77    1.01
  -3   2  -5   28.62    2.74
   3  -2   6  446.04   13.43
   3  -2   6  461.27   17.61
  -3  -2  -6  445.28   17.21
  -3   2  -6  443.38   13.36
  -3   2  -6  435.20   16.49
   3   2   7    6.37    2.27
   3  -2   7    4.54    0.94
   3  -2   7    4.00    2.38
  -3  -2  -7    4.72    2.59
  -3   2  -7    5.00    0.58
  -3   2  -7    2.70    2.34
   3   2   8   13.43    2.88
   3  -2   8   13.97    1.12
   3  -2   8   10.08    2.99
  -3  -2  -8   10.55    5.04
  -3   2  -8   11.74    1.19
  -3   2  -8   10.30    4.64
   3  -2   9   74.99    5.44
   3   2   9   74.78    5.26
   3  -2   9   72.08    2.56
  -3  -2  -9   68.73    5.44
  -3   2  -9   72.33    2.77
  -3   2  -9   71.54    5.18
   3   2  10    3.35    2.59
   3  -2  10    4.14    2.66
   3  -2  10    4.25    0.86
  -3  -2 -10    1.80    4.28
  -3   2 -10    3.35    0.61
  -3   2 -10   -1.26    4.14
   3  -2  11    0.76    0.43
   3   2  11   -2.66    3.71
   3  -2  11    3.20    2.38
  -3  -2 -11   -0.50    2.30
  -3   2 -11    0.40    0.79
  -3   2 -11    0.14    2.12
   3  -2  12   17.39    1.33
   3   2  12   24.91    5.94
   3  -2  12   19.59    4.03
  -3  -2 -12   19.19    3.64
  -3   2 -12   14.55    1.01
  -3   2 -12   14.91    3.49
   3  -2  13   11.09    3.56
   3   2  13    6.16    5.22
   3  -2  13    7.09    1.08
  -3  -2 -13   14.29    3.17
  -3   2 -13    6.34    0.76
  -3   2 -13    0.79    3.02
   3   2  14   12.67    5.58
   3  -2  14    9.72    3.78
   3  -2  14    7.92    0.76
  -3  -2 -14   13.43    3.38
  -3   2 -14    7.06    0.86
   3   2  15    1.04    2.77
   3  -2  15    1.76    4.75
  -3  -2 -15   -2.52    2.45
   3   2  16    0.18    3.10
   3  -2  16    4.10    3.35
  -3  -2 -16    0.68    2.70
   3   2  17   -4.25    3.10
   3  -2  17   -0.14    3.42
  -3  -2 -17    1.51    2.70
  -3  -3  18   25.31    4.61
  -3  -3  18   40.32    5.11
  -3   3  18   28.66    4.21
  -3   3  18   24.45    4.39
  -3  -3  17   -0.14    1.73
  -3  -3  17    0.18    2.45
  -3   3  17    4.03    2.20
  -3   3  17   -1.22    3.67
  -3  -3  16   22.07    5.72
  -3  -3  16   20.70    2.74
  -3   3  16   23.19    3.42
  -3   3  16    3.38    3.24
  -3  -3  15   25.24    3.71
  -3   3  15   19.44    2.23
  -3  -3  15   26.50    4.25
  -3   3  15   32.55    5.90
   3   3 -14  118.52    6.98
  -3  -3  14  117.73    6.77
  -3  -3  14  125.04    7.74
  -3   3  14  112.80    7.02
  -3   3  14  109.41    4.79
   3   3 -13    2.30    2.30
  -3  -3  13    2.48    3.89
  -3  -3  13    1.58    1.62
  -3   3  13    2.23    0.72
  -3   3  13    7.06    3.64
   3   3 -12   30.13    3.20
  -3  -3  12   15.01    3.10
  -3   3  12    7.99    2.77
  -3   3  12   12.85    1.40
   3   3 -11    5.69    3.96
  -3  -3  11    6.08    2.38
  -3   3  11    8.14    3.89
  -3   3  11    7.27    1.01
   3   3 -10   20.20    2.95
  -3  -3  10   12.96    2.95
  -3   3  10   20.88    2.70
  -3   3  10   18.94    1.12
   3   3  -9   19.62    2.56
  -3  -3   9   15.09    4.14
  -3   3   9    9.07    2.63
  -3   3   9   16.85    0.83
   3   3  -8    4.21    1.73
  -3  -3   8    2.34    1.66
  -3   3   8    2.48    0.29
  -3   3   8    2.81    1.73
  -3   3   8   -2.45    1.76
   3   3  -7   16.71    2.27
  -3  -3   7   22.68    2.30
  -3   3   7   18.61    2.27
  -3   3   7   18.51    2.30
   3   3  -6   46.44    2.88
  -3  -3   6   47.67    2.84
  -3   3   6   41.26    4.50
  -3   3   6   45.62    2.92
   3   3  -5    1.33    1.76
  -3   3   5    1.80    1.12
  -3  -3   5    0.58    1.01
  -3   3   5    0.22    0.25
  -3   3   5   -0.43    1.08
   3   3  -4   18.97    1.73
  -3  -3   4   21.60    1.73
  -3   3   4   19.95    1.84
   3   3  -3   27.65    1.94
  -3  -3   3   32.01    1.94
  -3   3   3   33.41    3.20
  -3   3   3   30.42    1.55
   3   3  -2   91.23    3.38
  -3  -3   2   88.24    3.35
  -3   3   2   99.62    3.06
  -3   3   2   95.84    3.71
   3   3  -1 1414.70   53.46
  -3  -3   1 1569.76   56.60
  -3   3   1 1499.19   55.23
  -3   3   1 1487.21   56.16
   3   3   0  290.04    8.71
   3  -3   0  319.17   11.27
  -3  -3   0  302.71    9.86
  -3   3   0  312.50    9.90
  -3   3   0  317.80   11.02
   3  -3   1  317.83    9.76
   3  -3   1  320.50   10.48
  -3   3  -1  326.11   10.69
  -3  -3  -1  324.93    9.72
  -3  -3  -1  325.79   11.45
  -3   3  -1  312.94    9.43
   3  -3   2   53.68    2.88
   3  -3   2   59.01    4.03
  -3  -3  -2   58.07    1.98
  -3   3  -2   57.28    4.18
  -3  -3  -2   60.38    3.49
  -3   3  -2   55.77    2.70
   3  -3   3    2.99    1.22
   3  -3   3    4.64    1.40
  -3  -3  -3    4.50    0.47
  -3  -3  -3    3.82    1.76
  -3  -3  -3    3.35    0.47
  -3   3  -3    2.81    1.44
   3  -3   4    0.86    0.94
   3  -3   4    3.13    2.23
  -3  -3  -4    0.79    1.51
  -3   3  -4    0.65    1.33
  -3   3  -4    0.65    0.83
   3  -3   5   12.35    3.56
   3  -3   5   11.59    1.37
  -3  -3  -5   10.66    4.00
  -3   3  -5   16.02    3.42
  -3   3  -5   10.44    1.26
   3  -3   6   81.44    4.75
   3  -3   6   76.79    3.02
  -3  -3  -6   81.98    4.93
  -3   3  -6   73.70    2.34
  -3   3  -6   78.49    4.61
   3  -3   7   35.86    3.60
   3  -3   7   36.65    1.98
  -3  -3  -7   34.92    3.74
  -3   3  -7   38.81    3.53
  -3   3  -7   33.95    1.44
   3  -3   8   59.55    4.79
   3  -3   8   57.71    2.48
  -3  -3  -8   60.41    4.82
  -3   3  -8   54.29    1.98
  -3   3  -8   51.56    6.70
   3  -3   9   51.81    4.75
   3  -3   9   49.32    1.76
  -3  -3  -9   51.99    7.38
  -3   3  -9   48.93    4.32
  -3   3  -9   43.02    2.41
   3  -3  10   59.44    5.15
   3  -3  10   55.01    2.48
  -3  -3 -10   58.11    5.08
  -3   3 -10   49.36    2.66
  -3   3 -10   53.14    4.57
   3   3  11   56.42    4.97
   3  -3  11   50.62    2.45
   3  -3  11   60.99    8.06
  -3   3 -11   47.45    1.98
  -3  -3 -11   60.02    7.85
  -3   3 -11   47.49    4.57
   3   3  12   33.59    4.46
   3  -3  12   31.79    7.67
   3  -3  12   33.41    2.02
  -3  -3 -12   39.64    4.75
  -3   3 -12   32.19    1.66
   3   3  13    1.04    2.88
   3  -3  13    3.42    3.28
   3  -3  13    3.49    0.68
  -3  -3 -13    3.42    2.92
  -3   3 -13    3.49    1.22
   3   3  14   43.92    4.75
   3  -3  14   31.39    5.33
   3  -3  14   27.00    1.48
  -3  -3 -14   38.56    4.68
  -3   3 -14   28.98    2.23
   3   3  15    0.68    2.77
   3  -3  15    6.44    3.13
   3  -3  15    0.40    1.01
  -3  -3 -15    0.58    2.66
   3  -3  16   48.96    6.52
  -3  -3 -16   37.55    5.36
   3  -3  17   14.26    8.42
  -3  -3 -17   11.56    4.00
  -3  -4  18   17.79    3.06
  -3  -4  18   11.05    6.66
  -3   4  18   12.71    6.08
  -3   4  18   21.42    5.94
  -3   4  17    7.09    2.84
  -3  -4  17    4.64    3.13
  -3  -4  17    6.59    2.41
  -3   4  17    7.56    2.84
   3   4 -16   10.04    3.28
  -3  -4  16    9.72    3.96
  -3  -4  16    8.93    3.28
  -3   4  16   10.30    5.11
  -3   4  16    6.55    2.95
   3   4 -15   21.64    4.07
  -3  -4  15   22.90    3.85
  -3  -4  15   25.20    3.13
  -3   4  15   26.50    3.85
  -3   4  15   24.09    3.60
   3   4 -14   -6.12    3.60
  -3  -4  14   -8.60    3.67
  -3  -4  14    0.40    1.62
  -3   4  14   -0.50    0.86
  -3   4  14    2.05    1.91
   3   4 -13    9.29    2.88
  -3  -4  13   10.19    2.84
  -3   4  13    9.83    2.70
  -3   4  13   13.54    2.59
  -3   4  13    9.65    1.15
   3   4 -12  141.38    7.16
  -3  -4  12  139.80    6.98
  -3   4  12  126.37    3.49
  -3   4  12  127.52    6.62
  -3   4  12  139.62    7.09
   3   4 -11    0.29    1.94
  -3  -4  11    1.76    1.94
  -3   4  11    1.19    1.87
  -3   4  11    1.22    1.76
   3   4 -10   40.47    5.76
  -3  -4  10   59.44    5.90
  -3   4  10   34.49    3.35
  -3   4  10   28.23    3.53
   3   4  -9   15.91    2.63
  -3  -4   9    8.39    4.36
  -3   4   9    9.83    4.18
  -3   4   9   12.75    2.34
   3   4  -8  126.69    5.87
  -3  -4   8  122.73    5.69
  -3   4   8  120.32    5.65
  -3   4   8  127.05    5.72
   3   4  -7   76.00    4.00
  -3  -4   7   73.16    3.92
  -3   4   7   66.35    5.69
  -3   4   7   65.31    5.87
   3   4  -6   69.67    3.60
  -3  -4   6   67.76    3.56
  -3   4   6   66.68    3.67
  -3   4   6   76.72    3.71
   3   4  -5    1.48    1.26
  -3  -4   5    2.23    1.26
  -3   4   5    2.70    2.16
   3   4  -4  104.52    5.36
  -3  -4   4  101.42    4.00
  -3   4   4   98.14    4.10
   3   4  -3   79.57    4.50
  -3   4   3   89.72    2.30
  -3  -4   3   81.19    3.31
  -3   4   3   85.97    4.79
   3   4  -2    2.16    1.62
  -3  -4   2    1.26    1.62
  -3   4   2    1.66    1.87
  -3   4   2    2.48    0.94
   3   4  -1  183.87    5.76
   3  -4  -1  173.14    6.05
  -3  -4   1  179.01    5.51
  -3   4   1  185.16    7.42
  -3   4   1  165.76    5.15
   3   4   0   67.69    2.41
   3  -4   0   68.62    2.88
   3  -4   0   68.95    2.70
  -3  -4   0   68.73    3.10
  -3   4   0   66.64    3.82
  -3   4   0   70.89    2.77
   3   4   1  223.22    6.34
   3  -4   1  235.35    7.78
   3  -4   1  234.02    7.38
  -3  -4  -1  228.80    6.98
  -3   4  -1  228.04    7.06
  -3   4  -1  247.84    8.03
   3   4   2   90.84    2.52
   3  -4   2   98.76    3.31
   3  -4   2  100.05    5.26
  -3  -4  -2   97.24    2.92
  -3  -4  -2  100.34    4.79
  -3   4  -2   91.23    3.92
  -3   4  -2  100.38    4.10
   3  -4   3   32.01    2.48
   3  -4   3   34.85    2.34
  -3  -4  -3   32.80    1.08
  -3  -4  -3   32.98    2.95
  -3   4  -3   32.11    1.51
  -3   4  -3   30.85    2.41
   3  -4   4   81.80    4.07
   3  -4   4   79.93    3.46
  -3  -4  -4   78.49    4.50
  -3   4  -4   75.57    2.52
  -3   4  -4   75.71    3.89
   3  -4   5   18.36    3.96
  -3   4  -5   17.03    3.74
  -3  -4  -5   16.13    2.74
  -3   4  -5   17.68    1.66
   3  -4   6   49.50    5.83
   3  -4   6   50.91    2.66
  -3  -4  -6   47.92    6.26
  -3   4  -6   49.76    2.56
  -3   4  -6   46.80    3.64
   3  -4   7   28.84    5.36
   3  -4   7   32.37    1.51
  -3  -4  -7   33.01    3.60
  -3   4  -7   30.35    2.12
  -3   4  -7   25.24    3.28
   3  -4   8  201.40   13.32
   3  -4   8  212.45    6.44
  -3  -4  -8  203.52    9.86
  -3   4  -8  211.26    6.59
  -3   4  -8  199.67    9.18
   3  -4   9   23.80    6.66
   3  -4   9   27.69    2.09
  -3   4  -9   27.18    2.30
  -3  -4  -9   27.11    4.10
   3  -4  10    1.73    2.52
   3  -4  10    1.55    0.68
  -3  -4 -10   -0.68    4.18
  -3   4 -10    0.86    0.72
   3  -4  11    5.54    3.20
   3  -4  11    6.66    1.40
  -3  -4 -11    6.98    3.17
  -3   4 -11    3.49    1.55
   3  -4  12   52.82    5.40
   3  -4  12   45.40    1.91
  -3  -4 -12   38.96    7.96
  -3   4 -12   39.93    2.09
   3  -4  13   27.22    5.15
   3  -4  13   31.07    1.58
  -3  -4 -13   35.03    4.61
  -3   4 -13   29.20    1.80
   3  -4  14   27.04    1.62
   3  -4  14   33.23    5.26
  -3  -4 -14   30.24    4.72
  -3   4 -14   28.66    1.73
   3  -4  15    1.69    5.08
   3  -4  15    0.29    1.12
  -3  -4 -15    1.80    2.63
  -3   4 -15    0.47    1.26
   3  -4  16    4.93    4.39
  -3  -4 -16    5.65    3.49
   3  -4  17   48.17    7.24
  -3  -4 -17   33.73    8.86
   3   5 -17   13.39    3.49
  -3  -5  17    4.90    3.31
  -3   5  17    6.73    2.95
  -3  -5  17   10.91    2.63
  -3   5  17    4.82    5.04
   3   5 -16    5.15    3.02
  -3  -5  16    1.76    5.15
  -3  -5  16    3.13    2.41
  -3   5  16    6.48    2.84
   3   5 -15    5.69    4.64
  -3   5  15    3.24    2.56
  -3  -5  15    3.89    2.99
  -3  -5  15    4.50    2.34
  -3   5  15    5.44    4.39
   3   5 -14   42.41    4.39
  -3  -5  14   42.84    4.36
  -3   5  14   35.75    4.10
  -3   5  14   44.93    4.03
   3   5 -13   12.28    2.92
  -3   5  13   10.69    2.66
  -3  -5  13   10.80    2.95
  -3   5  13   10.84    2.84
   3   5 -12    7.60    4.82
  -3  -5  12    8.03    2.84
  -3   5  12   11.02    2.59
  -3   5  12   17.57    2.95
   3   5 -11   33.63    3.85
  -3  -5  11   39.35    5.87
  -3   5  11   41.62    3.71
  -3   5  11   33.19    3.67
   3   5 -10  204.96    9.25
  -3  -5  10  192.76   11.59
  -3   5  10  206.15    9.04
  -3   5  10  188.62   11.92
   3   5  -9   86.26    7.63
  -3   5   9   83.99    4.86
  -3  -5   9   86.48    4.86
  -3   5   9   83.42    4.97
   3   5  -8   -1.76    3.10
  -3  -5   8    0.25    1.66
  -3   5   8   -2.09    1.66
  -3   5   8   -3.31    1.87
   3   5  -7    7.81    2.20
  -3   5   7    8.89    3.60
  -3  -5   7   16.60    2.12
   3   5  -6    6.08    1.73
  -3  -5   6    5.83    1.66
  -3   5   6    5.33    1.69
   3   5  -5    8.42    1.62
  -3  -5   5    6.19    1.55
  -3   5   5    7.88    2.74
   3   5  -4  163.88    7.45
  -3  -5   4  158.05    7.09
  -3   5   4  167.31    6.19
   3   5  -3   33.12    3.10
  -3  -5   3   32.83    3.06
  -3   5   3   27.22    3.31
   3   5  -2  139.33    5.83
   3  -5  -2  140.12    4.25
  -3  -5   2  134.29    4.61
  -3   5   2  145.85    6.59
   3   5  -1    2.09    1.58
   3  -5  -1    3.38    1.22
   3  -5  -1    6.48    1.22
  -3  -5   1    5.36    1.51
  -3   5   1    2.52    1.94
   3   5   0  191.50    6.66
   3  -5   0  195.68    6.52
   3  -5   0  198.09    7.13
  -3  -5   0  192.26    6.52
  -3   5   0  201.65    7.63
   3   5   1  120.18    3.64
   3  -5   1  127.70    5.44
   3  -5   1  129.18    4.61
  -3  -5  -1  121.69    4.03
  -3   5  -1  122.52    4.25
   3   5   2  244.64    7.24
   3  -5   2  243.09    9.83
   3  -5   2  243.42    8.82
  -3  -5  -2  241.65    6.95
  -3   5  -2  241.87    7.49
   3   5   3  484.81   14.22
   3  -5   3  485.07   17.25
   3  -5   3  494.79   16.85
  -3  -5  -3  490.36   13.93
  -3  -5  -3  500.91   18.33
  -3   5  -3  491.73   16.45
   3  -5   4    9.76    1.87
   3  -5   4    9.97    1.08
  -3  -5  -4    7.88    2.23
  -3  -5  -4    6.70    0.36
  -3   5  -4    7.34    0.97
  -3   5  -4    0.32    1.69
   3  -5   5   39.93    3.42
   3  -5   5   40.43    1.87
  -3  -5  -5   43.96    3.67
  -3   5  -5   38.78    2.56
   3  -5   6   92.10    4.97
   3  -5   6   86.23    3.06
  -3  -5  -6   83.74    5.22
  -3   5  -6   78.05    3.64
   3  -5   7   16.85    1.94
   3  -5   7   11.63    2.95
  -3  -5  -7   17.89    3.13
  -3   5  -7   15.81    1.26
   3  -5   8  566.94   23.62
   3  -5   8  566.43   18.61
  -3  -5  -8  568.41   26.89
  -3   5  -8  564.27   19.77
   3  -5   9  133.28    7.88
   3  -5   9  134.65    5.51
  -3  -5  -9  129.14    7.78
  -3   5  -9  127.70    4.50
   3  -5  10   64.73    5.76
   3  -5  10   63.04    2.59
  -3  -5 -10   73.12    5.80
  -3   5 -10   58.65    3.64
   3  -5  11  170.65    6.59
   3  -5  11  172.99   10.15
  -3   5 -11  170.55    7.02
   3  -5  12   16.74    1.33
   3  -5  12   20.67    6.80
  -3  -5 -12   15.84    4.03
  -3   5 -12   15.95    1.44
   3  -5  13   -1.80    2.56
   3  -5  13    0.18    0.68
  -3  -5 -13    0.40    2.30
  -3   5 -13   -0.43    0.76
   3  -5  14   39.64    5.62
   3  -5  14   35.43    1.91
  -3  -5 -14   38.27    5.00
  -3   5 -14   29.13    2.02
   3  -5  15    4.93    4.03
   3  -5  15    4.25    1.66
  -3  -5 -15    7.67    3.42
  -3   5 -15    4.25    0.90
   3  -5  16   23.40    2.59
   3  -5  16   32.11    9.79
  -3  -5 -16   36.58    7.99
   3   6 -17    1.76    4.21
  -3  -6  17   -1.01    4.18
  -3  -6  17    2.30    2.12
  -3   6  17   -1.80    3.56
  -3   6  17    0.11    2.27
   3   6 -16  141.92    8.60
  -3  -6  16  136.49    8.50
  -3  -6  16  123.24   10.01
  -3   6  16  124.82   10.37
  -3   6  16  125.25   10.55
   3   6 -15    7.85    2.99
  -3  -6  15    6.37    3.02
  -3  -6  15    4.75    2.48
  -3   6  15    6.37    4.39
  -3   6  15    5.94    2.74
   3   6 -14   21.82    5.83
  -3  -6  14   22.79    3.46
  -3   6  14   17.43    5.18
  -3   6  14   19.19    3.24
   3   6 -13    5.51    2.77
  -3  -6  13   11.09    4.46
  -3   6  13    7.06    4.10
  -3   6  13    8.86    2.63
   3   6 -12    4.57    2.56
  -3  -6  12    9.47    4.36
  -3   6  12    3.89    3.89
  -3   6  12    7.52    2.48
   3   6 -11  147.72   10.30
  -3  -6  11  142.25    7.49
  -3   6  11  133.97    9.90
  -3   6  11  134.47    9.58
   3   6 -10   46.80    4.28
  -3  -6  10   50.73    4.21
  -3   6  10   35.89    3.85
  -3   6  10   47.56    4.18
   3   6  -9  204.64    9.00
  -3  -6   9  200.97    8.75
  -3   6   9  205.83    8.71
  -3   6   9  194.63    8.75
   3   6  -8  258.50   10.44
  -3  -6   8  247.88   10.04
  -3   6   8  241.90    9.94
   3   6  -7  134.79    8.46
  -3  -6   7  137.93    6.16
  -3   6   7  144.80    8.75
   3   6  -6    6.19    1.94
  -3  -6   6    8.17    1.91
  -3   6   6    8.75    1.91
   3   6  -5   58.90    3.38
  -3  -6   5   65.42    3.42
  -3   6   5   65.31    3.53
   3   6  -4    5.65    1.48
  -3  -6   4    6.48    2.34
  -3   6   4    5.15    1.62
   3   6  -3    3.38    1.94
  -3  -6   3    2.34    1.12
  -3   6   3    3.56    2.16
   3   6  -2    0.18    1.76
   3  -6  -2    2.99    1.30
   3  -6  -2    2.81    0.86
  -3  -6   2    2.74    1.58
  -3   6   2    1.76    1.98
   3   6  -1  116.54    4.97
   3  -6  -1  103.15    4.10
   3  -6  -1  109.45    3.49
  -3  -6   1  110.42    3.71
  -3   6   1  106.86    4.18
   3   6   0    6.88    1.62
   3  -6   0   10.08    2.30
   3  -6   0    8.50    1.12
  -3  -6   0    8.71    0.94
  -3   6   0    7.96    1.30
   3   6   1   70.06    3.06
   3  -6   1   70.49    4.00
   3  -6   1   67.72    2.92
  -3  -6  -1   65.60    2.16
  -3   6  -1   66.64    3.89
   3   6   2    0.79    0.68
   3  -6   2   -0.07    0.76
   3  -6   2    0.58    1.58
  -3  -6  -2   -0.25    0.36
  -3   6  -2    0.79    1.19
   3   6   3   13.03    1.04
   3  -6   3   14.98    1.44
   3  -6   3   18.07    2.05
  -3  -6  -3   16.60    2.52
  -3  -6  -3   12.96    0.94
  -3   6  -3   14.15    1.33
   3  -6   4   16.27    2.16
   3  -6   4   17.50    2.27
  -3  -6  -4   19.15    4.25
  -3  -6  -4   12.35    0.68
  -3   6  -4   12.96    1.26
   3  -6   5   17.21    2.27
   3  -6   5   16.49    2.66
  -3  -6  -5   26.71    4.75
  -3   6  -5   18.51    1.44
   3  -6   6  170.26    5.65
   3  -6   6  167.92    7.88
  -3  -6  -6  180.30    8.32
  -3   6  -6  159.06    5.36
   3  -6   7   58.65    2.56
   3  -6   7   63.33    4.68
  -3  -6  -7   54.98    4.72
  -3   6  -7   51.63    3.35
   3  -6   8  133.86    5.90
   3  -6   8  138.07    7.99
  -3  -6  -8  140.99    8.03
  -3   6  -8  127.63    4.72
   3  -6   9  209.54    7.13
   3  -6   9  205.32   14.58
  -3  -6  -9  208.82   14.22
  -3   6  -9  199.96    8.32
   3  -6  10   63.73    8.71
   3  -6  10   55.16    2.59
  -3  -6 -10   60.12    5.44
  -3   6 -10   51.88    3.85
   3  -6  11   32.76    4.97
   3  -6  11   31.25    2.84
  -3  -6 -11   38.20    4.79
  -3   6 -11   31.79    2.09
   3  -6  12  161.72   10.22
   3  -6  12  163.31    5.80
  -3  -6 -12  171.73   13.47
  -3   6 -12  160.75    6.08
   3  -6  13   18.51    4.36
   3  -6  13   14.76    1.44
  -3  -6 -13   15.88    4.14
  -3   6 -13   14.87    1.55
   3  -6  14   11.34    7.27
   3  -6  14   13.03    1.40
  -3  -6 -14   15.52    3.92
  -3   6 -14    8.28    1.51
   3  -6  15   26.82    5.22
   3  -6  15   15.70    1.62
  -3  -6 -15   11.34    7.13
   3  -6  16   94.22    9.04
   3  -6  16   62.61    3.46
  -3  -6 -16   83.09    7.24
   3   7 -17    4.03    2.99
  -3  -7  17    3.78    3.06
  -3  -7  17    3.02    2.59
  -3   7  17    1.51    2.48
  -3   7  17   -1.15    4.25
   3   7 -16   -2.20    2.38
  -3  -7  16    0.25    2.30
  -3  -7  16    2.09    2.02
  -3   7  16   -3.49    2.09
  -3   7  16    1.73    2.12
   3   7 -15   11.05    5.47
  -3  -7  15   10.69    5.51
  -3   7  15   13.50    4.93
  -3   7  15    8.71    2.95
   3   7 -14    4.36    2.59
  -3  -7  14    1.37    4.25
  -3   7  14    2.88    2.20
  -3   7  14    1.26    2.38
   3   7 -13    8.24    2.84
  -3  -7  13   10.51    2.81
  -3   7  13    5.00    2.52
  -3   7  13   11.52    2.63
   3   7 -12   25.42    5.69
  -3  -7  12   23.62    3.42
  -3   7  12   20.27    3.10
  -3   7  12   24.81    5.33
   3   7 -11    7.45    2.56
  -3  -7  11    5.62    2.41
  -3   7  11    3.82    2.34
  -3   7  11    6.59    2.48
   3   7 -10   71.50    4.97
  -3  -7  10   60.16    4.54
  -3   7  10   60.84    6.98
  -3   7  10   65.06    4.75
   3   7  -9   -3.13    2.74
  -3  -7   9    2.38    1.51
  -3   7   9   -2.27    1.51
  -3   7   9    0.79    1.69
   3   7  -8   35.93    3.38
  -3  -7   8   32.19    3.20
  -3   7   8   30.82    3.20
   3   7  -7  216.38    8.93
  -3  -7   7  207.99    8.39
  -3   7   7  197.55    8.46
   3   7  -6  191.93   10.33
  -3  -7   6  193.70    7.67
  -3   7   6  180.27    7.81
   3   7  -5  303.25   11.30
  -3  -7   5  291.55   12.49
  -3   7   5  289.71   11.02
   3   7  -4    5.40    1.62
  -3  -7   4    4.32    1.44
  -3   7   4    4.90    1.69
   3   7  -3   13.90    1.69
   3  -7  -3   11.05    1.91
  -3  -7   3   10.76    1.51
  -3   7   3   13.97    2.92
   3   7  -2   11.09    2.38
   3  -7  -2   12.93    2.88
   3  -7  -2   11.30    1.22
  -3  -7   2    9.47    2.05
  -3   7   2    9.36    1.66
   3   7  -1    1.22    1.48
   3  -7  -1    1.12    1.15
   3  -7  -1    0.65    1.15
  -3  -7   1    0.43    1.30
  -3   7   1    1.33    1.08
   3   7   0    5.22    0.97
   3  -7   0    5.80    1.37
   3  -7   0    5.29    1.08
  -3  -7   0    5.98    1.40
  -3   7   0    4.25    1.30
   3   7   1   -0.11    0.65
   3  -7   1    0.86    1.01
   3  -7   1    5.80    1.62
  -3  -7  -1   -0.07    0.90
  -3   7  -1    0.32    0.90
   3   7   2    3.46    0.76
   3  -7   2    5.11    2.09
   3  -7   2   10.51    2.30
  -3  -7  -2    5.94    1.04
  -3   7  -2    6.08    1.19
   3   7   3   24.09    1.51
   3  -7   3   27.61    1.91
   3  -7   3   22.11    3.71
  -3  -7  -3   24.30    1.37
  -3   7  -3   22.50    1.80
   3   7   4  125.54    3.92
   3  -7   4  135.87    4.79
   3  -7   4  137.28    7.74
  -3  -7  -4  131.30    3.64
  -3  -7  -4  136.81    6.66
  -3   7  -4  129.36    5.69
   3  -7   5   -0.83    1.33
   3  -7   5   -0.90    2.27
  -3  -7  -5   -0.14    0.32
  -3  -7  -5    1.73    1.58
  -3   7  -5    0.14    0.76
   3  -7   6   32.29    2.02
  -3  -7  -6   35.71    3.85
  -3   7  -6   31.54    1.98
   3  -7   7    1.15    1.04
   3  -7   7    2.66    3.64
  -3  -7  -7    2.16    3.82
  -3   7  -7    1.19    1.69
   3  -7   8   10.26    2.45
   3  -7   8   10.51    3.38
  -3  -7  -8   11.77    5.58
  -3   7  -8   10.04    2.45
   3  -7   9    0.40    0.90
   3  -7   9   -2.27    2.20
  -3  -7  -9   -0.43    2.12
  -3   7  -9   -0.07    0.94
   3  -7  10    8.03    1.48
   3  -7  10    7.56    3.82
  -3  -7 -10    7.16    3.46
  -3   7 -10    6.80    1.51
   3  -7  11   19.91    2.74
   3  -7  11   13.39    7.27
  -3  -7 -11   32.11    7.42
  -3   7 -11   15.88    2.95
   3  -7  12   16.09    7.20
   3  -7  12   13.57    2.52
  -3  -7 -12   21.49    4.25
  -3   7 -12   15.70    2.66
   3  -7  13   18.65    4.61
   3  -7  13   14.40    1.62
  -3  -7 -13   17.93    4.10
  -3   7 -13   12.24    2.77
   3  -7  14    7.45    3.60
   3  -7  14    1.66    1.12
  -3  -7 -14    2.56    5.22
  -3   7 -14    1.01    1.94
   3  -7  15   21.10    8.50
   3  -7  15   13.14    1.73
  -3  -7 -15   18.29    4.54
  -3   7 -15   18.15    2.84
   3  -7  16   -2.52    6.55
   3  -7  16    1.26    1.08
  -3  -7 -16    1.08    3.17
  -3   7 -16    0.61    1.66
   3   8 -16   16.27    6.48
  -3   8  16   17.10    3.31
  -3   8  16   19.98    5.54
  -3  -8  16   19.62    4.10
  -3  -8  16   18.65    3.74
   3   8 -15    0.00    2.16
  -3   8  15    1.62    1.76
  -3   8  15    0.40    1.87
  -3  -8  15   -2.30    2.20
   3   8 -14   31.65    6.55
  -3   8  14   28.48    3.49
  -3   8  14   32.62    5.87
  -3  -8  14   30.49    4.18
   3   8 -13   -2.77    2.27
  -3   8  13   -0.36    1.98
  -3   8  13    0.25    1.87
  -3  -8  13   -1.58    2.16
   3   8 -12    1.80    2.66
  -3   8  12    4.57    2.41
  -3   8  12    4.32    2.27
  -3  -8  12    6.84    2.52
   3   8 -11    6.52    4.54
  -3   8  11    9.97    2.41
  -3   8  11    7.34    4.39
  -3  -8  11    6.59    2.66
   3   8 -10   73.41    5.15
  -3   8  10   79.82    4.97
  -3   8  10   78.74    5.29
  -3  -8  10   76.15    5.11
   3   8  -9  105.78    5.90
  -3   8   9  109.56    8.14
  -3  -8   9  112.15    5.76
   3   8  -8   45.40    5.87
  -3   8   8   41.87    3.56
  -3  -8   8   45.15    3.53
   3   8  -7    8.60    2.45
  -3   8   7   13.14    2.38
  -3  -8   7    8.89    2.27
   3   8  -6  402.01   15.37
  -3   8   6  398.77   17.79
  -3  -8   6  390.70   14.51
   3   8  -5  251.41   12.31
  -3   8   5  248.31    9.83
  -3  -8   5  245.50   11.41
   3   8  -4  171.77    6.88
  -3   8   4  181.38    9.29
  -3  -8   4  180.23    6.62
   3  -8  -3   14.73    2.34
   3  -8  -3   21.49    1.08
   3   8  -3   19.26    2.02
  -3   8   3   19.44    2.20
  -3  -8   3   19.30    1.80
   3  -8  -2   91.59    4.36
   3  -8  -2   94.08    3.56
   3   8  -2   93.36    3.92
  -3   8   2   90.98    4.14
  -3  -8   2   96.88    3.67
   3  -8  -1    0.50    1.19
   3  -8  -1    1.15    1.15
   3   8  -1    1.80    1.55
  -3   8   1   -0.11    1.15
  -3  -8   1    1.30    1.37
   3  -8   0    6.44    2.59
   3  -8   0    9.79    1.22
   3   8   0    8.17    1.94
  -3  -8   0    7.20    1.66
  -3   8   0    9.11    2.45
   3   8   1    5.90    0.97
   3  -8   1    6.19    1.44
   3  -8   1    7.92    1.33
  -3  -8  -1    5.22    1.37
  -3   8  -1    6.23    2.20
   3   8   2   37.08    1.69
   3  -8   2   37.88    2.45
   3  -8   2   38.52    2.59
  -3  -8  -2   38.74    2.09
  -3   8  -2   37.01    3.38
   3   8   3  138.57    4.21
   3  -8   3  140.30    6.66
   3  -8   3  139.15    5.94
  -3  -8  -3  138.14    4.43
  -3   8  -3  132.17    4.93
   3   8   4   50.87    1.76
   3  -8   4   49.97    2.74
   3  -8   4   53.32    3.60
  -3  -8  -4   49.79    1.98
  -3   8  -4   53.03    2.63
   3   8   5    3.53    0.72
   3  -8   5    4.57    1.33
   3  -8   5    7.45    2.05
  -3  -8  -5    5.11    0.43
  -3  -8  -5    3.92    4.07
  -3   8  -5    5.26    1.26
   3  -8   6   17.43    2.70
   3  -8   6   15.91    2.88
  -3  -8  -6   13.61    0.72
  -3  -8  -6   17.82    3.13
  -3   8  -6   18.61    1.66
   3  -8   7    3.85    1.37
   3  -8   7    1.94    2.56
  -3  -8  -7    6.34    2.77
  -3   8  -7    6.37    2.23
   3  -8   8  237.11   10.01
   3  -8   8  240.36   11.59
  -3  -8  -8  238.34   11.52
  -3   8  -8  228.73    9.86
   3  -8   9   29.09    2.34
  -3  -8  -9   23.91    4.57
  -3   8  -9   29.16    3.64
   3  -8  10  636.03   23.11
   3  -8  10  615.54   27.65
  -3  -8 -10  609.71   31.43
  -3   8 -10  597.18   22.18
   3  -8  11  259.33   11.05
   3  -8  11  263.07   13.97
  -3  -8 -11  259.62   13.36
  -3   8 -11  248.56    9.68
   3  -8  12   18.94    2.92
   3  -8  12   25.45    4.68
  -3  -8 -12   16.92    4.25
  -3   8 -12   15.73    2.02
   3  -8  13  138.72    5.62
   3  -8  13  145.09   14.33
  -3   8 -13  121.08    5.72
   3  -8  14   31.07    2.30
   3  -8  14   34.99    6.01
  -3  -8 -14   33.30    5.33
  -3   8 -14   25.74    2.41
   3  -8  15   33.88    6.23
   3  -8  15   32.69    2.45
  -3  -8 -15   32.26    5.33
  -3   8 -15   23.51    2.41
   3   9 -16    6.91    3.24
  -3   9  16   -0.36    4.39
  -3   9  16    6.34    2.81
  -3  -9  16    9.68    3.20
  -3  -9  16   -1.80    3.02
   3   9 -15   -4.00    4.21
  -3   9  15   -0.43    3.53
  -3   9  15    1.94    3.71
  -3  -9  15    3.28    2.48
   3   9 -14   -2.41    2.38
  -3   9  14   -1.15    3.42
  -3   9  14    0.25    2.09
  -3  -9  14    0.72    3.85
   3   9 -13   11.63    3.10
  -3   9  13    7.99    4.36
  -3   9  13    6.37    2.84
  -3  -9  13    5.87    4.86
   3   9 -12   69.74    7.96
  -3   9  12   61.67    4.86
  -3   9  12   64.30    5.04
  -3  -9  12   76.76    7.81
   3   9 -11   41.84    4.46
  -3   9  11   44.93    4.21
  -3   9  11   52.31    4.46
  -3  -9  11   47.45    6.70
   3   9 -10   65.45    4.79
  -3   9  10   54.22    4.46
  -3  -9  10   62.79    7.09
   3   9  -9   17.46    5.08
  -3   9   9   15.23    2.92
  -3  -9   9   21.60    4.46
   3   9  -8    0.00    1.69
  -3   9   8    1.40    2.52
  -3  -9   8   -2.12    2.52
   3   9  -7   92.31    5.40
  -3   9   7   93.25    5.08
  -3  -9   7   89.61    4.72
   3   9  -6   40.79    5.47
  -3   9   6   34.71    3.46
  -3  -9   6   41.04    3.24
   3   9  -5   59.66    4.00
  -3   9   5   62.90    4.14
  -3  -9   5   57.82    3.64
   3  -9  -4  106.68    5.33
   3  -9  -4   96.88    2.56
   3   9  -4  101.85    5.11
  -3   9   4  110.35    5.36
  -3  -9   4  107.83    6.55
   3  -9  -3   75.28    6.12
   3  -9  -3   76.07    2.81
   3   9  -3   71.86    5.33
  -3   9   3   72.94    4.00
  -3  -9   3   74.78    3.49
   3  -9  -2   75.53    4.00
   3  -9  -2   76.00    2.63
   3   9  -2   74.89    3.56
  -3   9   2   71.50    3.82
  -3  -9   2   73.05    3.17
   3  -9  -1    4.61    1.58
   3  -9  -1    6.62    1.62
   3   9  -1    2.59    1.26
  -3   9   1    3.82    2.56
  -3  -9   1    2.88    1.76
   3  -9   0   24.81    1.73
   3  -9   0   25.78    2.23
   3   9   0   21.31    2.70
  -3   9   0   20.34    2.12
  -3  -9   0   21.03    2.34
   3  -9   1   61.92    4.75
   3  -9   1   60.27    3.10
   3   9   1   64.34    3.60
  -3   9  -1   60.56    3.24
  -3  -9  -1   65.56    3.20
   3  -9   2   18.11    2.02
   3  -9   2   21.31    2.09
   3   9   2   16.20    1.33
  -3   9  -2   18.90    1.91
  -3  -9  -2   18.83    1.19
   3  -9   3   43.53    3.17
   3  -9   3   44.68    2.77
   3   9   3   45.47    1.94
  -3   9  -3   45.18    2.63
  -3  -9  -3   45.69    1.73
   3  -9   4   12.89    2.23
   3  -9   4   11.02    2.74
   3   9   4   10.19    0.90
  -3   9  -4   11.59    1.62
  -3  -9  -4   11.84    0.79
   3  -9   5    6.80    3.42
   3  -9   5    4.43    1.48
   3   9   5    3.42    0.61
  -3   9  -5    7.02    1.37
  -3  -9  -5    6.41    0.86
  -3  -9  -5    4.54    2.48
   3  -9   6    2.45    2.27
   3  -9   6    4.72    3.60
   3   9   6    2.59    0.43
  -3   9  -6    2.88    1.26
  -3  -9  -6    3.46    0.65
  -3  -9  -6    3.64    2.56
   3  -9   7  319.45   11.30
   3  -9   7  313.80   13.83
  -3   9  -7  304.51   11.16
  -3  -9  -7  323.38   14.44
   3  -9   8    9.90    2.84
   3  -9   8    7.99    3.38
  -3   9  -8    9.76    2.84
  -3  -9  -8   14.80    5.47
   3  -9   9   52.31    5.62
   3  -9   9   57.60    3.35
  -3   9  -9   56.78    4.75
  -3  -9  -9   56.81    5.51
   3  -9  10  249.75   17.17
   3  -9  10  252.85    9.50
  -3   9 -10  235.78   11.23
  -3  -9 -10  247.59   12.82
   3  -9  11   10.12    1.84
   3  -9  11   11.23    6.73
  -3   9 -11    7.52    2.99
  -3  -9 -11   14.01    3.71
   3  -9  12    2.70    2.09
   3  -9  12    2.99    3.28
  -3   9 -12   -0.47    2.23
  -3  -9 -12   -0.18    4.86
   3  -9  13   20.99    3.28
   3  -9  13   20.45    5.15
  -3   9 -13   18.36    3.35
  -3  -9 -13   15.52    4.50
   3  -9  14    0.07    1.26
   3  -9  14   -1.01    5.72
  -3   9 -14    1.98    2.16
  -3  -9 -14    2.66    2.95
   3  -9  15    5.08    4.25
   3  -9  15    2.66    1.44
  -3   9 -15    1.69    2.48
  -3  -9 -15    4.18    5.87
  -3  10  16    5.11    2.77
   3  10 -15    8.06    3.28
  -3  10  15    4.07    2.63
  -3  10  15    5.44    2.77
  -3 -10  15    3.10    5.08
   3  10 -14    7.92    3.38
  -3  10  14    9.72    2.74
  -3  10  14    8.64    4.86
  -3 -10  14    5.18    3.20
   3  10 -13   72.11    8.53
  -3  10  13   66.50    4.93
  -3  10  13   65.20    5.40
  -3 -10  13   62.14    5.33
   3  10 -12    1.76    2.34
  -3  10  12    1.22    3.74
  -3  10  12    2.56    2.30
  -3 -10  12    1.01    2.38
   3  10 -11   39.28    4.36
  -3  10  11   31.93    6.01
  -3 -10  11   38.60    4.07
   3  10 -10  103.90    9.18
  -3  10  10   98.90    5.80
  -3 -10  10  102.72    6.08
   3  10  -9   31.79    3.78
  -3  10   9   28.37    3.38
  -3 -10   9   30.46    3.49
   3  10  -8   61.92    4.68
  -3  10   8   67.22    4.32
  -3 -10   8   66.79    6.23
   3  10  -7   -0.72    1.73
  -3  10   7   -0.22    1.66
  -3 -10   7   -1.08    2.63
   3  10  -6   14.47    2.63
  -3  10   6   12.53    2.59
  -3 -10   6   13.39    2.38
   3 -10  -5    0.00    2.16
   3  10  -5    3.46    3.31
  -3  10   5    7.09    3.38
  -3 -10   5    3.92    1.76
   3 -10  -4    0.07    1.80
   3  10  -4    0.58    1.55
  -3  10   4    1.98    1.73
  -3 -10   4    0.58    2.41
   3 -10  -3   87.13    5.08
   3 -10  -3   87.02    3.42
   3  10  -3   99.87    4.75
  -3  10   3   91.63    5.00
  -3 -10   3   92.49    4.25
   3 -10  -2  189.01    5.94
   3 -10  -2  190.38   10.08
   3  10  -2  190.13    9.11
  -3  10   2  188.98    7.81
  -3 -10   2  188.55    8.32
   3 -10  -1   18.97    2.66
   3 -10  -1   24.45    2.56
   3  10  -1   21.53    2.16
  -3  10   1   26.50    2.48
  -3 -10   1   29.09    2.92
   3 -10   0  151.46    6.84
   3 -10   0  163.99    6.66
   3  10   0  169.14    6.23
  -3  10   0  156.79    6.44
  -3 -10   0  168.03    6.88
   3 -10   1  143.51    7.09
   3 -10   1  150.67    8.14
   3  10   1  148.98    5.36
  -3  10  -1  144.73    7.70
  -3 -10  -1  151.86    6.01
   3 -10   2    5.51    2.70
   3 -10   2    6.62    1.80
   3  10   2    6.73    1.76
  -3  10  -2    9.36    2.74
  -3 -10  -2    6.80    0.97
   3 -10   3   -0.04    2.27
   3 -10   3   -1.01    1.22
   3  10   3   -0.11    1.08
  -3  10  -3   -1.55    1.91
  -3 -10  -3   -0.07    0.97
   3 -10   4   44.43    3.35
   3 -10   4   43.35    4.18
   3  10   4   36.15    1.69
  -3  10  -4   40.54    2.66
  -3 -10  -4   42.45    2.27
   3 -10   5    2.56    1.84
   3 -10   5    1.98    1.33
   3  10   5    1.15    0.58
  -3  10  -5    0.11    1.30
  -3 -10  -5    2.45    0.86
  -3 -10  -5    1.01    2.27
   3 -10   6   56.45    4.50
   3 -10   6   56.99    4.79
   3  10   6   50.19    1.84
  -3  10  -6   57.89    3.17
  -3 -10  -6   54.90    1.76
  -3 -10  -6   61.96    7.63
   3 -10   7    3.20    2.41
   3 -10   7    4.97    1.55
   3  10   7    3.71    0.43
  -3  10  -7    1.94    1.48
  -3 -10  -7    2.59    4.57
  -3 -10  -7    2.66    0.47
   3 -10   8   71.36    3.82
   3 -10   8   73.55    8.64
  -3  10  -8   67.15    3.67
  -3 -10  -8   77.15    5.83
   3 -10   9    1.19    2.70
   3 -10   9    4.50    2.38
  -3  10  -9    0.83    1.40
  -3 -10  -9    1.48    2.70
   3 -10  10   36.76    5.04
   3 -10  10   33.81    2.81
  -3  10 -10   34.06    2.77
  -3 -10 -10   32.58    4.90
   3 -10  11    6.62    3.64
   3 -10  11    6.91    1.80
  -3  10 -11    5.11    1.76
   3 -10  12   12.20    3.02
   3 -10  12    9.29    6.95
  -3  10 -12    8.21    1.91
  -3 -10 -12    8.50    3.56
   3 -10  13    1.12    2.48
   3 -10  13    7.02    3.67
  -3  10 -13    1.37    1.51
  -3 -10 -13    1.48    3.13
   3 -10  14   66.93    5.36
   3 -10  14   71.79    8.06
  -3  10 -14   57.71    3.96
   3  11 -15    4.93    3.38
  -3  11  15    3.38    2.52
  -3  11  15    5.29    2.74
  -3 -11  15    1.33    3.17
   3  11 -14   34.02    7.92
  -3  11  14   34.09    4.14
  -3  11  14   40.97    4.50
  -3 -11  14   38.49    4.90
   3  11 -13   45.87    5.00
  -3  11  13   41.01    4.39
  -3  11  13   41.37    7.24
  -3 -11  13   46.44    4.93
   3  11 -12   13.50    3.35
  -3  11  12    9.22    2.95
  -3  11  12   13.36    3.13
  -3 -11  12   12.67    3.35
   3  11 -11  157.48   12.02
  -3  11  11  149.02    7.96
  -3 -11  11  167.38    8.46
   3  11 -10    1.87    2.45
  -3  11  10    1.08    3.60
  -3 -11  10    3.13    2.23
   3  11  -9   72.83    5.47
  -3  11   9   77.12    5.00
  -3 -11   9   80.47    5.22
   3  11  -8   37.95    3.85
  -3  11   8   36.25    3.60
  -3 -11   8   34.81    3.49
   3  11  -7   -0.40    1.76
  -3  11   7    0.83    2.88
  -3 -11   7   -1.12    1.58
   3  11  -6    6.98    4.14
  -3  11   6   10.62    2.52
  -3 -11   6    7.31    3.71
   3 -11  -5  299.22   12.56
   3 -11  -5  289.64    8.17
   3  11  -5  300.95   12.42
  -3  11   5  303.29   12.53
  -3 -11   5  311.50   11.92
   3 -11  -4  260.23   13.97
   3 -11  -4  244.82    7.06
   3  11  -4  271.32   10.87
  -3  11   4  255.26   10.80
  -3 -11   4  261.88   12.38
   3 -11  -3  694.06   24.01
   3 -11  -3  715.74   27.72
   3  11  -3  717.10   29.88
  -3  11   3  720.09   27.83
  -3 -11   3  726.97   26.71
   3 -11  -2   27.90    3.02
   3 -11  -2   27.47    1.66
   3  11  -2   19.23    2.52
  -3  11   2   20.77    2.84
  -3 -11   2   23.04    3.53
   3 -11  -1    5.87    1.30
   3 -11  -1    7.52    3.56
   3  11  -1    8.60    1.73
  -3  11   1    7.99    3.53
  -3 -11   1   10.94    1.55
   3 -11   0   92.78    4.03
   3 -11   0   88.39    4.90
   3  11   0   93.68    5.62
  -3  11   0   91.12    4.79
  -3 -11   0   93.61    3.85
   3 -11   1   38.63    2.70
   3 -11   1   39.68    3.13
   3  11   1   37.44    2.30
  -3  11  -1   40.47    3.02
  -3 -11  -1   40.68    2.20
   3 -11   2    5.72    1.69
   3 -11   2    5.29    2.99
   3  11   2    6.77    1.12
  -3  11  -2    5.33    1.76
  -3 -11  -2    4.90    1.62
   3 -11   3   24.05    2.59
   3 -11   3   21.42    2.41
   3  11   3   24.09    2.23
  -3  11  -3   21.67    2.27
  -3 -11  -3   21.75    1.40
   3 -11   4   23.73    4.28
   3 -11   4   23.15    3.74
   3  11   4   20.23    2.05
  -3  11  -4   19.41    3.64
  -3 -11  -4   21.06    1.87
   3 -11   5    6.91    3.74
   3 -11   5    9.32    1.80
   3  11   5    6.91    1.33
  -3  11  -5    4.57    2.81
  -3 -11  -5    6.08    1.26
   3 -11   6    6.23    2.27
   3 -11   6    3.28    2.63
   3  11   6    2.48    1.08
  -3  11  -6    4.36    2.56
  -3 -11  -6    3.46    1.01
  -3 -11  -6    4.25    2.70
   3 -11   7   14.19    2.92
   3 -11   7   11.48    1.94
   3  11   7    9.36    1.19
  -3  11  -7   14.94    3.13
  -3 -11  -7   10.22    0.76
  -3 -11  -7   11.16    3.38
   3 -11   8    7.96    3.02
   3 -11   8    8.78    1.94
   3  11   8    7.63    0.90
  -3  11  -8    7.52    1.84
  -3 -11  -8    8.57    3.20
   3 -11   9   -3.35    3.67
   3 -11   9    0.54    2.12
   3  11   9    0.72    0.40
   3  11   9   -0.22    0.43
  -3  11  -9   -0.76    1.22
  -3 -11  -9   -1.48    2.30
   3 -11  10   14.69    3.85
   3 -11  10   13.25    2.20
  -3  11 -10    8.28    2.12
   3 -11  11   -1.51    2.81
   3 -11  11   -1.76    1.44
  -3  11 -11    0.07    1.40
  -3 -11 -11   -0.32    2.70
   3 -11  12    2.70    3.78
   3 -11  12    5.62    1.87
  -3  11 -12    3.35    1.80
  -3 -11 -12    4.25    3.31
   3 -11  13   14.37    2.27
   3 -11  13   20.13    7.92
  -3  11 -13    9.54    2.27
   3 -11  14    8.10    3.17
   3 -11  14    6.08    4.64
  -3  11 -14    6.52    1.98
  -3 -11 -14    5.04    3.96
   3  12 -14   19.41    4.18
  -3  12  14   21.71    5.65
  -3  12  14   15.37    3.64
  -3 -12  14   17.28    6.70
   3  12 -13    7.16    3.35
  -3  12  13    5.72    4.57
  -3  12  13    7.06    2.95
  -3 -12  13    4.28    5.26
   3  12 -12   56.06    8.17
  -3  12  12   53.28    4.79
  -3 -12  12   60.99    7.63
   3  12 -11    4.14    2.88
  -3  12  11    4.57    2.41
  -3 -12  11    5.36    4.28
   3  12 -10    1.91    2.30
  -3  12  10    0.90    1.98
  -3 -12  10    0.11    3.38
   3  12  -9   18.51    4.90
  -3  12   9    7.09    4.61
  -3 -12   9   10.80    4.50
   3  12  -8   47.42    4.25
  -3  12   8   43.31    3.78
  -3 -12   8   44.10    3.78
   3  12  -7    0.94    3.49
  -3  12   7    2.09    2.12
  -3 -12   7    3.71    1.91
   3 -12  -6   -2.20    2.66
   3  12  -6    8.50    2.45
  -3  12   6    9.50    4.25
  -3 -12   6   16.45    2.27
   3 -12  -5  296.77   12.64
   3  12  -5  312.65   12.89
  -3  12   5  289.57   12.31
  -3 -12   5  308.36   11.81
   3 -12  -4   15.66    1.01
   3 -12  -4   14.37    2.95
   3  12  -4   11.16    4.07
  -3  12   4   10.80    4.68
  -3 -12   4   14.69    2.41
   3 -12  -3    1.80    1.22
   3 -12  -3   -0.86    3.35
   3  12  -3    0.86    1.58
  -3  12   3    0.68    1.80
  -3 -12   3    1.01    2.52
   3 -12  -2   24.52    3.06
   3 -12  -2   25.38    2.56
   3  12  -2   26.89    2.63
  -3  12   2   21.24    4.72
  -3 -12   2   23.76    2.38
   3 -12  -1   10.98    2.41
   3 -12  -1    9.86    2.38
   3  12  -1   13.65    3.10
  -3  12   1   10.15    2.34
  -3 -12   1   12.20    1.73
   3 -12   0  144.01    6.62
   3 -12   0  148.08    7.16
   3  12   0  144.19    5.87
  -3  12   0  146.24    6.62
  -3 -12   0  152.33    5.72
   3 -12   1   20.92    2.70
   3 -12   1   26.68    3.49
   3  12   1   23.33    1.98
  -3  12  -1   24.55    4.25
  -3 -12  -1   23.73    1.87
   3 -12   2   19.08    3.60
   3 -12   2   16.71    3.89
   3  12   2   16.74    2.52
  -3  12  -2   17.35    2.38
  -3 -12  -2   18.47    1.55
   3 -12   3   12.93    2.12
   3 -12   3    9.00    2.12
   3  12   3    9.50    2.05
  -3  12  -3   10.91    2.05
  -3 -12  -3    8.71    1.15
   3 -12   4   20.56    2.84
   3 -12   4   21.96    4.07
   3  12   4   19.80    1.48
  -3  12  -4   20.59    2.52
  -3 -12  -4   21.03    1.40
   3 -12   5    9.32    2.27
   3 -12   5    4.82    1.84
   3  12   5    4.03    0.90
  -3  12  -5    2.74    1.84
  -3 -12  -5    3.42    1.37
   3 -12   6   35.14    5.76
   3 -12   6   26.71    2.84
   3  12   6   24.66    1.55
  -3  12  -6   26.68    4.28
  -3 -12  -6   28.51    2.02
  -3 -12  -6   35.68    4.28
   3 -12   7    5.04    2.66
   3 -12   7    4.90    1.84
   3  12   7    3.10    1.15
  -3  12  -7    4.14    2.92
  -3 -12  -7    5.33    1.08
  -3 -12  -7    3.17    2.95
   3 -12   8    4.64    2.88
   3 -12   8    4.36    1.84
   3  12   8    1.98    0.97
  -3  12  -8    7.42    1.73
  -3 -12  -8    3.24    4.82
   3 -12   9   12.13    3.38
   3 -12   9    6.73    3.46
  -3  12  -9    7.13    1.94
   3 -12  10    3.46    4.90
   3 -12  10    1.15    3.02
  -3  12 -10    3.06    1.73
  -3 -12 -10    3.42    3.02
   3 -12  11    2.34    2.92
   3 -12  11    0.68    1.66
  -3  12 -11    0.79    1.62
  -3 -12 -11    1.66    2.77
   3 -12  12   25.96    5.40
   3 -12  12   33.37    3.13
  -3  12 -12   22.18    2.92
   3 -12  13    1.98    5.58
   3 -12  13    0.72    1.58
  -3  12 -13    0.58    2.52
   3  13 -13   24.05    4.18
  -3  13  13   14.01    3.64
  -3  13  13   24.37    3.92
  -3 -13  13   22.39    4.14
   3  13 -12    1.33    2.52
  -3  13  12    0.58    3.53
  -3 -13  12    0.58    2.34
   3  13 -11    0.00    2.30
  -3  13  11    2.23    3.31
  -3 -13  11    0.22    2.05
   3  13 -10    1.04    2.88
  -3  13  10   -1.33    1.55
  -3 -13  10    1.12    1.62
   3  13  -9   13.29    3.17
  -3  13   9   10.22    2.92
  -3 -13   9   14.22    3.02
   3  13  -8    1.73    2.23
  -3  13   8    3.31    3.53
  -3 -13   8    0.18    3.35
   3  13  -7   23.73    5.29
  -3  13   7   20.16    3.31
  -3 -13   7   29.31    3.13
   3 -13  -6    3.82    2.23
   3 -13  -6    2.63    0.50
   3 -13  -6    2.99    0.50
   3  13  -6    1.62    2.09
  -3  13   6    2.56    2.20
  -3 -13   6    3.60    1.94
   3 -13  -5   65.67    5.00
   3 -13  -5   62.39    2.34
   3  13  -5   66.25    6.70
  -3  13   5   64.45    6.98
  -3 -13   5   73.30    6.34
   3 -13  -4   10.80    2.74
   3 -13  -4    8.35    1.51
   3  13  -4   12.20    2.38
  -3  13   4    8.86    2.52
  -3 -13   4    9.72    2.20
   3 -13  -3  158.45   10.26
   3 -13  -3  158.41    5.36
   3  13  -3  161.11    7.52
  -3  13   3  163.70   10.04
  -3 -13   3  171.12    9.07
   3 -13  -2   11.23    2.66
   3 -13  -2   10.33    1.40
   3  13  -2   13.72    3.56
  -3  13   2   12.13    2.52
  -3 -13   2   10.58    2.02
   3 -13  -1   27.25    3.38
   3 -13  -1   29.41    2.20
   3  13  -1   28.84    2.66
  -3  13   1   32.87    5.11
  -3 -13   1   40.07    3.89
   3 -13   0   30.57    2.38
   3 -13   0   25.74    3.38
   3  13   0   31.57    2.48
  -3  13   0   30.78    3.20
  -3 -13   0   36.33    3.64
   3 -13   1   82.99    4.79
   3 -13   1   85.83    4.21
   3  13   1   72.40    5.11
  -3  13  -1   78.09    4.61
  -3 -13  -1   85.79    5.00
   3 -13   2   -0.14    2.45
   3 -13   2   -0.25    2.09
   3  13   2   -0.47    1.51
  -3  13  -2    0.43    2.34
  -3 -13  -2   -0.11    1.40
   3 -13   3   22.25    2.66
   3 -13   3   22.90    4.14
   3  13   3   18.04    1.69
  -3  13  -3   19.23    4.10
  -3 -13  -3   20.31    2.41
   3 -13   4   66.07    4.57
   3 -13   4   71.79    6.41
   3  13   4   65.96    3.02
  -3  13  -4   67.79    4.28
  -3 -13  -4   71.57    2.92
   3 -13   5   91.77    5.83
   3 -13   5  102.07    5.36
   3  13   5   88.68    4.68
  -3  13  -5   94.62    5.29
  -3 -13  -5   93.36    4.39
   3 -13   6   19.69    3.71
   3 -13   6   28.26    2.99
   3  13   6   19.95    2.23
  -3  13  -6   26.82    2.88
  -3 -13  -6   23.83    2.12
  -3 -13  -6   28.80    4.25
   3 -13   7    1.01    4.18
   3 -13   7    2.77    3.06
   3  13   7    1.48    1.19
  -3  13  -7    2.02    2.95
  -3 -13  -7    3.17    0.76
  -3 -13  -7    1.22    2.92
   3 -13   8   17.46    3.38
   3 -13   8   12.13    2.27
  -3  13  -8    6.59    3.64
  -3 -13  -8    7.99    0.86
   3 -13   9   33.59    4.86
   3 -13   9   33.41    3.38
  -3  13  -9   34.49    3.28
  -3 -13  -9   37.98    4.97
   3 -13  10    6.62    3.64
   3 -13  10    5.62    3.82
  -3  13 -10    8.64    2.12
  -3 -13 -10    4.28    3.42
   3 -13  11    3.38    5.40
   3 -13  11    0.11    3.20
  -3  13 -11   -2.99    1.80
   3 -13  12   -2.66    2.59
   3 -13  12    1.12    1.44
  -3  13 -12   -0.58    2.20
   3  14 -13   61.74    9.54
  -3  14  13   49.47    5.36
  -3  14  13   50.48    5.08
  -3 -14  13   66.07    8.78
   3  14 -12   25.09    4.25
  -3  14  12   13.32    3.49
  -3 -14  12   15.84    6.26
   3  14 -11    1.94    2.84
  -3  14  11    2.09    2.41
  -3 -14  11    3.20    2.59
   3  14 -10    8.68    3.17
  -3  14  10    5.04    4.68
  -3 -14  10    9.54    2.99
   3  14  -9   53.03    5.00
  -3  14   9   49.68    4.72
  -3 -14   9   55.70    4.82
   3  14  -8   33.27    6.12
  -3  14   8   27.69    3.67
  -3 -14   8   25.27    3.78
   3  14  -7   16.42    3.20
  -3  14   7   15.30    3.17
  -3 -14   7   21.53    4.90
   3 -14  -6    8.78    2.81
   3  14  -6    7.92    2.63
  -3  14   6   10.58    2.63
  -3 -14   6    9.79    2.48
   3 -14  -5   18.69    5.36
   3 -14  -5   19.84    1.15
   3  14  -5   20.41    5.00
  -3  14   5   17.53    3.17
  -3 -14   5   27.76    2.99
   3 -14  -4    2.12    2.23
   3 -14  -4    1.40    1.30
   3  14  -4    4.03    1.94
  -3 -14   4    3.13    3.10
   3 -14  -3    3.74    2.30
   3 -14  -3    2.41    1.66
   3  14  -3    2.34    1.87
  -3  14   3    3.13    2.12
  -3 -14   3    3.17    1.76
   3 -14  -2   20.13    2.74
   3 -14  -2   22.61    3.28
   3  14  -2   17.61    4.18
  -3  14   2   19.87    4.97
  -3 -14   2   21.46    3.92
   3 -14  -1  272.43   11.41
   3 -14  -1  275.03   11.81
   3  14  -1  282.95   11.23
  -3  14   1  279.99   11.74
  -3 -14   1  289.39   10.98
   3 -14   0   40.65    5.72
   3 -14   0   30.60    2.59
   3  14   0   33.30    2.74
  -3  14   0   30.28    3.35
  -3 -14   0   38.88    2.66
   3 -14   1   -0.07    1.58
   3 -14   1    0.65    1.19
   3  14   1   -0.86    1.73
  -3  14  -1    0.29    1.48
  -3 -14  -1   -0.50    0.97
   3 -14   2   12.13    4.21
   3 -14   2   14.98    2.20
   3  14   2    9.79    1.69
  -3  14  -2    9.72    2.41
  -3 -14  -2   12.93    1.55
   3 -14   3    5.76    1.98
   3 -14   3    3.24    1.94
   3  14   3    4.72    1.22
  -3  14  -3    4.25    1.98
  -3 -14  -3    1.69    1.12
   3 -14   4   16.35    2.77
   3 -14   4   17.97    4.61
   3  14   4   13.29    2.48
  -3  14  -4   15.34    4.32
  -3 -14  -4   17.79    2.30
   3 -14   5  191.46    9.54
   3 -14   5  197.98    8.89
   3  14   5  179.87    7.92
  -3  14  -5  190.78    8.89
  -3 -14  -5  188.51    7.60
   3 -14   6    5.94    2.70
   3 -14   6    2.77    2.23
   3  14   6    5.11    1.66
  -3  14  -6    4.93    2.20
  -3 -14  -6    4.82    0.97
  -3 -14  -6    3.71    3.17
   3 -14   7   17.68    3.42
   3 -14   7   20.16    4.50
   3  14   7   12.13    1.91
  -3  14  -7   20.88    4.21
  -3 -14  -7   14.76    1.19
   3 -14   8   -0.18    5.11
   3 -14   8    9.18    2.30
   3  14   8    2.45    1.37
  -3  14  -8    0.00    3.56
  -3 -14  -8   10.73    3.46
  -3 -14  -8    6.62    1.37
   3 -14   9   28.33    4.64
   3 -14   9   32.37    3.38
  -3  14  -9   21.06    3.06
  -3 -14  -9   30.82    4.64
   3 -14  10    2.30    3.24
   3 -14  10    4.61    2.20
  -3  14 -10    0.00    1.98
  -3 -14 -10    4.93    3.20
   3 -14  11   -2.27    4.72
   3 -14  11    0.94    3.13
  -3  14 -11    0.47    1.66
   3 -14  12   23.19    5.51
   3 -14  12   27.36    5.08
  -3  14 -12   17.89    4.82
  -3 -14 -12   19.77    4.79
   3  15 -12    1.98    2.81
  -3  15  12   -0.40    2.23
  -3 -15  12    1.94    2.63
   3  15 -11   28.41    6.84
  -3  15  11   18.83    3.78
  -3 -15  11   20.20    4.03
   3  15 -10   -0.76    2.41
  -3  15  10    0.90    2.05
  -3 -15  10    1.26    3.71
   3  15  -9    2.20    2.59
  -3  15   9    0.90    2.45
  -3 -15   9    2.70    4.03
   3  15  -8   36.22    6.77
  -3  15   8   28.84    6.41
  -3 -15   8   36.25    4.07
   3  15  -7   16.45    3.56
  -3  15   7   21.13    3.35
   3 -15  -6    1.84    1.91
   3 -15  -6   -0.65    0.50
   3  15  -6    2.09    2.99
  -3  15   6    2.20    1.87
  -3 -15   6    0.86    1.69
   3 -15  -5   30.17    5.94
   3 -15  -5   25.92    2.09
   3  15  -5   24.16    3.49
  -3  15   5   29.77    5.62
  -3 -15   5   26.39    3.17
   3 -15  -4  127.70    7.16
   3 -15  -4  113.81    5.11
   3  15  -4  133.14    6.91
  -3  15   4  133.35    7.13
  -3 -15   4  135.80    6.48
   3 -15  -3    2.27    2.23
   3 -15  -3    1.55    1.66
   3  15  -3    1.19    3.10
  -3  15   3    1.62    3.64
  -3 -15   3    2.74    2.84
   3 -15  -2   22.47    3.42
   3 -15  -2   18.15    2.81
   3  15  -2   24.84    2.77
  -3  15   2   24.66    3.35
  -3 -15   2   21.96    2.56
   3 -15  -1   50.98    4.39
   3 -15  -1   41.04    4.07
   3  15  -1   43.31    3.42
  -3  15   1   42.92    6.30
  -3 -15   1   47.06    3.31
   3 -15   0   52.49    6.44
   3 -15   0   45.00    4.50
   3  15   0   43.60    4.79
  -3  15   0   43.92    4.07
  -3 -15   0   50.19    4.57
   3 -15   1    2.56    2.92
   3 -15   1    3.85    2.30
   3  15   1    3.56    2.66
  -3  15  -1    4.36    2.16
  -3 -15  -1    9.50    2.41
   3 -15   2    9.47    4.25
   3 -15   2    8.57    2.23
   3  15   2    8.93    1.62
  -3  15  -2    6.34    2.45
  -3 -15  -2   11.02    2.41
   3 -15   3   14.40    2.81
   3 -15   3   11.27    2.63
   3  15   3   13.11    1.73
  -3  15  -3    9.68    2.63
  -3 -15  -3   13.83    2.45
   3 -15   4    0.29    1.80
   3 -15   4    0.65    2.92
   3  15   4   -0.25    1.62
  -3  15  -4   -1.58    1.76
  -3 -15  -4   -0.22    1.48
   3 -15   5   -1.26    3.60
   3 -15   5    3.89    3.31
   3  15   5    1.37    1.58
  -3  15  -5    2.27    3.13
  -3 -15  -5    0.76    0.94
   3 -15   6    0.79    2.02
   3 -15   6    0.36    1.84
   3  15   6    1.58    1.33
  -3  15  -6   -0.07    1.69
  -3 -15  -6   -0.11    1.30
  -3 -15  -6   -2.02    2.56
   3 -15   7   19.44    3.67
   3 -15   7   19.19    3.02
   3  15   7   12.67    1.40
  -3  15  -7   15.45    2.81
  -3 -15  -7   15.95    1.30
  -3 -15  -7   16.71    6.73
   3 -15   8    0.79    4.07
   3 -15   8    2.77    3.17
   3  15   8    0.40    0.72
  -3  15  -8    0.00    2.92
  -3 -15  -8    1.69    2.70
   3 -15   9    0.14    4.18
   3 -15   9   -0.65    1.80
  -3  15  -9    0.00    1.66
  -3 -15  -9   -0.18    2.56
   3 -15  10   -1.15    2.63
   3 -15  10    0.00    1.94
  -3  15 -10    0.00    1.73
   3 -15  11   29.59    5.69
   3 -15  11   33.05    3.74
  -3  15 -11   31.14    3.56
   3  16 -10    0.83    2.81
  -3  16  10    1.76    2.41
  -3 -16  10    2.20    2.56
   3  16  -9    7.42    5.51
  -3  16   9   10.62    2.88
  -3 -16   9    5.90    2.99
   3  16  -8    9.83    3.35
  -3  16   8    8.89    3.13
  -3 -16   8   18.76    4.93
   3 -16  -7    2.92    3.38
   3  16  -7   24.52    3.67
  -3  16   7   27.43    5.65
  -3 -16   7   23.26    5.15
   3 -16  -6   29.05    4.14
   3  16  -6   33.81    6.05
  -3  16   6   27.76    3.89
  -3 -16   6   29.74    3.60
   3 -16  -5   38.88    6.59
   3 -16  -5   30.75    2.45
   3  16  -5   35.86    3.96
  -3  16   5   38.49    4.25
  -3 -16   5   39.46    3.67
   3 -16  -4   24.84    4.00
   3 -16  -4   28.26    2.66
   3  16  -4   28.41    3.56
  -3  16   4   39.17    6.05
  -3 -16   4   33.84    3.17
   3 -16  -3    9.79    3.10
   3 -16  -3    9.14    1.44
   3  16  -3   16.20    4.03
  -3  16   3   13.25    2.88
  -3 -16   3   10.15    2.30
   3 -16  -2   19.01    3.24
   3 -16  -2   13.68    1.80
   3  16  -2   15.41    2.59
  -3  16   2   16.09    5.08
  -3 -16   2   17.07    2.38
   3 -16  -1   12.82    2.99
   3 -16  -1   11.99    2.92
   3  16  -1   15.52    2.30
  -3  16   1   10.98    2.92
  -3 -16   1   14.98    3.42
   3 -16   0    0.07    2.02
   3 -16   0    1.62    2.16
   3  16   0    1.40    2.34
  -3  16   0    0.14    3.13
  -3 -16   0    0.40    1.33
   3 -16   1    1.91    2.38
   3 -16   1   -0.58    2.84
   3  16   1    2.70    1.62
  -3  16  -1    4.32    2.23
  -3 -16  -1    5.00    1.48
   3 -16   2   -1.19    1.98
   3 -16   2    0.97    1.66
   3  16   2    1.84    1.26
  -3  16  -2   -0.83    1.94
  -3 -16  -2    1.73    1.19
   3 -16   3    5.11    2.52
   3 -16   3    9.00    2.30
   3  16   3    5.94    1.55
  -3  16  -3    4.25    2.38
  -3 -16  -3    6.16    1.44
   3 -16   4   -0.40    2.16
   3 -16   4    0.79    2.16
   3  16   4    1.69    1.94
  -3  16  -4    2.70    2.02
  -3 -16  -4    1.44    1.12
   3 -16   5  103.90    8.75
   3 -16   5  104.01    9.00
   3  16   5   83.27    5.15
  -3  16  -5   93.28    8.28
  -3 -16  -5   88.93    3.92
   3 -16   6   -0.18    2.23
   3 -16   6    1.98    2.02
   3  16   6   -1.04    1.55
  -3  16  -6   -2.45    1.94
  -3 -16  -6   -0.50    1.48
   3 -16   7   16.89    3.56
   3 -16   7   13.36    3.06
   3  16   7    7.88    1.37
  -3  16  -7   12.96    2.88
  -3 -16  -7   10.26    1.33
  -3 -16  -7   12.89    4.14
   3 -16   8    0.90    2.66
   3 -16   8    2.20    3.49
  -3  16  -8    0.00    3.20
  -3 -16  -8   -0.22    2.88
   3 -16   9   32.62    7.99
   3 -16   9   37.48    6.23
  -3  16  -9   25.78    5.65
  -3 -16  -9   23.51    5.18
   3  17  -9    0.40    4.86
  -3  17   9    4.10    4.39
  -3 -17   9    2.95    2.52
   3  17  -8    3.13    2.63
  -3  17   8    1.08    2.52
  -3 -17   8    0.97    2.30
   3 -17  -7    5.04    3.46
   3  17  -7   16.89    3.53
  -3  17   7   18.40    3.46
  -3 -17   7   17.57    3.06
   3 -17  -6   12.67    3.31
   3  17  -6   12.13    5.04
  -3  17   6    6.62    3.28
  -3 -17   6    6.48    4.32
   3 -17  -5   11.27    3.20
   3  17  -5    8.17    2.92
  -3  17   5   11.02    3.13
  -3 -17   5    8.82    2.52
   3 -17  -4    0.68    2.16
   3 -17  -4    0.79    0.90
   3  17  -4   -2.52    1.87
  -3  17   4    1.30    2.12
  -3 -17   4    1.26    1.66
   3 -17  -3    9.25    3.10
   3 -17  -3    9.97    1.55
   3  17  -3    5.83    4.07
  -3  17   3    6.59    4.93
  -3 -17   3    8.68    2.34
   3 -17  -2    1.48    1.98
   3 -17  -2    0.36    1.08
   3  17  -2   -1.01    1.58
  -3  17   2    0.32    1.84
  -3 -17   2   -0.14    2.34
   3 -17  -1    8.93    2.99
   3 -17  -1   10.98    1.80
   3  17  -1    7.13    2.27
  -3  17   1   10.84    4.57
  -3 -17   1    7.85    2.05
   3 -17   0    0.43    2.02
   3 -17   0    0.83    2.16
   3  17   0   -1.48    2.38
  -3  17   0    0.18    1.94
  -3 -17   0    1.51    2.05
   3 -17   1   -1.26    2.20
   3 -17   1    0.32    1.91
   3  17   1    0.61    1.26
  -3  17  -1   -0.86    2.95
  -3 -17  -1   -1.01    1.84
   3 -17   2   21.89    4.36
   3 -17   2   20.09    3.31
   3  17   2   15.37    2.20
  -3  17  -2   15.88    3.17
  -3 -17  -2   16.31    2.09
   3 -17   3    0.11    3.10
   3 -17   3    0.07    1.66
   3  17   3    0.50    1.08
  -3  17  -3    0.54    2.99
  -3 -17  -3   -0.79    1.01
   3 -17   4   22.54    3.56
   3 -17   4   19.15    3.38
   3  17   4   18.40    3.20
  -3  17  -4   16.63    3.38
  -3 -17  -4   20.09    2.02
   3 -17   5   11.23    3.31
   3 -17   5   12.17    5.26
   3  17   5   13.39    2.77
  -3  17  -5   11.95    3.20
  -3 -17  -5   14.80    2.63
   3 -17   6  114.31   10.37
   3 -17   6  113.16    9.94
   3  17   6   81.80    5.76
  -3  17  -6  113.41    9.61
  -3 -17  -6  104.84    5.62
   3 -17   7   46.73    5.36
   3 -17   7   51.09    4.90
   3  17   7   31.79    3.53
  -3  17  -7   51.38    4.64
  -3 -17  -7   41.76    2.48
  -3 -17  -7   49.32    6.12
   3 -17   8   28.91    4.86
   3 -17   8   31.36    4.18
  -3  17  -8   18.15    3.74
  -3 -17  -8   37.19    5.33
   3 -18  -7    1.19    2.66
   3  18  -7    1.98    2.70
  -3  18   7    0.04    4.32
  -3 -18   7    2.27    2.16
   3 -18  -6    2.12    2.20
   3  18  -6   -0.04    3.49
  -3  18   6   -0.86    2.09
  -3 -18   6   -1.12    1.73
   3 -18  -5    8.21    3.28
   3  18  -5   11.66    2.99
  -3 -18   5    4.43    4.18
  -3  18   5    6.59    3.13
   3 -18  -4    1.84    2.63
   3  18  -4    1.73    2.30
  -3  18   4    2.84    4.10
  -3 -18   4    1.62    1.98
   3 -18  -3   15.88    3.74
   3 -18  -3   14.37    1.91
   3  18  -3   17.93    4.90
  -3  18   3   16.85    3.60
  -3 -18   3   22.93    4.43
   3 -18  -2    6.16    3.02
   3 -18  -2    3.10    1.55
   3  18  -2    5.04    2.27
  -3  18   2    6.08    4.61
  -3 -18   2    5.08    2.05
   3 -18  -1    3.49    2.74
   3 -18  -1    2.27    1.66
   3  18  -1    2.27    2.02
  -3  18   1    2.92    2.56
  -3 -18   1    4.90    2.92
   3 -18   0   11.70    3.28
   3 -18   0    9.32    3.46
   3  18   0    5.22    3.67
  -3  18   0   11.41    3.17
  -3 -18   0   12.56    2.05
   3 -18   1   16.45    4.10
   3 -18   1   23.40    5.98
   3  18   1   17.86    2.52
  -3  18  -1   17.21    3.49
  -3 -18  -1   20.02    2.34
   3 -18   2    4.14    2.99
   3 -18   2    5.04    3.71
   3  18   2    5.87    1.84
  -3  18  -2    2.34    4.46
  -3 -18  -2    6.44    2.63
   3 -18   3   -0.54    4.10
   3 -18   3    1.01    2.05
   3  18   3    1.76    1.44
  -3  18  -3    1.80    2.30
  -3 -18  -3    1.33    2.16
   3 -18   4    1.94    2.34
   3 -18   4    2.99    2.56
   3  18   4    0.72    2.30
  -3  18  -4   -2.27    4.03
  -3 -18  -4    2.81    2.09
   3 -18   5    1.76    3.60
   3 -18   5    0.86    2.23
   3  18   5   -0.29    1.91
  -3  18  -5    0.32    2.12
   3 -18   6   69.59    8.71
   3 -18   6   58.54    8.17
   3  18   6   43.02    4.25
  -3  18  -6   56.52    5.18
  -3 -18  -6   51.63    4.21
   3 -19  -5   20.99    4.18
  -3  19   5   19.23    4.14
  -3 -19   5   23.08    3.20
   3 -19  -4    5.22    3.10
   3  19  -4    6.19    2.84
  -3  19   4    3.35    2.99
  -3 -19   4    4.39    3.71
   3 -19  -3    7.92    3.42
   3  19  -3    7.27    4.50
  -3  19   3    3.17    5.40
  -3 -19   3    8.71    2.48
   3 -19  -2   72.08    5.98
   3 -19  -2   62.82    3.89
   3  19  -2   65.67    5.22
  -3  19   2   67.79    6.05
  -3 -19   2   74.63    6.73
   3 -19  -1    4.21    3.89
   3 -19  -1    0.65    1.40
   3  19  -1    0.58    1.80
  -3  19   1   -1.01    2.38
  -3 -19   1   -0.14    1.55
   3 -19   0   71.50    5.94
   3 -19   0   61.46    6.05
   3  19   0   63.91    6.48
  -3  19   0   67.04    5.83
  -3 -19   0   65.17    6.19
   3 -19   1    0.25    2.92
   3 -19   1    0.54    4.32
   3  19   1   -1.73    2.74
  -3  19  -1   -3.06    2.48
  -3 -19  -1   -0.61    1.55
   3 -19   2   52.24    6.59
   3 -19   2   52.92    5.58
   3  19   2   48.35    3.92
  -3  19  -2   59.08    5.47
  -3 -19  -2   54.80    3.67
   3 -19   3    3.71    2.88
   3 -19   3    9.97    3.49
   3  19   3    9.11    2.12
  -3  19  -3   14.62    3.42
  -3 -19  -3   10.26    1.98
   3 -19   4    1.55    2.41
   3  19   4    2.52    1.58
  -3  19  -4    1.08    2.63
  -4   0  15    0.65    0.97
  -4   0  15   -0.47    2.23
  -4   0  14   68.05    3.28
  -4   0  13    0.58    1.40
  -4   0  12   11.66    2.63
  -4   0  12    0.97    1.66
  -4   0  11   -0.50    0.76
  -4   0  10   19.01    3.06
  -4   0   9   -0.22    1.58
  -4   0   7    0.07    1.33
  -4   0   6   41.01    3.06
  -4   0   5   -2.12    2.52
  -4   0   4   39.93    2.70
  -4   0   4   40.54    2.05
  -4   0   3    0.11    0.86
  -4   0   3   -1.04    1.04
  -4   0   2  194.09    7.99
  -4   0   2  185.31    6.48
  -4   0   2  189.74    7.88
  -4   0   1    0.58    1.51
  -4   0   1   -0.07    1.30
  -4   0   1   -0.18    1.26
  -4   0   0   65.99    3.35
  -4   0   0   59.51    2.45
  -4   0   0   66.75    3.35
  -4   0  -1   -0.22    0.58
  -4   0  -1   -0.90    1.22
  -4   0  -1   -0.14    0.65
  -4   0  -2   18.83    3.53
  -4   0  -2   15.19    1.66
  -4   0  -3    1.04    1.48
  -4   0  -3    0.36    0.72
  -4   0  -3   -0.07    0.79
  -4   0  -4  432.61   12.96
  -4   0  -4  457.16   18.15
  -4   0  -4  452.05   13.72
  -4   0  -5    0.32    0.50
  -4   0  -5   -0.18    1.94
  -4   0  -5    0.18    0.58
   4   0   6  173.28    9.00
  -4   0  -6  177.46    4.36
  -4   0  -6  173.50    9.04
  -4   0  -6  187.32    4.72
   4   0   7    0.61    1.98
  -4   0  -7   -1.19    2.12
   4   0   8  187.75    9.65
  -4   0  -8  185.85    9.61
   4   0   9    5.33    3.82
  -4   0  -9   -0.90    2.38
   4   0  10    2.05    3.67
  -4   0 -10   -0.29    2.16
   4   0  11   -1.01    4.57
  -4   0 -11    2.48    2.66
   4   0  12   78.67   10.19
  -4   0 -12   71.50    9.43
   4   0  13   -0.25    5.40
  -4   0 -13    2.66    2.95
   4   0  14    7.92    6.30
  -4   0 -14    5.54    6.01
   4   0  15    1.01    5.65
  -4   0 -15    1.80    3.06
  -4   1  17    9.83    3.46
  -4  -1  16    8.60    3.28
  -4  -1  15   17.39    3.10
  -4  -1  15   23.62    6.41
  -4  -1  14   40.50    3.67
  -4   1  14   37.77    2.88
  -4   1  14   36.69    4.57
  -4  -1  13   30.71    3.85
  -4   1  13   27.61    2.30
  -4  -1  13   27.65    3.17
  -4   1  12   56.20    3.06
  -4   1  11    0.36    1.87
  -4   1  11   -0.58    0.61
  -4  -1  10   46.98    4.00
  -4   1  10   50.91    6.08
  -4  -1   9    6.19    3.56
  -4   1   9    4.25    2.12
  -4  -1   8   34.89    3.53
  -4  -1   7    1.91    1.58
  -4   1   7    0.04    1.66
  -4   1   6   23.04    2.56
  -4  -1   6   22.29    2.59
  -4   1   5   14.69    3.31
  -4   1   5   13.03    1.73
  -4  -1   5   16.38    3.28
  -4  -1   4    9.72    1.58
  -4   1   4    6.19    1.73
  -4   1   4    4.82    1.73
  -4   1   4   10.62    1.62
  -4  -1   3   38.24    2.41
  -4   1   3   41.44    2.92
  -4   1   3   36.00    2.52
  -4   1   3   46.73    2.70
  -4  -1   2    0.32    0.94
  -4  -1   2    0.18    1.62
  -4   1   2    0.36    0.90
  -4   1   2   -0.58    1.73
  -4   1   2    0.68    0.97
  -4  -1   1    2.95    0.97
  -4  -1   1    1.30    1.33
  -4  -1   1   -0.29    0.94
  -4   1   1    1.58    1.62
  -4   1   1    2.66    1.15
  -4   1   1    2.81    1.04
  -4  -1   0    0.43    1.15
  -4  -1   0    0.76    1.15
  -4  -1   0    0.94    1.19
  -4   1   0   -0.68    1.22
  -4   1   0    0.40    1.26
  -4   1   0   -0.94    1.76
  -4  -1  -1   33.34    2.16
  -4  -1  -1   31.18    2.81
  -4  -1  -1   34.49    2.23
  -4   1  -1   33.01    2.59
  -4   1  -1   33.81    1.69
  -4   1  -1   33.55    1.73
  -4  -1  -2    4.97    3.06
  -4  -1  -2    4.54    1.08
  -4  -1  -2    5.00    0.72
  -4   1  -2    5.18    1.26
  -4   1  -2    6.34    0.86
  -4   1  -2    3.71    2.92
  -4  -1  -3    3.28    0.58
  -4  -1  -3    5.44    0.86
  -4   1  -3    3.67    1.08
  -4   1  -3    5.11    1.94
  -4  -1  -3    2.30    1.98
   4  -1   4    4.93    2.23
  -4  -1  -4    5.54    2.56
  -4  -1  -4    5.98    0.76
  -4  -1  -4    7.02    0.90
  -4   1  -4    5.62    4.03
  -4   1  -4    6.34    1.08
   4  -1   5  258.61   11.16
  -4  -1  -5  244.24    6.08
  -4  -1  -5  265.34    6.62
  -4   1  -5  249.39    7.38
  -4   1  -5  260.48   11.30
  -4  -1  -5  262.10   14.62
   4  -1   6  264.76   15.27
  -4  -1  -6  269.12   12.46
  -4   1  -6  256.52   15.16
  -4   1  -6  249.72    7.34
   4  -1   7  284.28   12.82
  -4  -1  -7  271.17   16.17
  -4   1  -7  271.28    7.42
  -4   1  -7  281.83   12.64
   4  -1   8    5.51    2.70
  -4  -1  -8    4.32    2.77
  -4   1  -8    2.92    0.29
  -4   1  -8    1.58    4.46
   4   1   9   30.24    4.28
   4  -1   9   33.41    4.36
  -4  -1  -9   28.55    6.91
  -4   1  -9   28.98    4.18
   4   1  10   36.94    4.46
   4  -1  10   35.53    4.61
  -4   1 -10   33.30    6.98
  -4  -1 -10   33.59    4.64
   4   1  11    1.01    2.88
   4  -1  11    2.41    3.02
  -4  -1 -11    4.43    4.61
  -4   1 -11    3.35    2.81
   4   1  12    1.08    2.27
   4  -1  12   -0.54    2.45
  -4   1 -12   -0.43    2.20
  -4  -1 -12    0.07    2.23
   4   1  13    2.63    3.06
   4  -1  13    0.76    3.20
  -4  -1 -13    2.23    4.86
  -4   1 -13   -0.72    4.57
   4   1  14   -1.51    3.28
   4  -1  14    2.09    3.35
  -4   1 -14    1.87    2.95
  -4  -1 -14    4.10    3.10
   4   1  15   18.72    4.93
   4  -1  15   24.91    5.18
  -4  -1 -15   14.08    7.45
  -4   1 -15   12.38    4.50
  -4  -2  17   -0.14    2.92
  -4   2  17    2.23    2.77
  -4   2  17    3.06    2.81
  -4  -2  16    2.48    6.23
  -4  -2  16    3.56    2.88
  -4   2  16   26.79    4.07
  -4  -2  15   37.15    4.93
  -4  -2  15   35.21    4.14
  -4  -2  14   13.54    3.49
  -4  -2  14   15.23    3.02
  -4   2  14    8.03    5.83
  -4  -2  13    7.67    4.61
  -4  -2  13    1.12    1.44
  -4   2  13    4.68    0.65
  -4   2  13    5.87    2.63
  -4   2  12    0.00    0.36
  -4   2  11    1.98    0.76
  -4   2  11    3.56    2.09
  -4  -2  11   -0.11    2.09
  -4  -2  10   -1.55    1.66
  -4   2  10    0.18    0.58
  -4   2  10   -3.06    1.80
  -4  -2   9    1.04    3.78
  -4   2   9    5.94    0.83
  -4   2   9    3.38    3.82
  -4  -2   8   -0.18    1.44
  -4   2   8    0.43    1.48
  -4   2   7   -3.02    1.98
  -4  -2   7    5.80    1.73
  -4   2   6  111.86    3.28
  -4  -2   6  111.14    5.26
  -4   2   6  114.17    5.40
  -4   2   6  111.43    5.47
  -4  -2   5    0.47    2.16
  -4   2   5    0.22    0.50
  -4   2   5   -0.61    2.23
  -4   2   5    1.55    1.33
  -4  -2   4   57.68    4.61
  -4   2   4   54.58    4.75
  -4   2   4   56.85    2.81
  -4   2   4   50.84    3.20
  -4  -2   3  172.60    7.88
  -4   2   3  157.73    6.16
  -4   2   3  162.44    6.23
  -4   2   3  154.88    6.19
  -4  -2   2  154.60    5.65
  -4   2   2  164.75    6.01
  -4   2   2  161.83    5.98
  -4   2   2  165.40    5.69
  -4  -2   1  181.45    7.45
  -4  -2   1  183.61    7.13
  -4   2   1  189.19    7.74
  -4   2   1  178.29    6.34
  -4   2   1  198.27    8.10
  -4  -2   0  197.40    7.74
  -4   2   0  192.08    7.20
  -4   2   0  196.29    6.44
  -4  -2   0  197.69    7.20
  -4  -2  -1   14.83    2.20
  -4  -2  -1   13.86    1.62
  -4  -2  -1   15.30    1.04
  -4   2  -1   12.85    1.22
  -4   2  -1   12.35    3.10
  -4  -2  -2    0.40    0.43
  -4  -2  -2    0.79    2.30
  -4  -2  -2   -0.11    0.47
  -4   2  -2    1.12    1.19
  -4   2  -2    0.18    0.97
   4  -2   3  125.83    5.72
  -4  -2  -3  135.23    8.57
  -4  -2  -3  127.27    3.74
  -4  -2  -3  125.65    3.42
  -4   2  -3  126.73    3.85
  -4   2  -3  131.55    5.98
   4  -2   4  297.82   14.37
  -4  -2  -4  310.96   12.85
  -4  -2  -4  295.15    7.92
  -4  -2  -4  288.60    7.78
  -4   2  -4  290.80    8.50
  -4   2  -4  300.80   14.51
   4  -2   5   53.68    4.32
  -4  -2  -5   61.02    4.82
  -4   2  -5   58.65    4.43
  -4   2  -5   47.60    2.27
   4  -2   6  562.87   22.75
  -4  -2  -6  559.88   22.97
  -4   2  -6  521.00   15.88
  -4   2  -6  542.82   25.45
   4  -2   7   23.04    6.26
  -4   2  -7   24.73    1.44
  -4   2  -7   24.70    3.60
  -4  -2  -7   23.55    4.18
   4  -2   8   23.33    5.87
  -4  -2  -8   21.64    6.26
  -4   2  -8   20.16    3.56
  -4   2  -8   16.20    1.15
   4  -2   9  112.26    3.10
   4  -2   9  121.40   10.80
  -4   2  -9  104.70    3.56
  -4  -2  -9  134.76    7.96
  -4   2  -9  121.98   10.22
   4  -2  10    1.48    0.54
   4  -2  10    4.32    4.46
  -4  -2 -10    6.73    4.54
  -4   2 -10    1.80    2.52
  -4   2 -10    1.87    0.58
   4  -2  11   24.30    6.70
  -4   2 -11   21.39    6.23
  -4  -2 -11   15.05    4.10
   4  -2  12   12.89    6.16
  -4  -2 -12    7.81    5.87
  -4   2 -12    6.84    3.35
   4  -2  13   26.57    7.60
  -4  -2 -13   18.40    4.28
  -4   2 -13   15.52    4.10
   4  -2  14    4.21    5.65
  -4  -2 -14    1.22    4.97
  -4   2 -14    0.76    2.88
   4  -2  15   31.47    6.26
  -4  -2 -15   32.83    5.40
  -4   3  17    5.65    3.10
  -4  -3  17    4.86    3.20
  -4  -3  17   -0.29    2.30
  -4   3  17    7.20    3.13
  -4  -3  16   69.13    6.19
  -4  -3  16   59.33    5.44
  -4   3  16   59.01    5.94
  -4   3  16   70.71    5.98
  -4   3  15    4.64    5.15
  -4  -3  15    1.84    3.06
  -4  -3  15    5.76    2.77
  -4   3  15    0.54    3.06
  -4  -3  14   13.79    5.69
  -4  -3  14    8.53    2.02
  -4   3  14    6.80    3.31
  -4   3  14   18.51    3.49
  -4  -3  13    0.94    2.41
  -4   3  13    3.10    2.27
  -4   3  13    0.94    3.92
  -4  -3  12   37.26    4.07
  -4   3  12   38.16    3.82
  -4   3  12   24.01    4.00
  -4  -3  11   -1.33    2.27
  -4   3  11   -0.47    3.64
  -4   3  11   -4.14    2.20
  -4   3  10   -0.94    1.69
  -4   3  10    0.86    1.66
  -4  -3  10    1.80    2.81
  -4  -3   9   12.35    2.56
  -4   3   9   15.16    2.63
  -4   3   9    8.57    2.70
   4   3  -8   70.13    4.46
  -4  -3   8   48.64    3.78
  -4   3   8   47.81    4.10
  -4   3   8   47.63    3.89
   4   3  -7  107.76    5.69
  -4  -3   7  107.07    5.22
  -4   3   7  105.99    5.44
  -4   3   7   95.62    2.48
  -4   3   7  100.77    5.33
  -4  -3   6   91.95    4.79
  -4   3   6   96.85    5.11
  -4   3   6   95.98    2.95
  -4   3   6   92.89    7.42
  -4  -3   5   43.67    3.10
  -4   3   5   42.09    3.24
  -4   3   5   44.39    3.20
  -4   3   5   43.46    1.98
  -4  -3   4    5.69    2.95
  -4   3   4    7.96    3.20
  -4   3   4    4.75    1.91
  -4   3   4    9.76    1.37
  -4   3   3  160.75    5.98
  -4  -3   3  157.37    7.49
  -4   3   3  163.45    6.34
  -4   3   3  154.60    6.26
  -4  -3   2   19.41    2.77
  -4   3   2   16.63    1.94
  -4   3   2   18.33    1.48
  -4  -3   1  517.25   17.07
  -4   3   1  524.06   19.44
  -4   3   1  521.11   17.75
  -4  -3   0    1.48    0.79
  -4  -3   0    1.01    1.55
  -4   3   0    0.36    1.84
  -4   3   0    1.30    1.66
  -4  -3  -1   51.81    3.64
  -4  -3  -1   50.26    2.59
  -4   3  -1   52.17    2.95
  -4   3  -1   50.91    2.34
   4  -3   2    0.50    1.19
  -4  -3  -2    0.00    0.83
  -4  -3  -2    1.51    1.69
  -4  -3  -2    1.98    0.79
  -4   3  -2    0.18    1.30
  -4   3  -2    0.40    0.68
   4  -3   3   35.68    2.95
  -4   3  -3   39.60    4.50
  -4  -3  -3   40.72    5.44
  -4  -3  -3   36.51    1.58
  -4   3  -3   33.23    1.62
  -4  -3  -3   34.67    1.40
   4  -3   4   43.38    3.56
  -4  -3  -4   39.35    1.15
  -4  -3  -4   41.44    3.89
  -4  -3  -4   37.66    1.15
  -4   3  -4   36.15    3.24
  -4   3  -4   38.88    2.30
   4  -3   5   60.48    2.30
   4  -3   5   64.66    6.66
  -4  -3  -5   66.39    5.11
  -4   3  -5   60.99    2.81
  -4   3  -5   66.21    4.39
   4  -3   6  100.38    5.87
   4  -3   6   89.36    3.64
  -4  -3  -6   98.61    9.40
  -4   3  -6   84.89    3.46
  -4   3  -6   88.78    8.35
   4  -3   7    4.32    0.68
   4  -3   7    7.20    2.56
  -4  -3  -7    6.08    2.77
  -4   3  -7    2.66    1.04
  -4   3  -7    4.90    2.45
   4  -3   8   42.16    4.50
   4  -3   8   36.04    1.94
  -4  -3  -8   37.73    4.79
  -4   3  -8   36.79    1.55
  -4   3  -8   35.93    4.25
   4  -3   9   40.22    5.08
   4  -3   9   43.17    2.05
  -4  -3  -9   47.27    8.64
  -4   3  -9   39.57    1.69
  -4   3  -9   40.47    7.56
   4  -3  10   46.88    5.15
   4  -3  10   41.30    1.94
  -4  -3 -10   39.96    5.29
  -4   3 -10   40.18    4.64
  -4   3 -10   39.75    1.62
   4  -3  11    0.94    0.68
   4  -3  11   -0.11    2.66
  -4  -3 -11    0.36    4.64
  -4   3 -11   -1.01    2.41
  -4   3 -11    0.72    0.47
   4  -3  12    5.44    0.86
   4  -3  12    7.34    3.64
  -4  -3 -12    8.86    3.60
  -4   3 -12   12.35    3.24
   4  -3  13    1.84    3.17
  -4  -3 -13   -0.11    4.93
   4  -3  14    6.44    4.21
  -4  -3 -14    5.33    3.78
   4  -3  15    5.15    4.43
  -4  -3 -15    5.90    6.37
  -4  -4  16    1.98    1.51
  -4   4  16   -0.18    4.03
  -4   4  16   -4.36    2.41
  -4  -4  16   -5.29    4.50
  -4  -4  15   33.55    4.61
  -4  -4  15   33.12    3.10
  -4   4  15   29.05    7.20
  -4   4  15   24.81    4.46
  -4  -4  14   45.54    4.57
  -4   4  14   26.82    7.06
  -4   4  14   36.04    7.09
  -4   4  13    1.87    2.41
  -4  -4  13    3.38    2.38
  -4   4  13    0.76    3.96
   4   4 -12   14.08    3.38
  -4  -4  12   21.78    5.40
  -4   4  12    5.00    5.36
  -4   4  12    6.01    5.29
   4   4 -11   19.01    3.20
  -4  -4  11   17.57    5.33
  -4   4  11   18.40    5.15
  -4   4  11   18.25    3.17
   4   4 -10    6.30    2.38
  -4  -4  10    5.29    2.38
  -4   4  10    4.00    3.92
  -4   4  10    4.00    4.07
   4   4  -9   18.11    3.02
  -4  -4   9   17.89    2.84
  -4   4   9   17.14    2.81
  -4   4   9   19.08    2.92
   4   4  -8   56.70    7.13
  -4  -4   8   73.45    4.50
  -4   4   8   78.20    4.79
  -4   4   8   65.24    7.02
   4   4  -7   43.64    4.97
  -4  -4   7   19.62    2.81
  -4   4   7   17.82    2.95
  -4   4   7   23.58    2.95
   4   4  -6  126.19    8.03
  -4  -4   6   97.75    5.08
  -4   4   6   95.62    7.88
  -4   4   6   88.75    7.99
   4   4  -5  303.50   14.69
  -4  -4   5  322.55   11.99
  -4   4   5  320.46   12.28
  -4   4   5  314.16    8.68
  -4   4   5  315.67   12.24
   4   4  -4  164.39    6.41
  -4   4   4  140.77    8.50
  -4  -4   4  149.52    6.16
  -4   4   4  138.54    4.46
   4   4  -3  179.22    6.62
  -4  -4   3  169.03    6.34
  -4   4   3  173.21    6.77
  -4   4   3  175.48    6.01
   4   4  -2   23.11    1.94
  -4  -4   2   25.13    1.94
  -4   4   2   27.36    2.30
  -4   4   2   28.87    1.62
  -4  -4   1    3.78    1.66
  -4   4   1    0.86    1.98
  -4   4   1    0.97    0.97
  -4  -4   0   29.05    1.62
  -4   4   0   27.18    2.02
  -4   4   0   28.55    3.06
   4  -4   1    0.58    1.94
  -4  -4  -1    1.80    1.12
  -4  -4  -1    0.72    2.84
  -4   4  -1    2.12    1.62
  -4   4  -1    1.94    1.19
   4  -4   2   23.69    2.23
  -4  -4  -2   15.70    2.92
  -4   4  -2   21.82    1.51
  -4   4  -2   22.68    3.38
  -4  -4  -2   20.85    1.51
   4  -4   3   61.89    5.33
   4  -4   3   54.15    2.41
  -4  -4  -3   58.58    1.94
  -4  -4  -3   58.25    1.94
  -4  -4  -3   61.56    4.39
  -4   4  -3   56.49    3.10
  -4   4  -3   56.06    5.00
   4  -4   4   18.72    1.37
   4  -4   4   18.54    2.56
  -4  -4  -4   14.40    0.58
  -4  -4  -4   17.14    5.00
  -4  -4  -4   15.52    0.58
  -4   4  -4   17.79    2.45
  -4   4  -4   17.64    1.22
   4  -4   5    9.40    2.56
   4  -4   5   10.19    1.12
  -4  -4  -5   11.84    2.99
  -4   4  -5   10.62    1.58
  -4   4  -5   10.40    2.45
   4  -4   6   11.99    1.73
   4  -4   6   12.85    4.57
  -4  -4  -6   10.19    3.17
  -4   4  -6    9.07    1.55
  -4   4  -6   12.35    2.74
   4  -4   7    6.98    0.90
   4  -4   7    9.58    4.61
  -4  -4  -7    6.26    3.13
  -4   4  -7    7.88    1.40
  -4   4  -7    5.98    4.21
   4  -4   8   63.76    3.02
   4  -4   8   73.09    5.69
  -4  -4  -8   65.56    5.76
  -4   4  -8   62.97    2.38
  -4   4  -8   60.12    5.00
   4  -4   9  220.16   11.09
   4  -4   9  188.58    5.83
  -4  -4  -9  226.53   11.48
  -4   4  -9  194.92    9.86
  -4   4  -9  183.94    5.90
   4  -4  10   31.65    2.09
   4  -4  10   38.24    4.90
  -4  -4 -10   34.89    8.06
  -4   4 -10   33.55    4.32
  -4   4 -10   28.91    2.12
   4  -4  11  103.83    4.00
   4  -4  11  118.56    8.14
  -4  -4 -11  123.63    8.39
  -4   4 -11  101.49    4.07
   4  -4  12   19.26    1.12
   4  -4  12   21.75    7.38
  -4  -4 -12   30.46    7.38
   4  -4  13   29.92    8.06
  -4  -4 -13   20.05    4.90
   4  -4  14   16.96    5.15
  -4  -4 -14   16.24    7.70
   4  -4  15   42.27    6.95
  -4  -4 -15   40.50    6.19
  -4  -5  16   18.87    4.25
  -4  -5  16   17.82    4.50
  -4   5  16   17.14    3.96
  -4   5  16   18.65    4.07
   4   5 -15   22.43    4.18
  -4  -5  15   24.41    4.18
  -4   5  15   21.67    4.00
  -4   5  15   20.88    6.48
   4   5 -14    6.34    3.35
  -4  -5  14    4.43    3.13
  -4   5  14    7.70    2.95
  -4   5  14    5.76    3.13
   4   5 -13    4.39    2.84
  -4  -5  13    3.06    4.50
  -4   5  13    6.70    2.63
  -4   5  13    5.87    4.57
   4   5 -12   58.79    7.52
  -4  -5  12   55.66    4.86
  -4   5  12   55.23    4.72
  -4   5  12   57.06    5.00
   4   5 -11   21.60    5.54
  -4  -5  11   20.09    3.35
  -4   5  11   22.93    3.31
  -4   5  11   22.32    5.58
   4   5 -10   30.71    3.53
  -4  -5  10   26.79    3.24
  -4   5  10   27.61    3.42
  -4   5  10   19.95    3.42
   4   5  -9   -1.62    1.87
  -4  -5   9    0.18    1.73
  -4   5   9   -0.76    3.17
  -4   5   9   -0.32    3.20
   4   5  -8    8.82    2.30
  -4  -5   8    9.36    2.27
  -4   5   8    6.70    4.10
  -4   5   8    3.35    2.48
   4   5  -7   59.98    4.14
  -4  -5   7   56.78    4.00
  -4   5   7   59.01    4.25
  -4   5   7   63.91    4.36
   4   5  -6  100.38    5.54
  -4  -5   6  109.63    5.47
  -4   5   6  116.43    5.90
  -4   5   6  106.71    5.94
   4   5  -5   44.21    3.46
  -4  -5   5   45.51    3.28
  -4   5   5   40.40    3.49
   4   5  -4  514.98   18.72
  -4  -5   4  514.66   18.47
  -4   5   4  530.00   19.48
   4   5  -3   34.49    2.56
  -4  -5   3   34.45    2.48
  -4   5   3   41.30    2.95
   4   5  -2   49.79    2.66
  -4  -5   2   50.04    3.64
  -4   5   2   52.89    4.46
  -4   5   2   50.91    2.12
   4   5  -1    2.12    1.48
  -4  -5   1    1.26    0.86
  -4   5   1    1.33    1.91
  -4   5   1    0.36    0.83
   4   5   0   99.76    3.56
   4  -5   0   98.43    4.86
  -4  -5   0  103.72    4.46
  -4   5   0   96.96    5.00
  -4   5   0  102.00    4.18
   4  -5   1   43.96    2.63
  -4  -5  -1   45.72    2.41
  -4  -5  -1   52.02    3.71
  -4   5  -1   43.13    3.38
  -4   5  -1   44.86    3.71
   4  -5   2   40.61    2.27
   4  -5   2   37.44    2.66
  -4  -5  -2   41.76    5.72
  -4   5  -2   39.68    2.99
  -4   5  -2   42.27    3.92
  -4  -5  -2   37.23    1.91
   4  -5   3   44.14    3.20
   4  -5   3   37.26    4.46
  -4  -5  -3   36.11    1.51
  -4  -5  -3   41.01    3.92
  -4   5  -3   39.24    2.02
  -4   5  -3   41.04    2.99
   4  -5   4    5.47    1.12
   4  -5   4    7.56    1.98
  -4  -5  -4    5.04    0.40
  -4  -5  -4    5.54    2.66
  -4  -5  -4    4.46    0.40
  -4   5  -4    4.79    1.87
  -4   5  -4    7.99    1.01
   4  -5   5  160.57    6.44
   4  -5   5  162.08    7.56
  -4  -5  -5  166.33    8.35
  -4   5  -5  155.42    7.34
  -4   5  -5  160.64    5.22
   4  -5   6    0.86    0.79
   4  -5   6    1.51    1.94
  -4   5  -6    0.40    1.80
  -4   5  -6   -0.11    1.19
  -4  -5  -6    1.66    3.67
   4  -5   7   24.30    1.55
   4  -5   7   29.92    3.71
  -4  -5  -7   27.22    4.10
  -4   5  -7   26.64    3.31
  -4   5  -7   23.51    1.48
   4  -5   8   26.46    2.27
   4  -5   8   26.53    4.03
  -4  -5  -8   26.75    4.50
  -4   5  -8   27.18    2.23
   4  -5   9   -0.68    1.08
   4  -5   9   -0.94    2.34
  -4  -5  -9    0.58    4.25
  -4   5  -9   -0.04    0.68
   4  -5  10   17.07    1.22
   4  -5  10   15.52    4.10
  -4  -5 -10   16.24    4.39
  -4   5 -10   15.48    1.98
   4  -5  11    4.43    1.30
   4  -5  11    5.69    3.46
  -4  -5 -11    5.98    5.62
  -4   5 -11    2.59    1.40
   4  -5  12   16.38    4.46
   4  -5  12   14.11    1.69
  -4  -5 -12   19.01    4.32
  -4   5 -12   13.47    1.69
   4  -5  13    4.57    3.85
   4  -5  13    3.71    0.79
  -4  -5 -13    5.51    3.60
   4  -5  14   87.85    8.89
  -4  -5 -14   81.29    8.21
   4  -5  15    5.36    6.95
  -4  -5 -15    0.50    3.56
   4   6 -16    0.97    2.74
  -4  -6  16    2.81    1.91
  -4   6  16   -0.29    2.41
  -4   6  16   -1.37    4.14
  -4  -6  16   -0.79    2.63
   4   6 -15   -3.92    2.95
  -4  -6  15   -1.55    4.79
  -4   6  15   -1.69    2.59
  -4   6  15   -3.20    2.70
   4   6 -14   20.23    6.26
  -4   6  14   15.34    3.53
  -4   6  14   19.73    6.05
  -4  -6  14   16.92    3.89
   4   6 -13   -0.68    3.67
  -4  -6  13    0.54    2.20
  -4   6  13   -1.04    2.02
  -4   6  13   -1.01    2.16
   4   6 -12    6.70    2.70
  -4  -6  12    5.80    2.77
  -4   6  12    5.22    2.63
  -4   6  12    7.02    4.54
   4   6 -11    2.05    1.76
  -4  -6  11   -1.04    1.73
  -4   6  11    0.76    1.66
  -4   6  11   -1.62    1.80
   4   6 -10   55.84    4.79
  -4   6  10   56.24    4.54
  -4   6  10   53.82    7.38
  -4  -6  10   66.21    4.82
   4   6  -9  116.18    8.57
  -4  -6   9  111.00    5.98
  -4   6   9  110.13    6.19
  -4   6   9  110.42    6.37
   4   6  -8   40.25    5.90
  -4   6   8   42.41    6.16
  -4   6   8   45.94    4.07
  -4  -6   8   44.14    5.90
   4   6  -7   -0.54    1.91
  -4  -6   7    2.12    3.20
  -4   6   7    3.35    2.09
  -4   6   7    3.17    2.02
   4   6  -6  141.60    6.84
  -4   6   6  133.64    6.73
  -4  -6   6  149.63    6.80
   4   6  -5   47.67    3.42
  -4  -6   5   44.79    3.31
  -4   6   5   41.30    5.54
   4   6  -4  155.53    6.55
  -4  -6   4  157.12    6.41
  -4   6   4  157.87    7.06
   4   6  -3  166.95    6.55
  -4  -6   3  165.22    6.37
  -4   6   3  167.88    9.00
   4   6  -2    1.44    1.08
  -4   6   2    0.43    1.37
  -4  -6   2    1.19    1.73
   4   6  -1    1.80    1.40
   4  -6  -1   -0.04    0.68
  -4  -6   1    0.79    0.79
  -4   6   1   -0.47    1.12
   4   6   0   34.78    1.91
   4  -6   0   41.55    3.06
  -4  -6   0   38.42    1.87
  -4   6   0   38.88    2.45
   4   6   1    1.55    1.19
   4  -6   1    2.88    1.26
   4  -6   1    2.52    1.19
  -4  -6  -1    2.16    0.68
  -4   6  -1    2.09    1.15
   4  -6   2   21.13    2.77
   4  -6   2   18.61    3.24
  -4  -6  -2   17.14    1.40
  -4  -6  -2   20.81    3.02
  -4   6  -2   16.09    1.62
   4  -6   3   81.91    3.53
   4  -6   3   82.59    4.25
  -4  -6  -3   89.29    5.62
  -4  -6  -3   76.04    2.59
  -4   6  -3   77.51    3.28
   4  -6   4   14.04    1.48
   4  -6   4   14.65    3.71
  -4  -6  -4   12.42    5.11
  -4  -6  -4    9.94    0.61
  -4   6  -4   12.06    2.09
   4  -6   5    2.66    1.73
   4  -6   5    3.02    3.28
  -4  -6  -5    2.95    2.48
  -4   6  -5    2.45    0.97
   4  -6   6   14.80    1.48
   4  -6   6   14.91    3.06
  -4  -6  -6   17.89    3.49
  -4   6  -6   16.20    2.16
   4  -6   7    4.75    1.73
   4  -6   7    6.08    2.56
  -4   6  -7    4.72    1.08
  -4  -6  -7    3.02    5.15
   4  -6   8   32.26    4.32
   4  -6   8   32.51    1.91
  -4  -6  -8   33.70    4.64
  -4   6  -8   29.70    1.87
   4  -6   9   49.72    5.47
   4  -6   9   45.54    2.27
  -4  -6  -9   50.48    5.65
  -4   6  -9   47.42    3.20
   4  -6  10   48.78    5.47
   4  -6  10   45.90    2.95
  -4  -6 -10   55.37    9.04
  -4   6 -10   40.68    2.23
   4  -6  11   -2.59    4.36
   4  -6  11    0.68    0.72
  -4   6 -11   -0.65    1.30
  -4  -6 -11    4.93    2.84
   4  -6  12   -1.80    5.11
   4  -6  12    1.76    0.76
  -4  -6 -12    2.92    3.02
  -4   6 -12    0.18    0.86
   4  -6  13   31.32    5.36
   4  -6  13   19.23    1.51
  -4  -6 -13   26.64    5.15
  -4   6 -13   18.00    1.62
   4  -6  14   45.11    7.34
  -4  -6 -14   46.19    6.52
  -4  -7  16   -0.68    2.12
  -4   7  16   -1.80    4.14
   4   7 -15    1.26    4.25
  -4  -7  15   -1.69    2.45
  -4   7  15    2.30    2.30
  -4   7  15    1.04    3.82
   4   7 -14    4.07    2.52
  -4  -7  14    1.84    2.41
  -4   7  14   -0.97    2.34
  -4   7  14   -1.22    2.34
   4   7 -13    1.87    2.34
  -4  -7  13    0.58    2.30
  -4   7  13   -0.94    3.74
  -4   7  13    0.00    3.74
   4   7 -12   -0.32    2.20
  -4  -7  12    0.07    2.20
  -4   7  12   -2.95    3.56
  -4   7  12   -3.20    2.23
   4   7 -11    8.39    4.28
  -4  -7  11    6.23    4.14
  -4   7  11    0.68    4.10
  -4   7  11    4.72    4.36
   4   7 -10   75.39    5.11
  -4   7  10   63.76    4.82
  -4   7  10   61.28    5.15
  -4  -7  10   67.36    7.52
   4   7  -9    2.59    1.94
  -4  -7   9   -0.22    3.31
  -4   7   9    1.12    1.94
  -4   7   9    0.11    2.09
   4   7  -8   32.33    3.56
  -4   7   8   42.02    3.78
  -4   7   8   33.41    3.85
  -4  -7   8   35.61    5.54
   4   7  -7    9.61    4.03
  -4  -7   7    9.18    3.85
  -4   7   7    8.71    4.32
   4   7  -6  352.14   17.21
  -4  -7   6  352.54   16.45
  -4   7   6  374.93   14.98
   4   7  -5   35.93    5.65
  -4  -7   5   48.71    3.42
  -4   7   5   50.58    4.00
   4   7  -4   51.05    5.15
  -4   7   4   56.56    3.78
  -4  -7   4   49.25    3.20
   4   7  -3   23.40    3.64
  -4  -7   3   24.30    3.35
  -4   7   3   19.55    4.10
   4   7  -2    7.20    2.52
  -4  -7   2    8.42    1.40
  -4   7   2    8.86    1.87
   4   7  -1    1.62    1.51
   4  -7  -1   -0.58    1.22
   4  -7  -1    0.90    0.72
  -4  -7   1    0.94    1.40
  -4   7   1   -0.68    1.15
   4   7   0    0.36    0.79
   4  -7   0   -0.32    1.22
   4  -7   0    0.79    0.86
  -4   7   0    0.94    1.80
  -4  -7   0    0.61    0.72
   4   7   1   24.12    1.51
   4  -7   1   26.28    3.46
   4  -7   1   25.92    2.05
  -4  -7  -1   24.41    1.94
  -4   7  -1   26.32    3.10
   4   7   2    1.55    0.65
   4  -7   2    2.74    1.26
   4  -7   2    2.34    2.30
  -4  -7  -2    2.48    0.58
  -4   7  -2    2.92    1.91
   4   7   3   14.58    1.30
   4  -7   3   18.29    1.76
   4  -7   3   16.02    2.27
  -4  -7  -3   15.34    0.83
  -4  -7  -3   16.06    3.13
  -4   7  -3   19.08    2.56
   4  -7   4   95.08    4.03
   4  -7   4   97.53    5.08
  -4  -7  -4   84.32    2.70
  -4   7  -4   91.88    3.82
  -4  -7  -4  108.73    6.44
   4  -7   5   45.83    2.56
   4  -7   5   49.68    3.96
  -4  -7  -5   48.42    4.90
  -4   7  -5   44.03    2.45
   4  -7   6  107.76    5.58
   4  -7   6  111.72    6.41
  -4  -7  -6  118.59   10.48
  -4   7  -6  114.31    5.47
   4  -7   7    2.30    2.23
   4  -7   7    1.76    1.04
  -4  -7  -7    0.58    2.66
  -4   7  -7   -0.11    1.58
   4  -7   8   15.19    3.71
   4  -7   8   17.89    1.66
  -4  -7  -8   22.43    4.25
  -4   7  -8   17.21    1.62
   4  -7   9   67.61    5.94
   4  -7   9   69.02    3.96
  -4   7  -9   62.90    4.00
   4  -7  10   18.43    4.14
   4  -7  10   16.71    1.55
  -4  -7 -10   23.83    4.43
  -4   7 -10   17.53    2.45
   4  -7  11   20.59    4.39
   4  -7  11   19.66    1.58
  -4  -7 -11   24.27    4.61
  -4   7 -11   17.32    1.66
   4  -7  12   17.71    4.54
   4  -7  12   11.95    2.16
  -4   7 -12   10.76    1.48
  -4  -7 -12   18.61    4.50
   4  -7  13   24.81    5.29
   4  -7  13   20.56    2.52
  -4  -7 -13   19.48    5.22
  -4   7 -13   18.40    2.63
   4  -7  14    4.86    7.45
  -4  -7 -14    6.26    7.27
   4   8 -15    0.11    2.59
  -4  -8  15    1.62    2.52
  -4   8  15   -0.22    2.34
  -4   8  15    0.58    2.34
   4   8 -14    0.36    2.74
  -4  -8  14    0.32    4.46
  -4   8  14    2.81    2.56
  -4   8  14    2.95    4.36
   4   8 -13   33.99    6.98
  -4   8  13   27.00    4.10
  -4   8  13   26.68    4.28
  -4  -8  13   27.11    6.77
   4   8 -12    4.28    2.88
  -4  -8  12    4.72    2.74
  -4   8  12    9.18    2.66
  -4   8  12    7.20    4.72
   4   8 -11   -0.65    1.98
  -4  -8  11   -0.61    1.94
  -4   8  11    1.87    1.91
  -4   8  11    0.68    1.98
   4   8 -10   10.37    3.02
  -4  -8  10   10.87    2.92
  -4   8  10    7.70    4.82
  -4   8  10   14.19    4.97
   4   8  -9   -0.54    2.84
  -4   8   9   -2.27    3.10
  -4   8   9    0.94    1.87
  -4  -8   9   -0.29    1.62
   4   8  -8   11.70    2.74
  -4  -8   8   11.12    2.59
  -4   8   8   10.51    2.77
   4   8  -7   67.61    4.68
  -4  -8   7   72.37    6.37
  -4   8   7   68.30    4.79
   4   8  -6    1.04    1.73
  -4  -8   6   -0.58    2.88
  -4   8   6    1.44    3.20
   4   8  -5  226.64    9.47
  -4  -8   5  216.23    9.07
  -4   8   5  219.33    9.76
   4   8  -4   57.68    3.71
  -4  -8   4   55.16    3.49
  -4   8   4   60.16    6.30
   4   8  -3    1.30    2.27
  -4  -8   3   -0.14    2.16
  -4   8   3    1.69    1.62
   4   8  -2  311.32   12.89
   4  -8  -2  295.69    9.04
  -4  -8   2  308.90   10.62
  -4   8   2  297.10   11.34
   4   8  -1    6.62    2.23
   4  -8  -1    6.34    1.91
   4  -8  -1    7.52    1.66
  -4   8   1    6.30    2.88
  -4  -8   1    6.80    1.98
   4   8   0   -0.32    0.79
   4  -8   0   -0.61    1.98
   4  -8   0   -0.65    0.79
  -4  -8   0    0.76    1.15
  -4   8   0    0.76    1.08
   4   8   1   42.74    2.12
   4  -8   1   48.78    2.99
   4  -8   1   45.36    2.63
  -4  -8  -1   48.35    2.70
  -4   8  -1   44.97    2.74
   4   8   2    1.51    1.01
   4  -8   2    1.58    1.98
   4  -8   2    0.22    1.22
  -4  -8  -2    0.29    0.54
  -4   8  -2    0.90    1.08
   4   8   3    6.19    1.15
   4  -8   3   10.04    1.58
   4  -8   3    8.75    3.06
  -4  -8  -3    6.62    0.65
  -4   8  -3    7.27    1.44
  -4  -8  -3    9.00    2.81
   4   8   4   30.85    1.44
   4  -8   4   39.71    4.82
   4  -8   4   36.18    2.38
  -4  -8  -4   31.32    1.40
  -4  -8  -4   49.40    6.66
  -4   8  -4   31.83    2.23
   4  -8   5   17.32    2.74
   4  -8   5   14.98    1.76
  -4  -8  -5   15.05    3.67
  -4   8  -5   13.25    1.66
   4  -8   6   18.87    3.10
   4  -8   6   14.91    2.88
  -4  -8  -6   17.21    3.78
  -4   8  -6   12.93    2.70
   4  -8   7  121.94    7.31
   4  -8   7  119.21    4.93
  -4  -8  -7  120.29    8.10
  -4   8  -7  119.10    6.12
   4  -8   8    7.24    3.02
   4  -8   8    6.84    2.34
  -4   8  -8    6.77    1.44
   4  -8   9   48.60    7.92
   4  -8   9   46.66    2.66
  -4  -8  -9   53.14    5.80
  -4   8  -9   42.38    2.63
   4  -8  10   34.96    7.16
   4  -8  10   28.23    2.02
  -4  -8 -10   28.19    5.00
  -4   8 -10   21.39    2.05
   4  -8  11   -0.90    4.86
   4  -8  11    2.09    1.58
  -4  -8 -11    0.94    4.90
  -4   8 -11   -0.22    1.66
   4  -8  12    7.02    3.82
   4  -8  12    4.43    1.91
  -4  -8 -12    0.22    3.82
  -4   8 -12    2.81    1.98
   4  -8  13    1.76    3.24
   4  -8  13    0.18    1.58
  -4  -8 -13    3.46    5.26
  -4   8 -13    0.43    1.69
   4  -8  14   24.73    5.36
   4  -8  14   13.54    1.66
  -4  -8 -14   12.85    5.11
   4   9 -15    3.49    3.46
  -4   9  15    2.77    4.93
  -4   9  15    6.16    3.06
  -4  -9  15    4.36    3.24
   4   9 -14   14.11    5.90
  -4  -9  14    8.93    3.49
  -4   9  14    5.44    5.26
  -4   9  14    7.24    3.35
   4   9 -13   37.51    4.97
  -4  -9  13   40.25    4.72
  -4   9  13   32.69    4.36
  -4   9  13   34.24    4.61
   4   9 -12    1.44    2.27
  -4  -9  12    0.25    2.27
  -4   9  12   -1.58    2.23
  -4   9  12    2.59    2.20
   4   9 -11    0.54    3.82
  -4   9  11    3.20    2.16
  -4   9  11   -1.37    3.82
  -4  -9  11    0.43    2.23
   4   9 -10    6.01    2.45
  -4  -9  10    1.76    2.27
  -4   9  10    3.46    2.38
  -4   9  10    3.13    2.56
   4   9  -9   50.55    4.54
  -4  -9   9   54.94    4.36
  -4   9   9   51.81    4.54
   4   9  -8   95.80    5.76
  -4  -9   8   91.70    5.51
  -4   9   8   91.88    8.21
   4   9  -7   51.16    6.37
  -4   9   7   47.96    4.28
  -4  -9   7   52.56    4.00
   4   9  -6   26.21    5.04
  -4  -9   6   29.59    4.93
  -4   9   6   35.93    3.53
   4   9  -5  475.06   18.54
  -4   9   5  491.26   19.41
  -4  -9   5  492.55   21.06
   4   9  -4   43.28    3.46
  -4  -9   4   41.48    3.20
  -4   9   4   54.44    4.07
   4   9  -3   60.59    3.42
   4  -9  -3   52.06    1.55
  -4  -9   3   57.60    4.68
  -4   9   3   59.91    4.03
   4   9  -2   93.64    4.39
   4  -9  -2  105.06    5.40
   4  -9  -2   96.70    3.24
  -4  -9   2   97.78    4.21
  -4   9   2  102.93    7.09
   4   9  -1    3.78    1.30
   4  -9  -1    2.77    1.91
   4  -9  -1    5.29    1.01
  -4  -9   1    4.14    1.91
  -4   9   1    2.05    1.73
   4   9   0   -0.65    0.79
   4  -9   0    0.50    1.30
   4  -9   0   -0.04    0.86
  -4  -9   0    0.76    1.22
  -4   9   0   -1.15    1.22
   4   9   1    1.98    0.86
   4  -9   1    0.65    2.41
   4  -9   1    1.40    1.98
  -4  -9  -1    1.12    1.26
  -4   9  -1    1.37    2.23
   4   9   2   -0.18    0.90
   4  -9   2    0.00    1.08
   4  -9   2   -0.72    1.08
  -4  -9  -2    0.32    0.50
  -4   9  -2   -0.76    1.66
   4   9   3    5.40    0.79
   4  -9   3    8.17    1.91
   4  -9   3    6.95    2.74
  -4   9  -3    8.17    2.52
  -4  -9  -3    6.19    0.72
   4  -9   4   49.76    3.67
   4  -9   4   51.27    3.06
  -4  -9  -4   42.59    1.91
  -4  -9  -4   59.69    4.93
  -4   9  -4   45.18    4.00
   4  -9   5    4.93    2.16
   4  -9   5    4.03    2.45
  -4  -9  -5    3.53    0.50
  -4  -9  -5    2.27    2.95
  -4   9  -5    2.34    2.30
   4  -9   6   23.29    3.42
   4  -9   6   21.93    2.23
  -4  -9  -6   23.40    4.50
  -4   9  -6   21.28    3.24
   4  -9   7   -0.79    2.12
   4  -9   7    0.54    1.94
  -4   9  -7    1.58    1.84
   4  -9   8   13.00    3.60
   4  -9   8   16.27    2.95
  -4  -9  -8   18.97    4.03
  -4   9  -8   16.42    1.84
   4  -9   9    0.50    2.59
   4  -9   9    0.97    1.19
  -4  -9  -9    1.84    2.95
  -4   9  -9    1.19    1.12
   4  -9  10   16.63    4.14
   4  -9  10   18.36    1.91
  -4   9 -10   17.28    1.91
   4  -9  11    9.40    3.60
   4  -9  11    3.85    2.27
  -4  -9 -11    5.87    3.78
  -4   9 -11    5.04    1.44
   4  -9  12    0.25    4.61
   4  -9  12   -1.15    1.66
  -4  -9 -12    2.66    4.72
  -4   9 -12   -0.04    1.01
   4  -9  13   11.34    8.03
   4  -9  13   13.54    1.76
  -4   9 -13   11.92    1.76
  -4  -9 -13   11.77    4.82
   4  10 -14    3.56    3.46
  -4 -10  14    4.54    3.24
  -4  10  14    7.60    3.10
  -4  10  14    6.55    3.20
   4  10 -13    2.66    3.31
  -4  10  13    4.10    3.02
  -4  10  13    6.70    3.06
  -4 -10  13    7.56    2.95
   4  10 -12    3.53    4.82
  -4 -10  12    4.25    2.77
  -4  10  12    8.75    4.64
  -4  10  12    3.96    2.88
   4  10 -11   15.12    3.56
  -4  10  11   19.51    5.40
  -4  10  11   20.67    3.60
  -4 -10  11   13.36    5.33
   4  10 -10   10.58    2.99
  -4 -10  10   12.89    2.92
  -4  10  10   10.01    2.95
   4  10  -9   10.30    4.90
  -4 -10   9   16.96    2.81
  -4  10   9   11.99    3.10
   4  10  -8    4.43    3.82
  -4 -10   8    5.00    2.27
  -4  10   8    3.96    2.38
   4  10  -7   31.39    3.49
  -4  10   7   23.37    6.05
  -4 -10   7   34.35    3.24
   4  10  -6   28.05    3.20
  -4 -10   6   30.46    3.02
  -4  10   6   30.17    3.53
   4  10  -5    0.94    1.76
  -4 -10   5    2.45    2.74
  -4  10   5   -1.73    3.24
   4  10  -4  178.75   10.01
  -4 -10   4  191.54    7.78
  -4  10   4  178.75    8.32
   4  10  -3    6.48    2.99
   4 -10  -3    1.33    2.41
   4 -10  -3    8.42    0.97
  -4 -10   3    3.96    1.69
  -4  10   3    4.86    3.67
   4  10  -2   40.54    4.25
   4 -10  -2   42.05    3.64
   4 -10  -2   39.89    1.80
  -4 -10   2   39.42    2.63
  -4  10   2   34.56    3.42
   4  10  -1   17.21    1.98
   4 -10  -1   16.56    4.25
   4 -10  -1   17.57    1.51
  -4 -10   1   16.78    2.74
  -4  10   1   16.60    2.52
   4  10   0    5.33    2.05
   4 -10   0    4.61    1.98
   4 -10   0    2.02    2.02
  -4 -10   0    4.75    1.84
  -4  10   0    4.46    2.81
   4  10   1   20.92    2.45
   4 -10   1   17.57    2.02
   4 -10   1   16.02    2.45
  -4 -10  -1   16.96    2.16
  -4  10  -1   20.31    2.30
   4  10   2   19.01    2.16
   4 -10   2   20.23    3.56
   4 -10   2   24.70    2.52
  -4 -10  -2   22.57    1.40
  -4  10  -2   24.16    2.30
   4  10   3    9.32    1.01
   4 -10   3   10.62    1.98
   4 -10   3   11.81    3.49
  -4  10  -3   12.53    1.80
  -4 -10  -3    8.14    1.40
   4  10   4    8.75    1.22
   4 -10   4    9.36    1.87
   4 -10   4    8.10    3.67
  -4 -10  -4    4.86    3.28
  -4 -10  -4    8.24    1.12
  -4  10  -4    9.97    1.73
   4 -10   5   72.69    5.22
   4 -10   5   67.43    6.80
   4  10   5   56.70    2.09
  -4 -10  -5   54.47    2.09
  -4 -10  -5   68.51    6.05
  -4  10  -5   61.92    3.46
   4 -10   6   67.83    3.85
   4 -10   6   68.69    7.85
  -4  10  -6   62.39    3.64
   4 -10   7    0.14    2.02
   4 -10   7    1.01    3.42
  -4 -10  -7   -2.30    2.52
  -4  10  -7   -0.18    1.15
   4 -10   8   10.04    5.04
   4 -10   8    6.88    1.69
  -4 -10  -8    7.27    3.60
  -4  10  -8    7.13    1.58
   4 -10   9    3.82    4.64
   4 -10   9    2.56    1.40
  -4  10  -9    2.38    1.37
   4 -10  10   10.37    3.64
   4 -10  10   10.08    2.77
  -4 -10 -10    9.86    4.10
  -4  10 -10    8.42    1.80
   4 -10  11    3.10    2.88
   4 -10  11   -0.36    2.05
  -4  10 -11    0.90    1.22
  -4 -10 -11   -0.22    3.06
   4 -10  12    3.56    3.20
   4 -10  12   -0.72    2.05
  -4  10 -12    0.86    1.22
   4 -10  13    7.63    6.05
   4 -10  13    2.70    1.37
  -4 -10 -13    0.97    3.78
  -4  10 -13    0.40    1.37
   4  11 -13    7.49    5.15
  -4 -11  13    4.10    3.02
  -4  11  13    5.69    2.77
  -4  11  13    0.29    2.99
   4  11 -12    1.44    2.99
  -4 -11  12    3.78    2.77
  -4  11  12    2.77    2.70
  -4  11  12    7.74    4.75
   4  11 -11   14.58    3.49
  -4 -11  11   10.80    3.31
  -4  11  11   15.01    3.31
  -4  11  11   17.89    3.60
   4  11 -10   -0.29    3.31
  -4 -11  10   -0.76    3.02
  -4  11  10    0.47    3.24
   4  11  -9    7.31    2.59
  -4 -11   9    5.29    4.07
  -4  11   9    7.88    4.43
   4  11  -8    0.97    1.84
  -4 -11   8    1.37    2.95
  -4  11   8   -0.14    1.94
   4  11  -7    3.35    2.09
  -4 -11   7    2.34    1.98
  -4  11   7    1.98    2.23
   4  11  -6  133.86    9.00
  -4 -11   6  134.22    6.59
  -4  11   6  128.60    9.65
   4  11  -5   61.28    6.26
  -4 -11   5   65.38    4.03
  -4  11   5   58.18    4.57
   4  11  -4   43.92    3.67
  -4 -11   4   52.49    5.04
  -4  11   4   38.16    6.05
   4  11  -3   47.49    3.53
   4 -11  -3   51.30    4.32
   4 -11  -3   46.80    2.23
  -4 -11   3   51.12    3.31
  -4  11   3   47.70    3.96
   4 -11  -2  119.67    6.48
   4 -11  -2  117.33    4.10
   4  11  -2  114.35    5.54
  -4 -11   2  126.44    5.33
  -4  11   2  120.47    8.46
   4  11  -1  188.62    7.67
   4 -11  -1  191.07    8.60
   4 -11  -1  189.95    7.81
  -4 -11   1  200.68    8.96
  -4  11   1  189.66    8.39
   4  11   0   98.79    5.65
   4 -11   0   97.21    7.67
   4 -11   0   97.96    5.36
  -4 -11   0  104.12    5.33
  -4  11   0   98.58    5.11
   4  11   1    2.77    1.73
   4 -11   1    1.40    1.73
   4 -11   1    1.94    2.27
  -4 -11  -1    1.73    1.55
  -4  11  -1    2.77    2.66
   4  11   2    1.58    0.86
   4 -11   2   -0.04    2.56
   4 -11   2    0.83    1.40
  -4 -11  -2    0.40    1.22
  -4  11  -2   -1.04    2.41
   4  11   3   43.38    2.27
   4 -11   3   53.79    3.53
   4 -11   3   52.53    3.71
  -4 -11  -3   45.72    2.02
  -4  11  -3   52.71    3.31
   4  11   4   12.28    1.66
   4 -11   4   16.35    3.56
   4 -11   4   16.92    2.63
  -4 -11  -4   12.35    0.94
  -4 -11  -4   17.64    3.78
  -4  11  -4    9.40    2.09
   4  11   5    4.28    0.65
   4 -11   5    7.52    1.84
   4 -11   5    8.21    2.41
  -4 -11  -5    4.46    0.90
  -4  11  -5    1.80    1.66
   4 -11   6    9.11    2.02
   4 -11   6   11.45    2.95
  -4 -11  -6    9.14    3.78
  -4  11  -6    7.02    1.87
   4 -11   7    0.11    2.56
   4 -11   7    0.68    2.52
  -4 -11  -7    3.06    3.02
  -4  11  -7    3.31    1.48
   4 -11   8   24.05    2.52
   4 -11   8   23.69    4.21
  -4  11  -8   22.43    2.41
   4 -11   9    4.10    1.73
   4 -11   9    5.80    5.26
  -4 -11  -9    7.42    3.60
  -4  11  -9    3.82    1.66
   4 -11  10    3.17    2.56
   4 -11  10    2.59    5.29
  -4 -11 -10    2.02    3.46
  -4  11 -10    2.12    2.45
   4 -11  11    0.18    3.24
   4 -11  11    2.20    2.34
  -4  11 -11    1.22    2.27
   4 -11  12    0.79    3.46
   4 -11  12    3.82    2.41
  -4 -11 -12    1.55    3.53
  -4  11 -12   -0.25    2.38
   4  12 -13   11.48    3.92
  -4 -12  13    9.79    3.53
  -4  12  13    7.52    3.60
  -4  12  13   10.19    5.44
   4  12 -12    5.90    3.06
  -4 -12  12    0.94    2.84
  -4  12  12    3.89    2.81
  -4  12  12    3.10    3.02
   4  12 -11    6.62    5.04
  -4 -12  11    6.19    2.88
  -4  12  11    5.29    2.92
   4  12 -10    0.32    2.12
  -4 -12  10   -0.61    2.02
  -4  12  10   -1.08    2.09
   4  12  -9   23.62    3.60
  -4 -12   9   25.02    3.42
  -4  12   9   18.36    3.60
   4  12  -8    5.29    2.27
  -4 -12   8    2.02    2.20
  -4  12   8    1.37    4.10
   4  12  -7    3.78    4.07
  -4 -12   7    8.39    3.74
  -4  12   7    5.40    2.59
   4  12  -6    5.98    2.45
  -4 -12   6    9.36    2.20
  -4  12   6    5.44    2.59
   4  12  -5    4.36    2.09
  -4 -12   5    4.54    1.94
  -4  12   5    0.25    3.96
   4  12  -4   -0.47    1.33
   4 -12  -4   -0.36    1.69
   4 -12  -4    0.04    0.22
  -4 -12   4   -0.76    2.05
  -4  12   4   -1.58    1.55
   4  12  -3   98.07    7.06
   4 -12  -3   92.71    5.83
   4 -12  -3   84.61    3.53
  -4 -12   3  101.74    4.79
  -4  12   3   91.95    7.67
   4  12  -2   22.61    3.89
   4 -12  -2   31.36    5.44
   4 -12  -2   23.80    2.30
  -4 -12   2   27.76    3.67
  -4  12   2   21.46    3.17
   4 -12  -1    3.46    2.20
   4 -12  -1    4.18    1.87
   4  12  -1    2.74    2.41
  -4 -12   1    2.92    1.40
  -4  12   1    3.24    2.02
   4  12   0   22.65    2.16
   4 -12   0   24.77    4.93
   4 -12   0   30.39    2.23
  -4 -12   0   25.35    2.02
  -4  12   0   19.44    2.99
   4  12   1   22.75    1.94
   4 -12   1   29.52    3.02
   4 -12   1   23.87    2.38
  -4 -12  -1   23.83    1.80
  -4  12  -1   25.63    2.88
   4  12   2    8.71    1.40
   4 -12   2   13.21    3.78
   4 -12   2   10.12    3.31
  -4 -12  -2   11.34    1.91
  -4  12  -2   12.53    2.27
   4 -12   3   42.05    3.42
   4 -12   3   39.32    5.22
   4  12   3   34.35    2.84
  -4 -12  -3   37.95    2.56
  -4  12  -3   38.60    4.86
   4  12   4    6.66    1.66
   4 -12   4    9.18    3.53
   4 -12   4   10.30    3.92
  -4 -12  -4    7.42    1.37
  -4  12  -4   12.96    3.31
   4  12   5   16.81    1.33
   4 -12   5   25.78    2.81
   4 -12   5   19.15    5.29
  -4 -12  -5   24.05    4.46
  -4 -12  -5   20.85    1.55
  -4  12  -5   25.89    2.59
   4 -12   6   67.90    4.25
   4 -12   6   71.39    5.44
  -4 -12  -6   81.44    6.66
  -4  12  -6   60.74    4.14
   4 -12   7    4.28    3.06
   4 -12   7    3.38    2.88
  -4  12  -7    4.54    1.73
   4 -12   8    3.74    1.87
   4 -12   8    4.00    3.06
  -4  12  -8    4.79    1.73
   4 -12   9   22.36    2.59
   4 -12   9   19.44    4.39
  -4 -12  -9   22.39    4.79
  -4  12  -9   16.71    2.34
   4 -12  10   -1.33    2.38
   4 -12  10    1.19    2.88
  -4  12 -10   -0.83    2.27
   4 -12  11    1.66    2.74
   4 -12  11    2.34    5.80
  -4  12 -11    3.56    2.74
   4  13 -12   10.01    5.72
  -4 -13  12    3.38    5.54
  -4  13  12    9.40    3.53
  -4  13  12    5.00    3.20
   4  13 -11   -1.76    2.30
  -4 -13  11    0.94    3.85
  -4  13  11    1.84    3.89
   4  13 -10   -0.68    2.23
  -4 -13  10    0.54    2.23
  -4  13  10   -2.92    3.71
   4  13  -9    2.20    2.09
  -4 -13   9    1.40    2.02
  -4  13   9   -2.56    2.12
   4  13  -8    0.25    3.38
  -4  13   8   -0.36    2.12
  -4 -13   8    1.44    1.94
   4  13  -7   18.18    3.13
  -4 -13   7   17.86    2.95
  -4  13   7   14.69    5.47
   4  13  -6   41.30    4.07
  -4 -13   6   50.22    5.62
  -4  13   6   41.94    4.32
   4  13  -5   21.39    4.93
  -4 -13   5   24.81    2.84
  -4  13   5   24.34    3.31
   4  13  -4    2.02    2.84
   4 -13  -4   -0.72    2.20
   4 -13  -4    1.40    0.61
  -4 -13   4    1.37    1.55
  -4  13   4    0.47    1.98
   4  13  -3    8.06    2.09
   4 -13  -3    8.57    2.77
   4 -13  -3    7.60    1.40
  -4 -13   3   10.55    1.94
  -4  13   3    7.70    2.56
   4  13  -2   63.26    4.00
   4 -13  -2   71.03    4.90
   4 -13  -2   62.46    3.67
  -4  13   2   63.11    6.88
  -4 -13   2   65.09    5.22
   4  13  -1   10.80    1.94
   4 -13  -1   12.02    2.77
   4 -13  -1   11.27    1.55
  -4 -13   1   10.08    1.76
  -4  13   1   10.55    2.63
   4  13   0   65.06    3.67
   4 -13   0   63.51    4.68
   4 -13   0   78.41    5.04
  -4  13   0   63.98    4.46
  -4 -13   0   66.79    3.31
   4  13   1   36.76    2.59
   4 -13   1   40.61    3.82
   4 -13   1   41.04    4.39
  -4 -13  -1   42.88    2.38
  -4  13  -1   43.24    5.58
   4  13   2   90.15    5.36
   4 -13   2   99.08    5.47
   4 -13   2  104.12    6.91
  -4  13  -2  102.46    5.44
  -4 -13  -2   90.44    3.85
   4  13   3   10.84    1.40
   4 -13   3   13.65    3.67
   4 -13   3   10.15    2.48
  -4 -13  -3   10.58    1.19
  -4  13  -3   14.40    2.45
   4  13   4    2.74    0.94
   4 -13   4    2.23    3.24
   4 -13   4    3.85    3.42
  -4 -13  -4    2.56    1.26
  -4  13  -4    5.98    3.10
   4  13   5    0.83    1.08
   4 -13   5   -0.32    3.10
   4 -13   5    1.19    1.66
  -4 -13  -5    0.18    0.90
  -4 -13  -5   -0.58    2.77
  -4  13  -5    2.45    2.52
   4  13   6    0.07    0.90
   4 -13   6    1.62    3.38
   4 -13   6    1.04    1.66
  -4 -13  -6   -0.22    2.92
  -4  13  -6    1.66    1.48
   4 -13   7   39.78    5.36
   4 -13   7   48.78    7.34
  -4  13  -7   39.32    3.38
   4 -13   8   31.61    3.20
   4 -13   8   39.06    7.70
  -4 -13  -8   30.85    5.47
  -4  13  -8   28.77    2.99
   4 -13   9   10.98    2.09
   4 -13   9    4.64    3.46
  -4 -13  -9    4.14    3.74
  -4  13  -9   -0.04    1.87
   4 -13  10    3.85    2.12
   4 -13  10    9.54    3.53
  -4  13 -10    0.00    3.06
   4  14 -11    2.41    2.59
  -4 -14  11    0.97    2.48
  -4  14  11   -0.68    2.48
   4  14 -10   35.97    4.68
  -4 -14  10   34.20    4.57
  -4  14  10   33.34    4.68
   4  14  -9    1.55    3.82
  -4 -14   9    2.20    3.53
  -4  14   9   -2.27    3.82
   4  14  -8    3.85    2.66
  -4 -14   8    4.25    3.96
  -4  14   8    2.45    2.81
   4  14  -7    2.63    2.38
  -4 -14   7    2.27    2.09
  -4  14   7    1.62    2.48
   4  14  -6   20.41    5.44
  -4 -14   6   22.65    3.06
  -4  14   6   18.97    5.94
   4  14  -5    3.17    3.67
  -4 -14   5    3.35    3.31
  -4  14   5    4.54    2.48
   4  14  -4    3.38    1.87
   4 -14  -4    2.52    2.48
  -4 -14   4    2.41    1.73
  -4  14   4   -0.11    2.20
   4 -14  -3    3.31    3.89
   4 -14  -3    1.87    0.76
   4  14  -3    2.56    1.80
  -4 -14   3    0.22    2.56
  -4  14   3    1.33    3.64
   4  14  -2    8.71    2.12
   4 -14  -2    9.86    2.92
   4 -14  -2    9.50    1.37
  -4 -14   2    8.71    1.87
  -4  14   2    9.36    2.66
   4  14  -1   25.71    4.03
   4 -14  -1   29.99    5.87
   4 -14  -1   31.43    3.28
  -4 -14   1   28.23    3.56
  -4  14   1   27.18    3.46
   4  14   0   -0.86    1.73
   4 -14   0   -0.40    1.62
   4 -14   0    0.76    1.66
  -4 -14   0    1.58    1.51
  -4  14   0   -1.08    1.51
   4  14   1   14.69    3.02
   4 -14   1   19.91    3.10
   4 -14   1   16.96    2.20
  -4 -14  -1   16.63    2.70
  -4  14  -1   17.03    2.88
   4  14   2    8.68    2.38
   4 -14   2   12.24    2.63
   4 -14   2    9.00    2.16
  -4 -14  -2   10.30    2.09
  -4  14  -2    7.20    3.92
   4 -14   3    3.20    2.09
   4 -14   3    2.77    1.87
   4  14   3    1.26    1.76
  -4 -14  -3    1.87    1.55
  -4  14  -3    2.45    1.94
   4  14   4    7.13    1.98
   4 -14   4   10.76    4.21
   4 -14   4   12.75    2.74
  -4 -14  -4    9.72    1.12
  -4  14  -4   13.25    2.48
   4  14   5    1.48    1.44
   4 -14   5    2.59    2.09
   4 -14   5    3.67    2.30
  -4 -14  -5    3.10    1.26
  -4 -14  -5    4.97    3.31
  -4  14  -5    0.00    3.13
   4 -14   6    2.27    1.76
   4 -14   6   -0.83    2.20
  -4 -14  -6   -1.55    5.22
  -4  14  -6   -0.04    2.74
   4 -14   7   25.06    4.86
   4 -14   7   28.15    6.19
  -4 -14  -7   30.82    5.15
  -4  14  -7   16.42    2.81
   4 -14   8   15.88    2.74
   4 -14   8   29.31    6.19
  -4 -14  -8   16.27    4.75
  -4  14  -8   10.01    2.59
   4 -14   9   22.32    2.95
   4 -14   9   15.91    7.20
  -4  14  -9   14.40    2.74
   4  15 -10    3.71    5.04
  -4 -15  10    2.84    2.77
  -4  15  10    4.57    3.02
   4  15  -9   43.78    5.22
  -4 -15   9   41.58    4.61
  -4  15   9   45.90    5.08
   4  15  -8    6.26    2.88
  -4 -15   8    4.07    2.45
  -4  15   8    1.91    2.99
   4  15  -7   32.22    4.18
  -4 -15   7   32.11    5.65
  -4  15   7   32.98    6.91
   4  15  -6   21.35    5.40
  -4 -15   6   18.11    2.99
  -4  15   6   17.89    3.56
   4  15  -5   27.65    3.42
  -4 -15   5   23.01    2.99
  -4  15   5   22.57    3.82
   4  15  -4   29.85    3.38
   4 -15  -4   36.07    4.18
  -4 -15   4   28.01    4.50
  -4  15   4   25.67    3.89
   4 -15  -3    9.04    5.29
   4  15  -3   11.23    2.41
  -4 -15   3   12.46    2.12
  -4  15   3   11.56    3.06
   4  15  -2   39.93    5.00
   4 -15  -2   38.06    4.18
   4 -15  -2   37.84    3.28
  -4 -15   2   40.86    4.28
  -4  15   2   33.88    6.34
   4  15  -1    4.68    2.59
   4 -15  -1    4.64    4.00
   4 -15  -1    1.44    1.98
  -4 -15   1    1.37    2.23
  -4  15   1    0.86    2.27
   4  15   0    0.76    1.26
   4 -15   0   -0.86    2.02
   4 -15   0    0.36    1.19
  -4 -15   0    1.22    1.08
  -4  15   0   -0.90    1.87
   4 -15   1    8.32    4.28
   4 -15   1    5.22    1.84
   4  15   1    3.85    1.58
  -4 -15  -1    7.27    1.37
  -4  15  -1    5.58    2.45
   4  15   2    2.63    1.19
   4 -15   2    0.79    2.12
   4 -15   2    2.88    1.73
  -4 -15  -2    1.01    1.04
  -4  15  -2    0.76    2.02
   4  15   3   17.75    1.84
   4 -15   3   18.11    3.24
   4 -15   3   17.97    2.77
  -4 -15  -3   18.79    1.62
  -4  15  -3   21.31    4.93
   4  15   4   17.32    1.76
   4 -15   4   26.32    5.22
   4 -15   4   20.45    3.28
  -4 -15  -4   19.55    2.20
  -4  15  -4   22.25    3.13
   4  15   5   20.38    2.52
   4 -15   5   26.93    3.42
   4 -15   5   28.23    3.74
  -4 -15  -5   36.07    5.04
  -4  15  -5   26.21    3.20
   4 -15   6    2.34    2.12
   4 -15   6    1.98    2.45
  -4 -15  -6    1.44    5.54
  -4  15  -6    0.00    3.17
   4 -15   7    1.55    3.67
   4 -15   7    4.39    2.77
  -4 -15  -7    2.66    3.74
  -4  15  -7   -0.04    3.31
   4 -15   8    1.37    1.76
   4 -15   8    1.12    3.89
  -4 -15  -8   -3.06    3.02
  -4  15  -8    0.00    1.58
   4  16  -8   11.88    3.49
  -4 -16   8   10.12    2.95
  -4  16   8    8.32    3.56
   4  16  -7    3.67    4.57
  -4  16   7    4.82    2.92
  -4 -16   7    2.34    2.30
   4  16  -6   42.48    4.43
  -4 -16   6   37.12    5.80
  -4  16   6   34.17    7.60
   4  16  -5   16.53    3.17
   4 -16  -5   11.88    3.64
  -4 -16   5   15.59    2.70
  -4  16   5   13.11    3.67
   4  16  -4    2.34    1.87
   4 -16  -4    0.04    2.38
  -4 -16   4    0.90    1.58
  -4  16   4   -0.72    2.23
   4  16  -3   -0.50    2.66
   4 -16  -3    1.66    3.71
  -4  16   3   -2.81    3.42
  -4 -16   3   -0.22    1.37
   4  16  -2    1.98    2.92
   4 -16  -2    1.80    2.48
   4 -16  -2    1.48    1.76
  -4 -16   2    1.80    1.51
  -4  16   2    3.60    2.34
   4  16  -1    1.58    1.37
   4 -16  -1   -1.58    3.35
   4 -16  -1    0.22    1.04
  -4 -16   1   -0.29    1.15
  -4  16   1   -1.44    3.10
   4  16   0    0.32    1.55
   4 -16   0    1.48    2.38
   4 -16   0    2.34    1.48
  -4 -16   0    4.03    2.12
  -4  16   0    4.32    2.30
   4  16   1    1.04    1.26
   4 -16   1    0.04    3.53
   4 -16   1    0.79    2.38
  -4  16  -1    0.07    1.98
   4  16   2   13.03    1.98
   4 -16   2   23.22    3.28
   4 -16   2   20.05    4.10
  -4 -16  -2   14.98    2.56
  -4  16  -2   14.47    3.06
   4  16   3    2.16    1.19
   4 -16   3    4.64    2.27
   4 -16   3    2.48    3.17
  -4 -16  -3   -0.25    1.66
  -4  16  -3   -1.37    2.12
   4 -16   4    7.81    4.54
   4 -16   4    6.62    4.25
   4  16   4    5.83    1.44
  -4 -16  -4    6.95    1.22
  -4  16  -4    5.26    4.25
   4 -16   5   10.66    2.84
   4 -16   5   11.23    2.92
  -4 -16  -5    9.65    4.32
  -4  16  -5    0.00    2.56
   4 -16   6    5.36    2.41
   4 -16   6    5.36    2.77
  -4 -16  -6    2.27    6.23
  -4  16  -6    0.00    2.27
   4 -16   7   42.88    6.70
   4 -16   7   44.97    5.11
  -4 -16  -7   43.24    6.44
  -4  16  -7   32.47    6.19
   4  17  -6    0.65    2.34
  -4 -17   6    0.79    1.91
  -4  17   6    2.02    2.70
   4  17  -5   53.18    4.93
   4 -17  -5   51.99    5.65
  -4 -17   5   49.83    6.19
  -4  17   5   55.30    5.65
   4  17  -4    6.23    3.82
   4 -17  -4    2.16    3.06
  -4 -17   4    2.30    1.91
  -4  17   4    4.03    2.77
   4  17  -3   -0.29    2.95
   4 -17  -3   -3.82    4.10
  -4 -17   3   -1.40    2.48
  -4  17   3    0.86    2.30
   4  17  -2   23.37    3.10
   4 -17  -2   29.45    4.25
  -4 -17   2   25.92    2.66
  -4  17   2   29.41    6.37
   4  17  -1   -0.04    1.66
   4 -17  -1    0.79    3.96
   4 -17  -1    1.66    1.26
  -4 -17   1    1.12    2.27
  -4  17   1    1.30    2.34
   4  17   0    7.63    1.84
   4 -17   0    4.54    2.81
   4 -17   0    1.87    2.77
  -4 -17   0    2.92    1.51
  -4  17   0    5.22    4.46
   4  17   1    3.10    1.62
   4 -17   1    3.71    2.63
   4 -17   1    2.09    2.84
  -4 -17  -1    2.81    1.33
  -4  17  -1    0.86    2.52
   4  17   2   13.32    2.09
   4 -17   2   19.30    3.53
   4 -17   2   18.25    4.14
  -4 -17  -2   15.70    1.80
  -4  17  -2   11.48    5.51
   4  17   3   10.84    3.02
   4 -17   3   15.41    3.46
   4 -17   3   19.23    4.46
  -4 -17  -3   13.14    1.66
  -4  17  -3   19.08    3.24
   4  17   4    3.17    2.38
   4 -17   4    5.18    4.75
   4 -17   4   12.38    4.36
  -4 -17  -4    6.41    1.30
  -4  17  -4    9.94    2.81
   4 -17   5   16.67    3.31
   4 -17   5   10.87    5.26
  -4 -17  -5   13.47    5.00
  -4  17  -5    0.00    4.97
   4  18  -2    5.94    2.41
   4 -18  -2    7.24    3.42
  -4 -18   2    7.20    3.17
  -4  18   2    6.52    3.17
   4  18  -1    2.52    2.05
   4 -18  -1    2.23    5.00
  -4 -18   1    5.08    1.69
  -4  18   1    7.13    4.79
   4  18   0   18.58    2.81
   4 -18   0   26.79    4.25
   4 -18   0   25.45    3.96
  -4 -18   0   22.21    2.34
  -4  18   0   30.17    4.07
   4  18   1    0.18    1.30
   4 -18   1   -0.32    2.16
   4 -18   1    1.87    2.34
  -4 -18  -1   -1.15    1.84
  -4  18  -1    1.76    3.49
  -5   0  12    0.58    2.20
  -5   0  11   20.02    3.56
  -5   0  10   48.50    7.99
  -5   0   9   16.74    3.20
  -5   0   8   -0.79    2.09
  -5   0   7   -1.55    3.42
  -5   0   7    1.84    0.94
  -5   0   6   26.25    2.66
  -5   0   6    0.07    1.94
  -5   0   5    1.80    1.37
  -5   0   5   -0.47    1.48
  -5   0   5   -0.61    1.44
  -5   0   4   -0.36    1.04
  -5   0   4   -1.12    1.33
  -5   0   4   -1.33    1.37
  -5   0   3   10.48    3.02
  -5   0   3    9.83    2.66
  -5   0   3   10.87    3.02
  -5   0   2    0.25    1.12
  -5   0   2    1.04    1.22
  -5   0   2    1.01    1.94
  -5   0   1   -0.32    0.94
  -5   0   1    0.43    2.05
  -5   0   0    0.83    1.44
  -5   0   0   -0.36    0.94
  -5   0   0    1.91    1.44
  -5   0  -1   39.57    3.49
  -5   0  -1   40.07    2.09
  -5   0  -1   40.97    2.23
  -5   0  -2    0.58    1.73
  -5   0  -2   -1.40    1.08
  -5   0  -2    0.43    1.19
  -5   0  -3   22.61    1.33
  -5   0  -3   30.28    2.16
  -5   0  -3   17.25    3.56
  -5   0  -4   -0.36    0.79
  -5   0  -4    0.97    1.91
  -5   0  -4   -0.25    0.76
  -5   0  -5    9.97    1.04
  -5   0  -5   22.57    4.86
  -5   0  -6    0.83    2.12
  -5   0  -6    0.43    0.36
  -5   0  -6    0.11    0.22
  -5   0  -7  237.47   15.45
  -5   0  -8   -0.07    2.12
  -5   0  -9   11.27    6.01
  -5   0 -10   -1.69    2.92
  -5   0 -11    6.26    3.67
  -5   0 -12   -0.11    4.28
  -5   0 -13   64.41    6.95
  -5  -1  13   -1.69    2.48
  -5   1  12    6.23    4.79
  -5  -1  11   -1.22    3.85
  -5   1  11    1.22    0.86
  -5   1  11   -0.65    2.34
  -5  -1  10   64.77    5.29
  -5   1  10   72.76    5.36
  -5   1  10   63.29    2.41
  -5   1   9    1.26    1.19
  -5  -1   9   14.08    2.63
  -5  -1   8  193.59   11.95
  -5   1   8  183.65    6.95
  -5   1   8  187.47    8.89
  -5  -1   7   31.97    4.86
  -5   1   7   14.01    1.98
  -5   1   7   16.92    2.84
  -5   1   7   16.02    3.24
  -5  -1   6   91.99    4.93
  -5   1   6   82.05    4.21
  -5   1   6   95.08    7.45
  -5   1   6   98.83    5.33
  -5   1   5   11.77    2.41
  -5  -1   5   14.04    2.38
  -5  -1   5   16.02    1.73
  -5   1   5   15.95    1.44
  -5   1   5   17.53    2.41
  -5  -1   4   24.12    2.52
  -5  -1   4   27.22    2.23
  -5   1   4   25.96    4.07
  -5   1   4   28.08    2.84
  -5   1   4   27.51    2.59
  -5  -1   3   24.77    3.31
  -5  -1   3   17.64    2.09
  -5   1   3   19.87    2.20
  -5   1   3   18.61    2.20
  -5   1   3   22.57    1.98
  -5  -1   2   22.39    2.34
  -5  -1   2   19.26    3.20
  -5  -1   2   20.49    1.98
  -5   1   2   21.85    3.28
  -5   1   2   19.66    3.35
  -5   1   2   20.99    2.12
  -5  -1   1  201.72    7.02
  -5  -1   1  196.04   10.08
  -5  -1   1  195.68    8.46
  -5   1   1  192.15    7.70
  -5   1   1  200.72    8.53
  -5   1   1  189.77    7.13
  -5  -1   0    7.63    2.27
  -5  -1   0    8.17    2.20
  -5   1   0    8.28    2.23
  -5   1   0   11.95    1.44
  -5   1   0   10.51    2.05
  -5  -1   0    7.02    1.33
  -5  -1  -1  194.52    8.75
  -5  -1  -1  179.33    5.98
  -5  -1  -1  187.54    7.34
  -5   1  -1  190.46    7.52
  -5   1  -1  187.61    6.48
  -5   1  -1  195.64    8.42
  -5  -1  -2    1.66    1.19
  -5  -1  -2    0.40    0.79
  -5   1  -2    2.09    0.83
  -5   1  -2    1.33    0.90
  -5   1  -2    1.76    1.91
  -5  -1  -2    1.69    3.35
  -5  -1  -3  260.48   11.41
  -5  -1  -3  245.25    7.96
  -5  -1  -3  253.75    8.50
  -5   1  -3  252.31   13.86
  -5   1  -3  254.07    9.07
  -5   1  -3  255.01    8.75
  -5   1  -4   96.56    3.92
  -5  -1  -4  105.92    9.18
  -5  -1  -4   92.13    3.28
  -5  -1  -4   93.64    2.84
  -5   1  -4  106.35    6.23
  -5   1  -4   91.70    3.64
  -5  -1  -5    2.05    2.12
  -5  -1  -5    0.32    0.47
  -5  -1  -5    0.22    0.40
  -5   1  -5    0.47    3.31
  -5   1  -5   -0.18    0.50
  -5   1  -5    0.61    0.43
  -5  -1  -6    5.36    4.90
  -5   1  -6    2.81    2.63
  -5   1  -6    4.46    0.83
  -5   1  -6    3.38    0.47
  -5   1  -7    6.19    3.20
  -5   1  -7    6.16    0.61
  -5   1  -7    7.27    0.68
  -5  -1  -7    8.21    3.35
  -5  -1  -8   52.56    5.47
  -5   1  -8   52.31    7.81
  -5  -1  -9    1.15    2.77
  -5   1  -9    1.48    2.66
   5  -1  10   38.02    5.18
  -5  -1 -10   39.89    5.36
  -5   1 -10   38.67    8.03
   5  -1  11    5.94    3.64
  -5   1 -11    9.36    3.60
  -5  -1 -11    2.52    3.60
   5  -1  12   48.46    6.16
  -5  -1 -12   48.64    6.08
  -5   1 -12   45.47    5.98
   5  -1  13    4.36    3.71
  -5  -1 -13    2.77    6.19
  -5   1 -13    2.16    5.87
  -5   2  15    6.77    3.56
  -5   2  15    5.90    3.64
  -5  -2  14   -0.65    2.77
  -5   2  14   -2.30    2.63
  -5   2  13   -0.25    2.66
  -5  -2  13   -3.13    4.25
  -5   2  13   -2.95    2.56
  -5   2  12    0.36    2.41
  -5   2  12    1.48    2.30
  -5   2  11    9.83    5.47
  -5  -2  11   13.97    3.24
  -5   2  11   19.19    3.31
  -5  -2  10   64.34    4.82
  -5   2  10   64.59    5.04
  -5   2  10   59.55    5.08
  -5  -2   9  110.89    8.86
  -5   2   9   91.66    3.35
  -5   2   9  108.76    6.41
  -5   2   9  108.73    6.52
  -5   2   8   77.51    7.52
  -5   2   8   44.07    4.46
  -5  -2   7   47.16    3.78
  -5   2   7   42.99    1.80
  -5   2   7   43.82    3.96
  -5   2   7   36.87    6.52
  -5  -2   6  133.35    6.30
  -5   2   6  127.92    5.15
  -5   2   6  134.33    6.88
  -5   2   6  131.30    9.47
  -5  -2   5    1.37    1.44
  -5   2   5   -0.50    1.30
  -5   2   5    2.02    1.55
  -5   2   5   -0.36    2.63
  -5  -2   4    8.03    1.87
  -5  -2   4   10.40    1.76
  -5   2   4   10.58    1.30
  -5   2   4    8.86    3.42
  -5   2   4   10.91    2.02
  -5  -2   3    1.55    1.37
  -5  -2   3    0.86    2.34
  -5   2   3    1.40    1.87
  -5   2   3    4.00    1.48
  -5   2   3    2.05    1.48
  -5  -2   2    9.04    1.62
  -5  -2   2   12.06    2.09
  -5   2   2   11.12    2.81
  -5   2   2   11.59    2.99
  -5   2   2   12.82    2.66
  -5  -2   1    4.10    1.94
  -5  -2   1    4.00    1.26
  -5  -2   1    2.56    1.30
  -5   2   1    3.56    2.27
  -5   2   1    5.83    1.40
  -5   2   1    7.20    1.62
  -5  -2   0  107.76    4.14
  -5  -2   0  106.82    7.92
  -5  -2   0  112.51    4.21
  -5   2   0  115.75    4.57
  -5   2   0  112.62    7.27
  -5   2   0  106.78    5.58
  -5  -2  -1   19.69    3.02
  -5  -2  -1   20.31    1.40
  -5  -2  -1   18.79    2.20
  -5   2  -1   19.19    2.59
  -5   2  -1   21.64    2.56
  -5   2  -1   21.17    2.70
  -5  -2  -2   37.95    6.05
  -5   2  -2   37.66    3.53
  -5  -2  -2   38.24    2.27
  -5  -2  -2   39.39    2.45
  -5   2  -2   36.94    1.98
  -5   2  -2   42.59    3.02
  -5  -2  -3    1.04    2.05
  -5  -2  -3    1.01    0.83
  -5  -2  -3    0.58    0.86
  -5   2  -3    0.00    0.76
  -5   2  -3    3.10    2.95
  -5   2  -3   -0.25    1.19
  -5  -2  -4  101.02    6.59
  -5  -2  -4   90.22    3.17
  -5  -2  -4   96.52    3.10
  -5   2  -4  101.71    5.94
  -5   2  -4  111.72    3.71
  -5   2  -4  100.81    3.35
  -5  -2  -5   88.64    6.34
  -5   2  -5   92.64    5.69
  -5   2  -5   74.85    2.56
  -5   2  -5   78.34    2.77
  -5  -2  -6   28.91    4.28
  -5   2  -6   25.49    5.80
  -5   2  -6   23.83    1.22
  -5   2  -6   22.79    1.55
   5  -2   7   99.30    6.44
  -5  -2  -7  103.90    7.27
  -5   2  -7  102.43    6.41
  -5   2  -7   81.11    3.13
   5  -2   8    5.76    2.63
  -5  -2  -8    5.65    2.99
  -5   2  -8    2.09    2.66
  -5   2  -8    2.05    0.61
   5  -2   9   14.33    3.74
  -5   2  -9   13.43    6.01
  -5  -2  -9   19.08    4.14
   5  -2  10   20.05    4.39
  -5  -2 -10   27.04    4.64
  -5   2 -10   20.13    4.28
   5  -2  11    7.81    3.82
  -5  -2 -11   10.22    4.03
  -5   2 -11    7.74    3.67
   5  -2  12   17.61    4.64
  -5  -2 -12   12.31    7.42
  -5   2 -12   13.86    4.14
   5  -2  13   16.81    4.61
  -5  -2 -13   10.37    4.57
  -5   2 -13    9.25    4.28
  -5  -3  15   16.45    4.14
  -5   3  15    9.22    6.77
  -5   3  15   17.93    6.70
  -5  -3  14   -1.19    3.92
  -5   3  14    1.12    2.41
  -5   3  14   -0.22    3.92
  -5  -3  13    2.30    2.84
  -5   3  13    2.59    4.72
  -5   3  13    5.83    2.84
  -5   3  12   12.31    3.35
  -5   3  12   10.84    5.33
  -5  -3  12   11.52    3.31
  -5  -3  11    1.26    2.05
  -5   3  11   -0.47    2.16
  -5   3  11    1.12    3.64
  -5  -3  10   17.39    4.07
  -5   3  10   -2.77    4.07
  -5   3  10   -7.34    4.18
  -5   3   9   11.74    2.95
  -5   3   9   11.09    2.84
  -5  -3   8   10.04    2.59
  -5   3   8   10.08    2.66
  -5   3   8    7.92    3.06
  -5   3   7   12.06    2.81
  -5  -3   7    9.72    2.56
  -5   3   7   13.00    1.01
  -5   3   7   10.33    4.86
  -5  -3   6   90.15    5.08
  -5   3   6   95.80    8.60
  -5   3   6   83.24    2.81
  -5   3   6   84.10    5.36
  -5  -3   5    1.94    1.62
  -5   3   5    1.87    0.79
  -5   3   5    2.16    3.13
  -5   3   5    2.02    1.87
  -5  -3   4    0.54    1.30
  -5   3   4    0.00    1.37
  -5   3   4   -0.58    0.72
  -5   3   4   -0.22    1.48
  -5  -3   3   10.55    1.73
  -5  -3   3    9.61    2.02
  -5   3   3    8.89    1.33
  -5   3   3   10.37    2.05
  -5   3   3    9.54    1.94
  -5  -3   2    0.40    1.04
  -5  -3   2    0.11    2.38
  -5   3   2    1.76    2.09
  -5   3   2    0.79    1.01
  -5   3   2   -0.43    2.12
  -5  -3   1   -0.47    0.94
  -5  -3   1    0.94    1.66
  -5   3   1    1.22    1.12
  -5   3   1    1.84    1.87
  -5   3   1    0.40    1.15
  -5  -3   0   85.04    7.27
  -5   3   0   80.50    3.82
  -5  -3   0   83.78    4.28
  -5  -3   0   85.72    3.38
  -5   3   0   87.70    5.80
  -5   3   0   81.01    3.67
  -5  -3  -1    0.54    0.72
  -5  -3  -1    1.04    0.76
  -5  -3  -1    0.22    1.84
  -5   3  -1   -0.18    1.44
  -5   3  -1    1.69    0.97
  -5  -3  -2   11.59    1.55
  -5  -3  -2   13.39    2.95
  -5  -3  -2   11.52    1.55
  -5   3  -2   14.83    2.34
  -5   3  -2   12.06    2.16
  -5  -3  -3   22.03    1.40
  -5  -3  -3   20.56    1.51
  -5   3  -3   22.14    1.51
  -5   3  -3   25.53    4.57
  -5  -3  -3   28.66    5.69
  -5  -3  -4    2.70    0.58
  -5  -3  -4    1.80    0.54
  -5   3  -4    1.26    2.09
  -5   3  -4    2.16    1.33
  -5  -3  -4    4.50    2.56
   5  -3   5  204.89    9.79
  -5   3  -5  206.80    9.72
  -5  -3  -5  221.45   14.73
  -5   3  -5  196.97    6.23
   5  -3   6    8.75    2.77
  -5   3  -6    7.09    0.83
  -5  -3  -6    7.13    3.35
  -5   3  -6    9.94    4.39
   5  -3   7    3.46    4.68
  -5  -3  -7   14.11    3.46
  -5   3  -7    6.48    1.12
  -5   3  -7    2.88    4.61
   5  -3   8    5.80    5.08
  -5  -3  -8   11.23    3.56
  -5   3  -8    6.37    1.04
  -5   3  -8    9.18    2.95
   5  -3   9    0.00    3.46
  -5  -3  -9   -0.47    2.38
  -5   3  -9    0.43    2.02
   5  -3  10    2.84    2.99
  -5  -3 -10    1.33    3.24
  -5   3 -10    1.55    4.46
   5  -3  11    9.07    3.85
  -5  -3 -11   10.12    4.07
  -5   3 -11    6.70    3.53
   5  -3  12    1.15    3.13
  -5  -3 -12    2.38    3.17
  -5   3 -12   -0.90    2.77
   5  -3  13    7.52    4.07
  -5  -3 -13    4.75    6.41
  -5   3 -13    1.91    3.60
  -5  -4  15    0.61    1.40
  -5   4  15   -2.81    2.66
  -5  -4  15   -1.04    2.66
  -5   4  15    3.60    2.59
  -5  -4  14   -0.72    2.30
  -5   4  14    1.40    2.30
  -5   4  14   -1.66    2.41
  -5  -4  13    5.15    3.06
  -5   4  13   10.30    3.24
  -5   4  13    9.54    3.24
  -5  -4  12    6.73    4.72
  -5   4  12    5.58    2.95
  -5   4  12    7.60    3.02
  -5   4  11    1.58    2.30
  -5   4  11    3.89    3.85
  -5  -4  11   -0.86    3.74
  -5  -4  10    2.38    2.16
  -5   4  10    1.62    2.27
  -5   4  10    1.44    2.34
  -5  -4   9    0.97    1.58
  -5   4   9   -0.36    1.73
  -5   4   9   -1.87    2.99
  -5  -4   8    3.53    2.20
  -5   4   8    4.14    3.92
  -5   4   8    7.78    2.48
  -5   4   7   27.90    3.49
  -5   4   7   30.35    3.49
  -5  -4   7   32.15    3.20
  -5  -4   6  347.72   13.97
  -5   4   6  361.18   14.76
  -5   4   6  332.85   17.46
  -5  -4   5    0.94    1.55
  -5   4   5   -2.74    2.92
  -5   4   5    2.30    1.76
  -5   4   5    0.43    0.83
  -5   4   4  205.97    7.49
  -5  -4   4  212.85    8.60
  -5   4   4  216.63    9.18
  -5   4   4  221.49   11.63
  -5  -4   3   36.90    2.70
  -5   4   3   39.21    4.75
  -5   4   3   41.62    2.12
  -5   4   3   38.24    3.20
  -5  -4   2  113.12    4.61
  -5  -4   2  111.36    5.72
  -5   4   2  109.74    5.04
  -5   4   2  106.17    4.21
  -5   4   2  111.86    5.26
  -5  -4   1   39.24    5.40
  -5   4   1   39.03    2.66
  -5   4   1   40.72    2.52
  -5  -4   1   42.20    3.46
  -5  -4   0   22.54    1.62
  -5  -4   0   26.46    3.24
  -5   4   0   22.90    2.05
  -5   4   0   22.65    2.09
  -5  -4  -1   44.39    6.19
  -5  -4  -1   42.99    1.98
  -5   4  -1   41.33    2.52
  -5   4  -1   45.47    3.06
  -5  -4  -1   40.79    2.70
  -5  -4  -2   46.55    1.87
  -5  -4  -2   50.37    2.59
  -5  -4  -2   55.95    4.61
  -5   4  -2   53.03    2.66
  -5   4  -2   52.67    3.49
  -5  -4  -3    2.74    0.79
  -5  -4  -3    2.23    0.50
  -5  -4  -3    0.94    2.45
  -5   4  -3    1.15    1.55
  -5   4  -3    2.05    2.99
   5  -4   4   31.68    3.28
  -5  -4  -4   35.68    6.73
  -5   4  -4   34.09    5.11
  -5   4  -4   22.65    2.41
   5  -4   5  174.00   11.52
  -5  -4  -5  180.48   10.12
  -5   4  -5  168.64    5.62
  -5   4  -5  171.52    8.50
   5  -4   6    1.15    2.52
  -5   4  -6    4.39    0.86
  -5   4  -6    4.18    2.48
   5  -4   7   -0.32    2.05
  -5  -4  -7    2.12    2.45
  -5   4  -7    0.07    0.94
  -5   4  -7    0.47    3.20
   5  -4   8   16.74    3.56
  -5  -4  -8   21.53    4.25
  -5   4  -8   11.30    3.24
  -5   4  -8   11.20    1.48
   5  -4   9    7.13    2.92
  -5  -4  -9    2.09    3.42
  -5   4  -9    2.05    1.01
  -5   4  -9    4.86    2.63
   5  -4  10    1.30    2.45
  -5  -4 -10   -1.01    2.74
  -5   4 -10    0.00    2.20
   5  -4  11   25.31    4.61
  -5  -4 -11   25.24    4.97
  -5   4 -11    3.85    3.82
   5  -4  12    0.65    2.88
  -5  -4 -12   -0.29    3.02
   5  -4  13    0.72    3.89
  -5  -4 -13    3.64    3.78
  -5  -5  14    8.46    5.40
  -5   5  14    2.45    5.26
  -5   5  14    6.98    3.24
  -5   5  13    0.58    3.89
  -5   5  13   -0.76    2.41
  -5  -5  13    3.64    3.85
  -5  -5  12    1.58    2.12
  -5   5  12   -1.30    3.71
  -5   5  12   -3.10    2.38
  -5  -5  11    0.07    1.73
  -5   5  11   -3.42    1.94
  -5   5  11    3.31    1.91
  -5  -5  10   13.29    2.88
  -5   5  10   13.93    3.10
  -5   5  10   13.18    5.22
  -5  -5   9    3.96    2.09
  -5   5   9    2.20    2.20
  -5   5   9    0.32    2.27
  -5  -5   8    9.76    2.48
  -5   5   8    7.24    2.70
  -5   5   8   14.29    4.54
  -5  -5   7    8.86    2.30
  -5   5   7    8.60    4.10
  -5   5   7    8.35    2.59
  -5  -5   6   75.93    4.32
  -5   5   6   78.67    4.93
  -5   5   6   61.13    5.18
  -5   5   5    4.46    2.34
  -5   5   5   11.41    2.45
  -5  -5   5    6.05    2.02
  -5  -5   4  207.88    8.46
  -5   5   4  220.16    9.47
  -5   5   4  223.18    9.61
  -5  -5   3  102.54    4.68
  -5   5   3  110.82    5.47
  -5   5   3   98.18    3.56
  -5  -5   2   30.53    3.46
  -5   5   2   36.18    2.84
  -5   5   2   36.33    2.84
  -5  -5   1   75.61    4.97
  -5   5   1   79.31    5.51
  -5   5   1   75.64    4.54
  -5  -5   1   76.76    4.61
  -5  -5   0    8.89    1.22
  -5  -5   0    4.97    4.32
  -5   5   0    4.68    2.66
  -5   5   0   11.81    2.52
  -5  -5  -1  100.63    6.19
  -5   5  -1   91.56    5.44
  -5   5  -1   86.51    5.87
  -5  -5  -1   91.27    3.31
  -5  -5  -2    7.45    0.86
  -5  -5  -2    7.24    2.88
  -5  -5  -2    8.42    0.86
  -5   5  -2    8.14    2.27
  -5   5  -2    6.26    3.20
   5  -5   3   29.81    2.77
  -5  -5  -3   21.64    0.97
  -5  -5  -3   21.75    1.01
  -5  -5  -3   28.80    3.96
  -5   5  -3   26.46    4.32
  -5   5  -3   23.58    2.74
   5  -5   4    1.55    2.66
  -5  -5  -4   -0.25    2.23
  -5  -5  -4    0.18    0.29
  -5  -5  -4    0.29    0.29
  -5   5  -4   -0.58    2.59
  -5   5  -4   -0.04    0.79
   5  -5   5  142.61    7.49
  -5   5  -5  126.80    6.88
  -5   5  -5  128.42    5.62
   5  -5   6   -2.12    1.94
  -5  -5  -6    0.32    2.38
  -5   5  -6    0.00    0.68
  -5   5  -6   -0.68    1.80
   5  -5   7    9.61    4.90
  -5   5  -7    9.43    1.62
  -5   5  -7    7.96    2.84
  -5  -5  -7    8.14    3.71
   5  -5   8   -0.65    0.65
   5  -5   8    3.71    3.64
  -5  -5  -8    0.00    2.59
  -5   5  -8   -0.18    0.61
  -5   5  -8   -0.79    2.05
   5  -5   9   16.02    1.19
   5  -5   9   28.69    6.26
  -5  -5  -9   19.41    4.61
  -5   5  -9   14.51    1.22
   5  -5  10   -0.22    0.54
   5  -5  10    0.43    4.10
  -5  -5 -10   -0.61    2.84
   5  -5  11    1.55    5.29
  -5  -5 -11    2.20    3.49
   5  -5  12    4.93    6.62
  -5  -5 -12    5.44    4.39
   5  -5  13    0.97    6.73
  -5  -5 -13    4.32    4.14
  -5  -6  14   -1.84    2.52
  -5   6  14    1.98    2.48
  -5   6  14   -1.19    2.45
  -5  -6  13   17.39    3.85
  -5   6  13   17.17    3.78
  -5   6  13   12.35    3.85
  -5  -6  12    0.76    2.56
  -5   6  12    1.84    2.63
  -5   6  12    4.43    2.74
   5   6 -11   27.58    3.89
  -5  -6  11   21.53    3.67
  -5   6  11   21.46    3.82
  -5   6  11   25.31    6.30
   5   6 -10   12.35    2.95
  -5  -6  10   12.24    4.72
  -5   6  10   10.08    4.97
  -5   6  10    7.74    3.13
   5   6  -9    0.97    1.76
  -5  -6   9    0.18    2.99
  -5   6   9   -1.12    1.80
  -5   6   9    1.94    3.24
   5   6  -8    9.11    2.41
  -5  -6   8    7.99    4.03
  -5   6   8    7.38    2.59
  -5   6   8    7.78    2.66
   5   6  -7    8.96    2.48
  -5  -6   7   10.87    3.89
  -5   6   7   14.69    4.54
  -5   6   7   11.95    2.56
   5   6  -6    2.77    1.84
  -5  -6   6    2.52    3.13
  -5   6   6    2.34    3.31
  -5   6   6    2.30    2.12
   5   6  -5   77.73    4.50
  -5  -6   5   73.34    4.28
  -5   6   5   76.87    4.79
  -5   6   5   78.16    5.08
   5   6  -4   62.00    3.92
  -5  -6   4   72.83    3.96
  -5   6   4   69.34    6.70
  -5  -6   3   10.30    1.84
  -5   6   3   10.80    2.23
  -5  -6   2    0.94    2.05
  -5   6   2    4.54    2.63
  -5   6   1   46.84    3.20
  -5  -6   1   46.91    2.48
  -5  -6   0    6.70    1.73
  -5  -6   0    9.86    2.59
  -5   6   0    2.63    1.58
  -5  -6  -1    1.30    1.30
  -5  -6  -1    0.83    3.85
  -5   6  -1    2.74    1.30
  -5   6  -1    1.15    1.37
   5  -6   2  177.67    7.56
  -5  -6  -2  159.46    5.98
  -5  -6  -2  189.30    9.61
  -5   6  -2  176.52    6.77
   5  -6   3   62.68    4.14
  -5  -6  -3   48.17    2.23
  -5  -6  -3   67.90    5.51
  -5  -6  -3   53.93    2.27
  -5   6  -3   55.16    2.95
   5  -6   4   23.98    3.02
  -5   6  -4   16.53    2.66
   5  -6   5   38.13    6.30
  -5  -6  -5   43.02    5.18
  -5   6  -5   40.76    3.24
   5  -6   6    0.83    0.94
   5  -6   6    0.32    2.20
  -5   6  -6    1.08    0.86
   5  -6   7    5.26    1.12
   5  -6   7    6.55    2.88
  -5  -6  -7    6.05    3.49
  -5   6  -7    5.11    1.66
   5  -6   8    3.53    1.66
   5  -6   8    5.87    2.99
  -5  -6  -8    4.54    3.46
  -5   6  -8    4.64    1.01
   5  -6   9    0.00    1.15
   5  -6   9    5.04    2.38
  -5  -6  -9    1.37    2.88
  -5   6  -9   -0.43    1.15
   5  -6  10    5.26    0.97
   5  -6  10    5.22    3.46
  -5  -6 -10   18.33    4.21
   5  -6  11    5.26    3.71
  -5  -6 -11    3.67    6.91
   5  -6  12   30.53    5.36
  -5  -6 -12   17.21    6.01
   5   7 -14   -2.41    2.74
  -5  -7  14   -1.30    2.59
  -5   7  14    3.02    2.56
  -5   7  14   -3.28    4.43
   5   7 -13    5.47    3.31
  -5  -7  13    7.09    5.29
  -5   7  13    2.48    3.13
  -5   7  13    6.01    3.28
   5   7 -12    3.02    2.30
  -5  -7  12    3.31    3.60
  -5   7  12   -1.76    2.27
  -5   7  12   -5.36    3.78
   5   7 -11    0.68    2.05
  -5  -7  11   -0.97    3.24
  -5   7  11    0.58    1.94
  -5   7  11   -0.76    2.16
   5   7 -10    3.35    3.74
  -5  -7  10    0.32    2.27
  -5   7  10    2.34    2.23
  -5   7  10    1.66    4.03
   5   7  -9   13.61    4.82
  -5  -7   9   14.76    2.88
  -5   7   9   14.22    3.10
  -5   7   9   12.93    3.17
   5   7  -8   -0.32    2.70
  -5   7   8    2.38    2.92
  -5   7   8    0.00    3.13
  -5  -7   8   -1.01    1.66
   5   7  -7    0.00    2.92
  -5  -7   7   -3.17    2.95
  -5   7   7   -1.08    1.94
  -5   7   7   -1.12    2.05
   5   7  -6   11.99    3.82
  -5  -7   6   16.27    3.78
  -5   7   6   10.87    2.56
   5   7  -5    3.92    2.92
  -5  -7   5    1.66    2.95
  -5   7   5    2.41    3.28
   5   7  -4   -0.58    1.94
  -5   7   4    0.86    1.40
  -5  -7   4   -0.43    1.08
   5   7  -3   66.21    5.15
  -5  -7   3   68.55    3.60
  -5   7   3   73.16    6.19
   5   7  -2    3.56    1.40
  -5  -7   2    5.11    2.16
  -5   7   2    7.85    1.84
  -5  -7   1   20.13    1.76
  -5   7   1   24.19    2.41
  -5  -7   0    1.08    0.83
  -5   7   0    0.43    1.33
   5  -7   1   86.62    4.25
  -5  -7  -1   96.81    6.16
  -5   7  -1   87.59    5.58
  -5  -7  -1   82.91    3.17
   5  -7   2    1.33    1.37
  -5  -7  -2    0.22    0.54
  -5  -7  -2   -1.33    2.30
   5  -7   3   78.31    6.30
  -5  -7  -3   53.61    2.48
  -5   7  -3   68.98    4.57
   5  -7   4   10.91    1.73
   5  -7   4    8.39    2.52
  -5  -7  -4   14.01    3.67
  -5   7  -4   11.02    2.48
   5  -7   5    1.30    1.19
   5  -7   5    2.23    2.12
  -5   7  -5    1.30    1.08
   5  -7   6   38.27    3.38
   5  -7   6   44.03    4.36
  -5  -7  -6   43.82    5.36
  -5   7  -6   32.98    2.20
   5  -7   7   22.07    1.80
   5  -7   7   24.95    3.74
  -5   7  -7   20.23    2.56
  -5  -7  -7   22.90    4.64
   5  -7   8    1.73    1.01
   5  -7   8    4.03    4.28
  -5   7  -8    1.58    1.55
   5  -7   9   18.47    2.38
   5  -7   9   26.39    6.66
  -5  -7  -9   30.06    5.04
  -5   7  -9   17.46    1.58
   5  -7  10    8.86    1.94
   5  -7  10    9.61    6.34
  -5  -7 -10   15.41    7.49
  -5   7 -10    8.42    1.94
   5  -7  11   14.51    6.84
  -5  -7 -11    8.46    4.90
   5  -7  12   12.28    4.75
  -5  -7 -12   11.16    8.42
   5   8 -13    5.69    3.35
  -5  -8  13    5.47    3.20
  -5   8  13    9.32    5.36
  -5   8  13    1.84    5.69
   5   8 -12   36.65    7.45
  -5   8  12   38.20    7.52
  -5   8  12   31.65    4.86
  -5  -8  12   37.62    4.50
   5   8 -11   16.24    5.76
  -5  -8  11   19.48    3.49
  -5   8  11    7.38    5.87
  -5   8  11   16.89    6.30
   5   8 -10    5.29    2.74
  -5   8  10    6.55    2.84
  -5   8  10    7.56    2.88
  -5  -8  10    4.39    2.63
   5   8  -9    1.08    2.23
  -5  -8   9    2.30    2.20
  -5   8   9    3.42    2.34
  -5   8   9    5.62    4.21
   5   8  -8    5.22    2.45
  -5   8   8    5.83    2.59
  -5   8   8    6.52    2.77
  -5  -8   8    8.64    2.38
   5   8  -7    9.72    2.45
  -5  -8   7    9.32    2.41
  -5   8   7   10.08    4.46
  -5   8   7   16.02    2.92
   5   8  -6    3.53    1.98
  -5  -8   6    5.80    1.94
  -5   8   6    3.06    2.27
   5   8  -5   51.16    3.64
  -5  -8   5   52.20    5.36
  -5   8   5   50.91    4.07
   5   8  -4    8.71    2.02
  -5   8   4   10.94    2.52
  -5  -8   4   12.42    1.98
   5   8  -3    1.08    1.22
  -5  -8   3    0.43    1.22
  -5   8   3    0.58    1.62
   5   8  -2    2.16    1.19
  -5  -8   2    1.55    1.84
  -5   8   2    0.25    1.58
   5   8  -1    2.59    2.09
  -5  -8   1    7.63    1.26
  -5   8   1    5.40    3.10
   5   8   0    4.43    1.12
   5  -8   0    6.01    1.26
  -5   8   0    3.89    1.66
  -5  -8   0    5.33    1.08
   5  -8   1    5.87    1.58
  -5  -8  -1    7.06    0.97
  -5  -8  -1    7.02    2.99
  -5   8  -1    5.80    1.73
   5  -8   2   36.18    4.32
  -5  -8  -2   33.88    2.16
  -5   8  -2   36.90    2.66
   5  -8   3    1.51    1.44
   5  -8   3    2.34    1.66
  -5  -8  -3    1.44    2.84
  -5  -8  -3    1.30    0.83
  -5   8  -3    1.01    1.26
   5  -8   4   56.20    4.82
   5  -8   4   58.29    4.21
  -5   8  -4   49.68    3.06
   5  -8   5   40.22    3.96
   5  -8   5   42.09    5.90
  -5  -8  -5   40.18    5.44
  -5   8  -5   39.39    2.56
   5  -8   6   17.50    1.91
   5  -8   6   18.51    5.26
  -5  -8  -6   15.48    4.39
  -5   8  -6   17.71    1.80
   5  -8   7    9.97    2.48
   5  -8   7   12.49    3.24
  -5   8  -7    9.65    2.34
   5  -8   8   13.21    2.52
   5  -8   8   16.09    3.71
  -5  -8  -8   18.47    4.72
  -5   8  -8   13.79    2.48
   5  -8   9    1.84    1.12
   5  -8   9    3.42    2.88
  -5  -8  -9    3.92    5.80
  -5   8  -9    1.37    1.08
   5  -8  10   16.63    1.62
   5  -8  10   20.20    4.50
  -5  -8 -10   24.63    5.15
  -5   8 -10   15.30    1.73
   5  -8  11    9.22    1.33
   5  -8  11    5.44    4.32
  -5  -8 -11   10.33    4.79
  -5  -9  13   28.41    4.54
  -5   9  13   26.79    4.64
   5   9 -12    4.14    3.17
  -5  -9  12    5.65    2.92
  -5   9  12    6.59    3.10
  -5   9  12    1.62    3.31
   5   9 -11    9.07    3.28
  -5  -9  11    8.46    3.17
  -5   9  11    8.24    3.31
  -5   9  11    8.82    3.49
   5   9 -10    6.70    3.02
  -5  -9  10    8.50    2.88
  -5   9  10   11.92    5.11
  -5   9  10   10.01    3.31
   5   9  -9   -2.20    3.60
  -5  -9   9    1.04    2.12
  -5   9   9    3.82    3.82
  -5   9   9    3.56    2.52
   5   9  -8   15.59    4.61
  -5  -9   8   13.21    2.88
  -5   9   8   12.56    3.17
  -5   9   8   15.70    3.38
   5   9  -7    4.54    3.31
  -5  -9   7    1.87    2.02
  -5   9   7    3.20    2.30
   5   9  -6    6.88    3.46
  -5  -9   6    4.14    2.05
  -5   9   6    6.62    4.03
   5   9  -5   62.90    6.08
  -5  -9   5   64.05    5.90
  -5   9   5   62.72    4.64
   5   9  -4   28.62    4.14
  -5  -9   4   26.35    4.00
  -5   9   4   26.79    5.08
   5   9  -3   29.27    3.71
  -5  -9   3   23.55    2.38
  -5   9   3   25.67    3.10
   5   9  -2    1.66    2.12
  -5  -9   2    2.88    1.98
  -5   9   2    1.58    2.95
   5   9  -1    1.48    1.08
  -5  -9   1    1.69    1.01
  -5   9   1    1.15    1.62
   5   9   0    0.32    0.83
   5  -9   0   -0.86    1.51
  -5   9   0    0.83    1.30
   5   9   1    1.33    1.40
   5  -9   1    0.54    1.66
   5  -9   1    1.55    2.09
  -5  -9  -1    2.41    0.83
  -5   9  -1    1.22    2.38
   5  -9   2    0.25    1.19
   5  -9   2    0.18    1.08
  -5  -9  -2   -1.01    2.09
  -5  -9  -2   -0.04    0.83
  -5   9  -2    0.14    1.80
   5  -9   3   56.63    5.08
   5  -9   3   57.42    5.29
  -5  -9  -3   41.55    2.27
  -5   9  -3   48.60    3.17
  -5  -9  -3   57.57    5.87
   5  -9   4   59.62    3.60
   5  -9   4   51.34    4.25
  -5  -9  -4   64.09    6.16
  -5   9  -4   53.43    3.28
   5  -9   5   41.15    3.02
   5  -9   5   41.91    3.92
  -5   9  -5   36.15    2.70
  -5  -9  -5   39.14    5.58
   5  -9   6   11.66    2.92
   5  -9   6   10.40    2.92
  -5   9  -6   10.37    1.66
   5  -9   7   -1.33    1.84
   5  -9   7   -0.07    2.05
  -5  -9  -7    0.25    2.84
  -5   9  -7    2.23    1.69
   5  -9   8    6.05    1.44
   5  -9   8    5.98    3.10
  -5  -9  -8    7.81    4.00
  -5   9  -8    3.71    2.23
   5  -9   9    2.84    1.33
   5  -9   9    5.94    3.13
  -5   9  -9    2.77    1.98
   5  -9  10    2.16    1.91
   5  -9  10    1.37    3.13
  -5  -9 -10   -0.22    3.56
  -5   9 -10    1.40    1.12
   5  -9  11    1.51    1.76
   5  -9  11    0.68    3.35
  -5   9 -11    1.12    1.12
   5  10 -12    1.80    2.63
  -5 -10  12    3.38    4.39
  -5  10  12   -2.27    4.50
  -5  10  12    1.40    2.77
   5  10 -11    1.51    4.00
  -5 -10  11   -1.48    3.82
  -5  10  11   -2.09    2.48
  -5  10  11    0.50    2.59
   5  10 -10    6.80    4.97
  -5 -10  10    4.97    4.82
  -5  10  10    8.82    3.28
  -5  10  10    8.89    5.69
   5  10  -9   15.01    3.31
  -5 -10   9   12.64    5.22
  -5  10   9   14.69    3.56
  -5  10   9   16.89    3.71
   5  10  -8    9.72    2.66
  -5 -10   8    4.46    4.10
  -5  10   8    7.81    4.75
   5  10  -7   -0.07    1.91
  -5 -10   7    1.73    1.84
  -5  10   7    2.41    2.20
   5  10  -6   27.29    3.31
  -5 -10   6   29.56    3.13
  -5  10   6   31.79    3.67
   5  10  -5   18.04    2.70
  -5 -10   5   17.61    2.52
  -5  10   5   20.99    5.00
   5  10  -4   14.44    2.30
  -5 -10   4   19.66    3.53
  -5  10   4   10.58    2.77
   5  10  -3    0.50    1.19
  -5 -10   3    0.07    1.19
  -5  10   3   -0.36    2.70
   5  10  -2    1.30    1.40
  -5 -10   2    3.67    2.20
  -5  10   2    3.42    1.87
   5  10  -1    8.42    1.55
   5 -10  -1    8.89    1.94
  -5 -10   1    9.43    1.48
  -5  10   1   12.60    3.53
   5 -10   0   -0.18    1.94
   5 -10   0    3.28    1.98
   5  10   0    3.85    1.80
  -5 -10   0    4.82    1.08
  -5  10   0    0.47    1.76
   5  10   1    0.40    0.83
   5 -10   1    1.48    1.66
   5 -10   1    0.54    1.15
  -5 -10  -1    0.90    0.76
  -5  10  -1    1.30    1.44
   5  10   2    5.76    1.58
   5 -10   2    7.85    2.16
   5 -10   2    8.46    3.02
  -5 -10  -2    8.71    3.46
  -5 -10  -2    7.92    1.48
  -5  10  -2   10.08    1.91
   5 -10   3   -1.26    2.30
   5 -10   3    2.70    1.48
  -5 -10  -3    0.11    0.79
  -5  10  -3   -1.37    2.05
   5 -10   4   -0.18    1.15
   5 -10   4   -0.76    1.37
  -5 -10  -4    0.25    2.34
  -5  10  -4    1.40    1.76
   5 -10   5   45.76    4.68
   5 -10   5   38.96    6.08
  -5  10  -5   40.79    4.25
   5 -10   6    2.81    1.58
   5 -10   6    2.09    3.92
  -5  10  -6    5.22    2.38
   5 -10   7   -0.29    1.15
   5 -10   7   -1.04    3.28
  -5 -10  -7   -1.22    2.70
  -5  10  -7    0.90    1.76
   5 -10   8    6.23    1.62
   5 -10   8    4.68    5.08
  -5  10  -8    4.54    2.45
   5 -10   9   18.79    3.28
   5 -10   9   25.63    6.77
  -5 -10  -9   19.08    5.22
  -5  10  -9   14.33    3.10
   5 -10  10   10.15    2.84
   5 -10  10    9.50    6.88
  -5  10 -10   13.39    2.81
   5  11 -11    3.53    2.99
  -5 -11  11    2.38    2.81
  -5  11  11    6.30    3.17
  -5  11  11    4.18    5.22
   5  11 -10   21.85    3.85
  -5 -11  10   17.75    3.56
  -5  11  10    8.17    6.55
  -5  11  10   15.91    4.25
   5  11  -9   50.01    4.82
  -5 -11   9   48.57    4.93
  -5  11   9   49.65    5.18
   5  11  -8    7.09    2.66
  -5 -11   8    5.22    2.63
  -5  11   8    7.02    2.95
   5  11  -7   19.77    5.29
  -5 -11   7   25.56    5.22
  -5  11   7   29.13    3.89
   5  11  -6    4.36    3.64
  -5 -11   6    5.44    2.20
  -5  11   6    7.52    2.70
   5  11  -5   13.39    3.89
  -5 -11   5   12.28    2.30
  -5  11   5   10.33    2.92
   5  11  -4    5.83    3.06
  -5 -11   4    4.21    2.95
  -5  11   4    5.80    3.96
   5  11  -3   16.89    3.42
  -5 -11   3   13.21    2.02
  -5  11   3   14.04    2.81
   5  11  -2   15.09    3.38
  -5 -11   2   22.29    3.20
  -5  11   2   19.59    4.68
   5 -11  -1   20.27    1.69
   5  11  -1   22.07    3.24
  -5 -11   1   21.03    1.98
  -5  11   1   26.68    2.92
   5  11   0    0.76    1.04
   5 -11   0    3.60    1.94
   5 -11   0    1.12    1.08
  -5 -11   0    1.15    0.97
  -5  11   0    0.58    1.76
   5  11   1   22.07    1.87
   5 -11   1   34.35    3.20
   5 -11   1   30.13    3.64
  -5 -11  -1   25.27    1.69
  -5  11  -1   28.62    4.61
   5  11   2    6.66    1.80
   5 -11   2   17.39    3.89
   5 -11   2   11.52    2.05
  -5 -11  -2   10.84    1.62
  -5  11  -2    8.28    2.16
   5  11   3    1.26    1.04
   5 -11   3    0.97    1.69
   5 -11   3    3.67    2.63
  -5 -11  -3    3.89    3.06
  -5 -11  -3    0.94    0.58
  -5  11  -3    2.23    1.51
   5 -11   4    2.48    1.80
   5 -11   4    3.89    3.17
  -5 -11  -4    1.37    3.42
  -5  11  -4    2.74    1.62
   5 -11   5    0.07    2.23
   5 -11   5   -1.12    2.84
  -5  11  -5    0.61    1.26
   5 -11   6    4.61    1.76
   5 -11   6    2.27    2.56
  -5 -11  -6    5.18    3.71
  -5  11  -6    3.06    2.63
   5 -11   7    0.94    1.55
   5 -11   7    2.59    2.41
  -5  11  -7    2.34    2.30
   5 -11   8   40.25    4.46
   5 -11   8   35.21    4.90
  -5 -11  -8   41.55    6.30
  -5  11  -8   32.19    4.14
   5 -11   9   15.27    3.24
   5 -11   9   10.48    4.00
  -5 -11  -9   12.20    5.22
  -5  11  -9   11.52    3.13
   5  12 -10    2.30    3.17
  -5  12  10    5.98    3.38
  -5  12  10    4.93    3.42
  -5 -12  10    7.99    2.88
   5  12  -9   56.99    8.14
  -5 -12   9   54.87    5.08
  -5  12   9   52.67    5.80
   5  12  -8    2.02    3.96
  -5  12   8    0.68    4.61
  -5 -12   8    2.56    2.27
   5  12  -7    1.55    2.20
  -5 -12   7    3.28    2.02
  -5  12   7    0.90    2.56
   5  12  -6   16.63    2.92
  -5 -12   6   16.81    4.28
  -5  12   6   16.96    3.46
   5  12  -5    1.55    1.76
  -5 -12   5    1.04    1.62
  -5  12   5    2.84    3.64
   5  12  -4    0.54    1.40
  -5 -12   4   -0.79    1.26
  -5  12   4    1.40    1.76
   5  12  -3   51.63    3.82
  -5 -12   3   59.98    4.93
  -5  12   3   53.36    6.77
   5  12  -2   29.88    2.84
   5 -12  -2   33.66    2.34
  -5  12   2   29.77    3.56
  -5 -12   2   37.23    2.59
   5  12  -1   28.87    2.56
   5 -12  -1   18.51    3.56
   5 -12  -1   28.12    2.77
  -5 -12   1   33.45    2.34
  -5  12   1   25.99    5.51
   5  12   0   39.50    2.95
   5 -12   0   54.94    4.36
   5 -12   0   43.06    3.89
  -5 -12   0   46.59    2.59
  -5  12   0   52.74    4.10
   5  12   1    9.86    2.23
   5 -12   1   12.46    4.25
   5 -12   1   11.12    1.76
  -5 -12  -1    7.27    1.22
  -5  12  -1    8.35    2.45
   5  12   2    6.34    1.15
   5 -12   2   10.40    2.34
   5 -12   2    6.84    2.95
  -5 -12  -2    6.70    1.01
  -5  12  -2    6.70    3.56
   5  12   3    6.59    1.58
   5 -12   3    9.83    2.34
   5 -12   3   15.12    3.46
  -5 -12  -3    6.84    1.37
  -5 -12  -3    7.85    4.03
  -5  12  -3   13.43    3.38
   5 -12   4    1.55    2.45
   5 -12   4   -1.04    1.55
  -5  12  -4   -0.18    1.37
  -5 -12  -4    0.40    4.72
   5 -12   5    2.95    1.91
   5 -12   5    5.00    2.27
  -5 -12  -5    7.13    3.78
  -5  12  -5    2.38    1.76
   5 -12   6    1.58    1.58
   5 -12   6    1.58    2.09
  -5 -12  -6   -0.79    3.28
  -5  12  -6    0.04    1.44
   5 -12   7    6.59    3.20
   5 -12   7    7.31    2.99
  -5  12  -7    0.00    2.84
   5 -12   8   36.54    4.82
   5 -12   8   45.83    5.22
  -5 -12  -8   41.62    6.73
  -5  12  -8   36.51    4.64
   5  13  -9   33.52    4.36
  -5 -13   9   22.14    6.44
  -5  13   9   35.03    4.79
   5  13  -8   24.99    4.07
  -5 -13   8   32.40    3.67
  -5  13   8   30.42    4.72
   5  13  -7   50.01    4.90
  -5 -13   7   59.19    4.46
  -5  13   7   48.03    8.35
   5  13  -6   41.26    4.25
  -5 -13   6   47.38    3.89
  -5  13   6   46.52    4.82
   5  13  -5    0.07    1.55
  -5 -13   5   -0.47    2.27
  -5  13   5   -0.18    1.94
   5  13  -4   -1.58    2.27
  -5 -13   4    0.54    1.22
  -5  13   4    0.18    2.95
   5  13  -3    3.53    2.95
  -5 -13   3    3.49    2.63
  -5  13   3    5.44    2.34
   5  13  -2    1.04    2.48
  -5 -13   2    1.80    1.30
  -5  13   2    5.26    3.60
   5  13  -1    4.46    2.70
   5 -13  -1   13.72    2.77
   5 -13  -1    4.54    1.26
  -5 -13   1    8.93    2.34
  -5  13   1    4.14    2.48
   5  13   0    6.26    1.58
   5 -13   0    7.27    2.74
   5 -13   0    7.81    1.51
  -5 -13   0    1.91    2.16
  -5  13   0   10.15    3.96
   5  13   1    0.29    0.94
   5 -13   1    0.43    2.99
   5 -13   1    0.22    1.84
  -5 -13  -1   -0.25    1.30
  -5  13  -1    0.11    1.66
   5  13   2   51.84    3.92
   5 -13   2   67.65    4.82
   5 -13   2   56.99    3.92
  -5 -13  -2   52.06    3.42
  -5  13  -2   59.26    4.36
   5  13   3    1.87    1.40
   5 -13   3    2.52    2.09
   5 -13   3    3.56    1.84
  -5 -13  -3    0.18    3.60
  -5  13  -3    2.30    3.17
   5 -13   4    0.29    2.56
   5 -13   4   -0.61    1.58
  -5 -13  -4    2.05    4.79
  -5  13  -4   -0.04    2.38
   5 -13   5    1.30    1.76
   5 -13   5   -0.94    3.31
  -5 -13  -5   -0.07    3.35
  -5  13  -5    1.15    1.55
   5 -13   6    1.08    1.58
   5 -13   6   -1.12    3.31
  -5  13  -6    0.00    1.44
   5 -13   7   -0.94    3.35
   5 -13   7    1.51    4.68
  -5 -13  -7    1.80    4.28
  -5  13  -7    7.63    1.87
   5  14  -8   13.29    3.53
  -5 -14   8   16.81    5.08
  -5  14   8   17.82    4.07
   5  14  -7    3.17    2.38
  -5 -14   7    1.01    3.38
  -5  14   7    0.14    2.88
   5  14  -6    6.66    4.36
  -5 -14   6    6.41    2.30
  -5  14   6   10.01    5.36
   5  14  -5    2.02    3.28
  -5 -14   5    1.51    1.80
  -5  14   5    3.82    2.48
   5  14  -4    0.72    2.84
  -5 -14   4   -0.83    2.45
  -5  14   4    3.96    2.34
   5  14  -3   -1.80    1.37
  -5 -14   3    1.33    1.19
  -5  14   3    2.30    3.13
   5  14  -2    3.46    1.73
   5 -14  -2    0.61    2.77
  -5 -14   2    6.84    1.58
  -5  14   2    5.26    2.56
   5  14  -1    6.98    1.80
   5 -14  -1   12.60    3.06
  -5 -14   1    6.62    2.52
  -5  14   1    8.39    4.39
   5  14   0   10.58    2.92
   5 -14   0   18.47    3.28
   5 -14   0   14.55    1.84
  -5 -14   0   12.93    1.66
  -5  14   0   14.15    2.95
   5  14   1   19.44    3.20
   5 -14   1   33.88    3.71
   5 -14   1   29.49    3.71
  -5 -14  -1   22.93    1.87
  -5  14  -1   25.24    3.31
   5  14   2    0.32    1.73
   5 -14   2    2.20    2.20
   5 -14   2    1.12    1.62
  -5 -14  -2    2.20    1.48
  -5  14  -2    2.70    3.17
   5 -14   3   29.27    5.36
   5 -14   3   19.80    4.54
  -5 -14  -3   20.23    5.54
  -5  14  -3   20.85    3.20
   5 -14   4    4.86    2.41
   5 -14   4    4.36    3.67
  -5 -14  -4    9.43    4.21
  -5  14  -4    2.38    2.20
   5 -14   5    4.14    4.07
   5 -14   5    2.63    2.34
  -5 -14  -5    8.50    4.36
  -5  14  -5    6.01    3.42
   5 -14   6   -2.92    3.28
   5 -14   6    0.29    2.77
  -5 -14  -6    1.55    5.58
  -5  14  -6    0.04    1.55
   5  15  -6   20.49    3.46
  -5 -15   6   23.58    4.75
  -5  15   6   23.11    4.21
   5  15  -5    0.07    2.02
  -5 -15   5    2.12    1.73
  -5  15   5    3.46    2.63
   5  15  -4    1.48    1.84
  -5 -15   4    2.52    2.74
  -5  15   4    2.95    4.18
   5  15  -3   -1.55    1.58
  -5 -15   3    0.61    1.37
  -5  15   3   -2.20    2.23
   5  15  -2    0.72    1.66
   5 -15  -2    2.74    2.70
  -5 -15   2    3.56    2.34
  -5  15   2    1.76    4.00
   5  15  -1    3.85    1.62
   5 -15  -1    4.57    2.74
  -5 -15   1    1.55    1.37
  -5  15   1    5.04    2.52
   5  15   0   15.77    2.12
   5 -15   0   30.46    5.83
  -5 -15   0   15.19    1.84
  -5  15   0   24.52    5.15
   5  15   1    2.12    1.40
   5 -15   1    2.77    2.63
   5 -15   1    3.56    1.66
  -5 -15  -1    5.54    1.19
  -5  15  -1    2.52    2.48
   5  15   2   13.18    2.95
   5 -15   2   27.97    3.74
   5 -15   2   24.88    4.28
  -5  15  -2   24.73    3.42
   5 -15   3    0.54    3.85
   5 -15   3    2.09    3.02
  -5  15  -3    2.27    3.49
   5 -15   4   59.33    6.62
   5 -15   4   49.58    4.64
  -5 -15  -4   56.63    7.45
  -5  15  -4   50.44    4.46
   5  16  -2   20.49    2.77
   5  16  -1    1.44    2.45
   5 -16  -1    2.41    2.56
  -5 -16   1    0.61    1.26
  -5  16   1    1.84    4.00
   5  16   0    0.47    1.66
   5 -16   0    7.06    4.79
  -5 -16   0    4.93    2.12
  -5  16   0    5.76    2.63
  -6   0  12    5.83    4.86
  -6   0  12    0.76    2.88
  -6   0  11    1.98    2.27
  -6   0  11   -3.10    2.34
  -6   0  10   29.41    4.10
  -6   0  10   24.45    4.21
  -6   0   9   -0.14    4.32
  -6   0   9   -3.85    2.66
  -6   0   8  163.02   12.31
  -6   0   8  177.35    9.36
  -6   0   8  149.99    7.09
  -6   0   7    1.48    1.55
  -6   0   7   -3.67    1.94
  -6   0   7    0.25    1.91
  -6   0   6   14.55    2.77
  -6   0   6   12.64    4.57
  -6   0   6   15.70    1.73
  -6   0   5   -1.84    1.69
  -6   0   5    1.40    1.87
  -6   0   5   -0.86    1.58
  -6   0   4   15.48    2.34
  -6   0   4   17.93    3.24
  -6   0   4   13.86    2.34
  -6   0   3   -2.05    1.44
  -6   0   3   -0.18    2.63
  -6   0   2    5.04    1.55
  -6   0   2    6.55    3.13
  -6   0   2   10.22    2.63
  -6   0   1   -0.29    1.44
  -6   0   1    0.79    0.97
  -6   0   1   -0.97    1.69
  -6   0   0   13.11    1.66
  -6   0   0   14.11    2.56
  -6   0   0   16.99    2.74
  -6   0  -1   -0.54    0.83
  -6   0  -1    0.25    1.48
  -6   0  -1   -0.11    2.95
  -6   0  -2   37.05    2.09
  -6   0  -2   42.23    4.25
  -6   0  -2   35.07    2.74
  -6   0  -3    0.04    0.72
  -6   0  -3    0.79    0.65
  -6   0  -3   -0.29    3.56
  -6   0  -4   81.80    5.90
  -6   0  -4   62.90    3.06
  -6   0  -4   63.73    2.92
  -6   0  -5   -0.72    2.41
  -6   0  -6   12.35    5.90
  -6   0  -7    1.94    2.81
  -6   0  -8   23.26    4.57
  -6   0  -9   -1.40    2.95
  -6   0 -10    0.25    2.66
  -6  -1  12   16.56    3.96
  -6   1  12   15.81    4.07
  -6   1  12   19.01    3.96
  -6  -1  11    1.22    2.30
  -6   1  11    1.44    4.00
  -6   1  11    0.29    2.41
  -6  -1  10    5.22    5.33
  -6   1  10   14.37    3.38
  -6   1  10    5.54    3.17
  -6  -1   9   21.64    3.60
  -6  -1   9   19.08    2.92
  -6   1   9   20.41    3.74
  -6   1   9   29.56    3.74
  -6   1   8   72.44    5.90
  -6   1   8   64.91    8.46
  -6  -1   7   21.60    3.20
  -6  -1   7   23.44    3.35
  -6   1   7   28.05    3.49
  -6   1   7   23.62    1.80
  -6   1   7   24.34    5.47
  -6   1   6    0.65    1.37
  -6  -1   6   -0.58    1.04
  -6  -1   6   -0.22    1.73
  -6  -1   6   -2.20    1.69
  -6   1   6    1.66    1.62
  -6  -1   5   36.36    2.84
  -6  -1   5   36.04    5.00
  -6  -1   5   43.67    3.56
  -6   1   5   34.35    5.36
  -6   1   5   36.83    3.35
  -6   1   5   41.01    3.67
  -6  -1   4    5.98    2.66
  -6  -1   4    3.10    2.95
  -6  -1   4    2.27    2.99
  -6   1   4    4.57    1.44
  -6   1   4    2.88    1.80
  -6   1   4    3.13    1.80
  -6  -1   3   71.43    3.92
  -6  -1   3   70.13    4.21
  -6  -1   3   70.96    5.44
  -6   1   3   67.94    5.62
  -6   1   3   65.53    3.92
  -6   1   3   68.37    3.89
  -6  -1   2    0.86    2.05
  -6  -1   2    3.92    2.66
  -6  -1   2    0.61    2.20
  -6   1   2    0.61    1.30
  -6   1   2    1.40    2.20
  -6   1   2    0.97    2.41
  -6  -1   1   23.58    2.09
  -6   1   1   26.46    3.35
  -6  -1   1   25.53    3.02
  -6  -1   1   24.66    3.20
  -6   1   1   23.01    3.53
  -6   1   1   26.79    2.88
  -6  -1   0   27.25    4.86
  -6  -1   0   19.37    1.80
  -6  -1   0   17.75    2.88
  -6   1   0   20.09    2.99
  -6   1   0   24.88    3.13
  -6   1   0   23.69    2.84
  -6  -1  -1    0.00    1.80
  -6  -1  -1   -0.86    1.30
  -6  -1  -1    0.29    0.83
  -6   1  -1    0.86    1.40
  -6   1  -1    0.97    1.51
  -6   1  -1    1.30    2.84
  -6  -1  -2   -1.69    1.87
  -6  -1  -2    0.00    0.68
  -6   1  -2    0.04    1.69
  -6   1  -2    0.86    1.33
  -6   1  -2    0.54    0.72
  -6  -1  -2   -0.58    1.08
  -6  -1  -3   -0.47    0.86
  -6  -1  -3    3.46    2.05
  -6   1  -3    0.68    1.80
  -6   1  -3   -0.18    1.12
  -6   1  -3   -0.54    1.04
  -6  -1  -3   -0.25    0.94
  -6  -1  -4    8.28    1.26
  -6  -1  -4   18.22    3.38
  -6  -1  -4    6.70    1.12
  -6   1  -4    7.99    4.97
  -6   1  -4    9.61    1.04
  -6   1  -4    6.77    0.94
  -6   1  -5    6.77    2.74
  -6   1  -5    3.49    1.12
  -6   1  -5    3.53    1.01
  -6  -1  -6   -0.83    2.56
  -6   1  -6    2.05    2.38
  -6  -1  -7   37.66    5.36
[truncated: 34,512 more chars]
