# Supplementary material for: Crystal structure of N-isopropyl-N-(phen­yl)phenyl­glyoxyl­amide
Source: Acta Crystallogr E Crystallogr Commun. 2018 Oct 12;74(Pt 11):1574–6. doi: 10.1107/S2056989018013762 (PMC6218892; doi:10.1107/S2056989018013762)
Supplement: Supplementary file 2 [file e-74-01574-Isup2.hkl]

data_I                                                                          
_shelx_title ' shelx_a   P 21/n       R = 0.18  New: P21/n'                     
_shelx_refln_list_code          4                                               
_shelx_F_calc_maximum      115.47                                               
_exptl_crystal_F_000       568.00                                               
_reflns_d_resolution_high  0.7710                                               
                                                                                
loop_                                                                           
 _space_group_symop_operation_xyz                                               
 'x, y, z'                                                                      
 '-x+1/2, y+1/2, -z+1/2'                                                        
 '-x, -y, -z'                                                                   
 'x-1/2, -y-1/2, z-1/2'                                                         
                                                                                
_cell_length_a     5.8354                                                       
_cell_length_b    16.5123                                                       
_cell_length_c    15.1330                                                       
_cell_angle_alpha  90.000                                                       
_cell_angle_beta   93.837                                                       
_cell_angle_gamma  90.000                                                       
                                                                                
_shelx_F_squared_multiplier     1.000                                           
                                                                                
loop_                                                                           
 _refln_index_h                                                                 
 _refln_index_k                                                                 
 _refln_index_l                                                                 
 _refln_F_squared_calc                                                          
 _refln_F_squared_meas                                                          
 _refln_F_squared_sigma                                                         
 _refln_observed_status                                                         
   2   0   0          0.12         -0.15         0.58 o                         
   4   0   0         81.16        113.99         4.24 o                         
   6   0   0         20.15         25.78         2.24 o                         
   1   1   0      13333.53      17820.53       396.15 o                         
   2   1   0        113.47        119.34         2.48 o                         
   3   1   0        126.30        145.88         2.75 o                         
   4   1   0          0.07          0.40         0.92 o                         
   5   1   0         10.87         17.10         1.39 o                         
   6   1   0         33.39         38.51         2.50 o                         
   7   1   0          0.04         -0.97         0.97 o                         
   1   2   0        472.28        442.75         7.41 o                         
   2   2   0         43.99         45.53         1.10 o                         
   3   2   0        912.62        897.52        16.99 o                         
   4   2   0        338.07        353.04         6.40 o                         
   5   2   0        186.84        199.89         3.76 o                         
   6   2   0        353.47        347.84         6.17 o                         
   7   2   0          3.22          1.99         0.94 o                         
   1   3   0        636.54        544.27         7.83 o                         
   2   3   0         21.45         20.86         1.23 o                         
   3   3   0        494.18        553.15         8.98 o                         
   4   3   0          1.01          2.07         1.10 o                         
   5   3   0        148.21        150.50         3.12 o                         
   6   3   0         80.75         77.49         3.07 o                         
   7   3   0          0.51         -0.05         0.84 o                         
   0   4   0         43.70         41.80         1.98 o                         
   1   4   0          6.25          5.72         0.78 o                         
   2   4   0       1856.57       2085.12        31.95 o                         
   3   4   0        114.37        123.86         2.11 o                         
   4   4   0         42.98         51.15         2.11 o                         
   5   4   0         37.49         41.66         1.86 o                         
   6   4   0         24.26         24.54         1.83 o                         
   7   4   0          7.18          9.59         1.15 o                         
   1   5   0        225.01        203.05         3.11 o                         
   2   5   0        459.12        440.28         5.92 o                         
   3   5   0        335.00        352.41         5.52 o                         
   4   5   0        190.24        180.97         3.48 o                         
   5   5   0         15.76         15.64         2.87 o                         
   6   5   0          0.99          0.01         0.86 o                         
   7   5   0          1.47          0.11         1.31 o                         
   0   6   0        322.96        326.82         6.75 o                         
   1   6   0        184.89        188.25         3.18 o                         
   2   6   0        274.60        267.89         3.87 o                         
   3   6   0         14.90         15.20         1.03 o                         
   4   6   0         71.48         68.23         2.18 o                         
   5   6   0          7.72         11.09         3.31 o                         
   6   6   0         25.16         26.17         2.43 o                         
   7   6   0          3.23          1.25         1.81 o                         
   1   7   0        473.45        458.04         7.33 o                         
   2   7   0        409.84        457.08         6.29 o                         
   3   7   0         16.54          9.60         0.96 o                         
   4   7   0          0.48          0.86         0.74 o                         
   5   7   0          0.12          1.50         1.27 o                         
   6   7   0          0.75          1.61         1.33 o                         
   7   7   0          5.89          6.47         5.48 o                         
   0   8   0        686.25        656.99        14.92 o                         
   1   8   0          0.59          0.01         0.60 o                         
   2   8   0        400.84        372.09         7.52 o                         
   3   8   0         12.52         15.69         1.42 o                         
   4   8   0          0.03         -0.06         0.80 o                         
   5   8   0          6.00          9.19         1.11 o                         
   6   8   0         15.47         12.38         2.01 o                         
   1   9   0          0.10         -0.23         0.81 o                         
   2   9   0         14.25         13.27         1.14 o                         
   3   9   0         40.98         41.81         2.00 o                         
   4   9   0          0.29         -0.30         0.82 o                         
   5   9   0          0.26          0.31         1.14 o                         
   6   9   0          4.82          3.52         1.50 o                         
   0  10   0          1.34          0.25         1.10 o                         
   1  10   0         33.21         43.06         2.00 o                         
   2  10   0        102.98        101.37         2.91 o                         
   3  10   0        312.94        292.59         5.51 o                         
   4  10   0          9.70          7.62         1.67 o                         
   5  10   0          8.09          5.43         1.56 o                         
   6  10   0         46.29         36.63        20.28 o                         
   1  11   0         38.57         45.74         2.16 o                         
   2  11   0         33.63         36.16         1.90 o                         
   3  11   0        181.02        166.05         3.63 o                         
   4  11   0        187.93        179.60         4.55 o                         
   5  11   0          2.87          2.31         0.97 o                         
   6  11   0          1.50          0.96         1.16 o                         
   0  12   0        280.76        250.71         7.71 o                         
   1  12   0        149.06        147.77         3.72 o                         
   2  12   0         49.57         45.19         2.23 o                         
   3  12   0        258.52        265.34         5.10 o                         
   4  12   0         36.69         46.07         2.68 o                         
   5  12   0         94.28         84.08         4.54 o                         
   6  12   0         30.93         18.81         2.80 o                         
   1  13   0         81.26         76.20         3.19 o                         
   2  13   0        107.07        120.61         3.73 o                         
   3  13   0         52.19         56.14         2.33 o                         
   4  13   0        119.00        121.19         3.74 o                         
   5  13   0         14.79         11.94         1.88 o                         
   0  14   0       1218.36       1121.50        29.44 o                         
   1  14   0          0.00         -0.32         1.33 o                         
   2  14   0          3.22          4.37         1.65 o                         
   3  14   0         61.21         61.91         3.55 o                         
   4  14   0          0.70          0.03         1.29 o                         
   5  14   0         23.23         25.37         1.82 o                         
   1  15   0       1031.91       1008.13        19.78 o                         
   2  15   0         55.32         64.47         3.31 o                         
   3  15   0         83.27         83.95         3.80 o                         
   4  15   0          2.84          0.57         1.09 o                         
   5  15   0         23.39         31.85         6.25 o                         
   0  16   0        205.94        187.89         8.10 o                         
   1  16   0         66.39         63.73         3.15 o                         
   2  16   0         10.03         11.46         2.02 o                         
   3  16   0          0.58          1.27         1.58 o                         
   4  16   0          4.20          4.21         1.49 o                         
   5  16   0         10.74          6.80         2.53 o                         
   1  17   0          6.41          4.45         2.21 o                         
   2  17   0         58.45         69.94         4.28 o                         
   3  17   0          1.13          0.61         1.69 o                         
   4  17   0          8.01          8.52         1.77 o                         
   0  18   0         11.98         12.04         3.70 o                         
   1  18   0        169.52        157.31         6.48 o                         
   2  18   0          2.51          1.56         2.53 o                         
   3  18   0         17.55         19.75         2.35 o                         
   4  18   0         37.14         42.90         3.21 o                         
   1  19   0         39.03         41.88         3.10 o                         
   2  19   0         58.32         61.99         5.16 o                         
   3  19   0        118.50        119.16         4.91 o                         
   0  20   0         21.14         22.52         3.99 o                         
   1  20   0         29.39         36.58         3.34 o                         
   2  20   0         29.02         40.97         3.63 o                         
   1  21   0         11.41          6.94         3.01 o                         
  -7   0   1         21.40         11.83         3.23 o                         
  -5   0   1          0.16         -0.15         1.54 o                         
  -3   0   1       3148.19       3631.16       100.81 o                         
  -1   0   1       3599.26       4548.51       175.02 o                         
   1   0   1       1604.75       1836.69        98.29 o                         
   3   0   1        308.21        324.00         5.90 o                         
   5   0   1         72.13         72.73         2.52 o                         
   7   0   1         34.13         24.94         4.03 o                         
  -7   1   1          0.67          0.67         1.04 o                         
  -6   1   1         41.17         44.92         2.12 o                         
  -5   1   1        334.88        353.28         5.87 o                         
  -4   1   1          6.71          3.31         0.82 o                         
  -3   1   1        114.31        110.91         5.23 o                         
  -2   1   1       2181.07       2529.06        50.78 o                         
  -1   1   1       3482.02       4427.13        83.16 o                         
   1   1   1       2814.77       3408.60        49.45 o                         
   2   1   1        465.53        420.60         5.59 o                         
   3   1   1        173.48        195.50         3.95 o                         
   4   1   1         60.79         60.32         1.54 o                         
   5   1   1        310.26        338.79         5.31 o                         
   6   1   1          0.52          0.59         0.97 o                         
   7   1   1          2.58          0.82         0.88 o                         
  -7   2   1         41.88         45.52         2.20 o                         
  -6   2   1         25.86         26.10         2.03 o                         
  -5   2   1          4.48          8.62         1.12 o                         
  -4   2   1        331.75        334.17         5.86 o                         
  -3   2   1        268.56        261.73         4.93 o                         
  -2   2   1         71.51         70.02         3.46 o                         
  -1   2   1       3719.00       4818.99        93.82 o                         
   1   2   1       2400.81       2876.65        47.48 o                         
   2   2   1        322.58        350.41         4.14 o                         
   3   2   1        123.89        104.07         2.31 o                         
   4   2   1         24.35         25.69         1.19 o                         
   5   2   1         34.17         36.36         1.60 o                         
   6   2   1          0.01          0.31         0.85 o                         
   7   2   1         32.41         26.00         2.33 o                         
  -7   3   1         16.91         19.25         1.73 o                         
  -6   3   1         11.79         12.54         2.23 o                         
  -5   3   1          1.40          1.13         0.99 o                         
  -4   3   1        909.80        938.25        18.74 o                         
  -3   3   1       2353.36       2690.32        49.86 o                         
  -2   3   1        314.56        309.71         4.53 o                         
  -1   3   1        652.41        643.76         9.46 o                         
   0   3   1        903.85        884.01        26.49 o                         
   1   3   1       5969.06       8090.15       159.84 o                         
   2   3   1       2162.74       2490.67        50.17 o                         
   3   3   1        578.52        578.56         7.50 o                         
   4   3   1         79.92         92.18         2.49 o                         
   5   3   1          0.80          1.40         0.77 o                         
   6   3   1         56.61         45.23         2.14 o                         
   7   3   1          2.12          1.81         1.55 o                         
  -7   4   1          0.79          1.73         1.27 o                         
  -6   4   1         11.03         12.92         1.33 o                         
  -5   4   1         56.24         72.74         2.79 o                         
  -4   4   1          1.17          3.13         1.57 o                         
  -3   4   1        347.76        318.26         5.87 o                         
  -2   4   1          5.72          3.91         0.77 o                         
  -1   4   1       5734.49       7468.81       164.31 o                         
   0   4   1          6.61          9.38         0.93 o                         
   1   4   1       2282.42       2658.18        51.91 o                         
   2   4   1        538.19        572.97         7.43 o                         
   3   4   1        388.20        418.22         5.30 o                         
   4   4   1          2.71          2.86         1.20 o                         
   5   4   1         74.95         76.90         2.18 o                         
   6   4   1         36.74         36.10         1.73 o                         
   7   4   1          9.24          9.48         1.68 o                         
  -7   5   1          9.69          6.42         1.44 o                         
  -6   5   1         13.33         10.26         1.73 o                         
  -5   5   1        150.22        138.22         4.38 o                         
  -4   5   1          2.71          2.04         0.96 o                         
  -3   5   1          3.15          8.15         1.51 o                         
  -2   5   1        446.71        411.63         5.50 o                         
  -1   5   1       3624.51       4514.88        98.43 o                         
   0   5   1        870.29        757.42        11.14 o                         
   1   5   1        512.87        492.78         6.87 o                         
   2   5   1        313.08        326.83         4.53 o                         
   3   5   1        233.39        222.73         3.45 o                         
   4   5   1         83.75         82.41         2.43 o                         
   5   5   1        168.37        165.98         4.25 o                         
   6   5   1         25.16         26.32         2.39 o                         
   7   5   1          5.87          6.48         2.24 o                         
  -7   6   1          2.87          0.56         1.51 o                         
  -6   6   1          0.00         -1.46         1.46 o                         
  -5   6   1         83.65         84.51         3.53 o                         
  -4   6   1          1.44          0.75         0.81 o                         
  -3   6   1        210.13        196.58         3.23 o                         
  -2   6   1        786.25        768.97        10.86 o                         
  -1   6   1        247.73        226.59         4.01 o                         
   0   6   1        155.30        148.62         2.80 o                         
   1   6   1         86.48         79.06         1.72 o                         
   2   6   1        197.87        184.87         3.19 o                         
   3   6   1        111.05        121.84         2.39 o                         
   4   6   1          8.49          4.00         0.81 o                         
   5   6   1          1.83          2.97         1.35 o                         
   6   6   1          4.49          4.67         1.11 o                         
   7   6   1         16.57         17.01         2.45 o                         
  -7   7   1         20.13         16.75         1.99 o                         
  -6   7   1         56.82         53.25         3.44 o                         
  -5   7   1         39.00         39.14         3.66 o                         
  -4   7   1          0.24          0.78         0.87 o                         
  -3   7   1          1.84          1.72         0.97 o                         
  -2   7   1        216.56        217.64         3.28 o                         
  -1   7   1        151.39        145.87         2.89 o                         
   0   7   1        286.70        263.26         4.26 o                         
   1   7   1          0.22          1.42         0.64 o                         
   2   7   1        869.02        869.14        12.60 o                         
   3   7   1          0.01          1.72         1.38 o                         
   4   7   1         61.16         45.00         1.70 o                         
   5   7   1        166.89        155.95         3.92 o                         
   6   7   1          0.74         -0.87         0.87 o                         
   7   7   1          6.43          4.48         2.53 o                         
  -7   8   1          0.55         -3.77         5.52 o                         
  -6   8   1         15.27         19.63         2.69 o                         
  -5   8   1         13.10         11.40         2.54 o                         
  -4   8   1         10.56         12.34         1.64 o                         
  -3   8   1          1.48          1.57         1.01 o                         
  -2   8   1         82.58         85.31         2.45 o                         
  -1   8   1        560.40        497.93         8.00 o                         
   0   8   1         50.55         58.40         1.92 o                         
   1   8   1         16.78         15.31         1.26 o                         
   2   8   1         66.80         59.78         1.78 o                         
   3   8   1         10.08         11.49         1.07 o                         
   4   8   1         97.37         82.35         2.08 o                         
   5   8   1         18.83         11.98         1.30 o                         
   6   8   1          0.29          0.64         0.99 o                         
  -6   9   1         49.07         49.22         3.29 o                         
  -5   9   1          3.65          2.67         1.21 o                         
  -4   9   1          1.98          7.37         1.15 o                         
  -3   9   1          6.64          7.64         1.31 o                         
  -2   9   1        177.75        172.16         3.63 o                         
  -1   9   1        418.65        416.21         7.20 o                         
   0   9   1         22.75         25.75         1.31 o                         
   1   9   1        269.80        237.44         4.19 o                         
   2   9   1         99.15        102.93         2.65 o                         
   3   9   1        109.18        112.79         2.79 o                         
   4   9   1          3.59          2.59         1.12 o                         
   5   9   1          4.24          2.86         1.09 o                         
   6   9   1         30.22         28.91         9.81 o                         
  -6  10   1          7.90          7.87         2.07 o                         
  -5  10   1         15.77         16.74         1.63 o                         
  -4  10   1         30.94         30.98         1.77 o                         
  -3  10   1         46.84         43.73         2.75 o                         
  -2  10   1         14.76         19.72         1.44 o                         
  -1  10   1         15.38         11.89         1.47 o                         
   0  10   1         86.62         88.25         2.20 o                         
   1  10   1         47.17         48.85         1.83 o                         
   2  10   1        271.76        276.84         5.41 o                         
   3  10   1        279.93        267.47         5.33 o                         
   4  10   1         29.43         33.26         1.82 o                         
   5  10   1          1.19          1.51         0.82 o                         
   6  10   1        121.28        141.28        23.07 o                         
  -6  11   1          3.27          1.76         2.04 o                         
  -5  11   1         38.15         39.38         1.99 o                         
  -4  11   1        345.28        345.53         6.65 o                         
  -3  11   1         13.59         15.46         1.47 o                         
  -2  11   1          2.28          1.05         1.15 o                         
  -1  11   1        182.89        180.89         3.96 o                         
   0  11   1        590.81        587.29        10.77 o                         
   1  11   1        108.37        105.50         2.78 o                         
   2  11   1        264.41        249.78         5.37 o                         
   3  11   1         73.60         70.94         2.09 o                         
   4  11   1          1.40          3.73         1.51 o                         
   5  11   1         45.58         47.65         3.48 o                         
   6  11   1         43.13         44.00         8.69 o                         
  -6  12   1          1.98          2.54         1.37 o                         
  -5  12   1         63.99         52.87         3.60 o                         
  -4  12   1         10.75          5.95         1.51 o                         
  -3  12   1         19.57         20.66         1.83 o                         
  -2  12   1          0.04         -0.32         1.06 o                         
  -1  12   1        188.63        181.63         4.53 o                         
   0  12   1          7.36          8.31         1.46 o                         
   1  12   1        762.65        739.62        13.66 o                         
   2  12   1        103.52         93.47         2.87 o                         
   3  12   1         34.83         42.50         2.00 o                         
   4  12   1         55.15         44.28         1.82 o                         
   5  12   1         19.62         16.57         1.56 o                         
   6  12   1         34.19         31.65         4.42 o                         
  -6  13   1         21.37         19.30         5.88 o                         
  -5  13   1         13.40         13.00         3.01 o                         
  -4  13   1         22.74         19.65         1.59 o                         
  -3  13   1         56.65         55.76         3.31 o                         
  -2  13   1        548.48        544.29        10.68 o                         
  -1  13   1        204.43        210.13         5.27 o                         
   0  13   1         35.06         24.35         1.93 o                         
   1  13   1        655.35        625.47        11.70 o                         
   2  13   1          8.66         13.36         1.90 o                         
   3  13   1        151.81        147.23         4.04 o                         
   4  13   1         70.31         73.26         2.61 o                         
   5  13   1          1.61          0.24         1.14 o                         
  -5  14   1         22.10         15.30         2.28 o                         
  -4  14   1         44.01         51.71         3.06 o                         
  -3  14   1        519.93        505.28         9.21 o                         
  -2  14   1        107.72        110.22         3.72 o                         
  -1  14   1        334.84        308.52         7.28 o                         
   0  14   1        965.77        954.95        18.60 o                         
   1  14   1        121.56        116.80         3.73 o                         
   2  14   1         43.50         36.80         2.28 o                         
   3  14   1          0.00         -0.15         1.05 o                         
   4  14   1         24.37         30.86         2.19 o                         
   5  14   1         56.55         45.99         3.83 o                         
  -5  15   1          5.74          6.13         1.64 o                         
  -4  15   1          5.00          4.16         1.94 o                         
  -3  15   1         78.78         81.92         3.22 o                         
  -2  15   1       1069.52       1065.08        20.82 o                         
  -1  15   1         16.78         14.67         2.90 o                         
   0  15   1        129.54        120.92         3.76 o                         
   1  15   1          0.31          0.09         1.46 o                         
   2  15   1         98.64         92.89         3.49 o                         
   3  15   1          5.80          9.25         1.97 o                         
   4  15   1          9.73         10.95         1.50 o                         
   5  15   1          6.96          6.86         1.31 o                         
  -5  16   1          2.84          2.42         1.79 o                         
  -4  16   1          0.87          0.10         1.16 o                         
  -3  16   1         23.77         24.65         2.29 o                         
  -2  16   1         33.79         36.11         2.83 o                         
  -1  16   1        586.52        554.22        11.19 o                         
   0  16   1        331.53        323.40         7.52 o                         
   1  16   1        165.44        150.07         5.10 o                         
   2  16   1         85.55         82.65         3.67 o                         
   3  16   1          5.81          5.55         1.56 o                         
   4  16   1          0.48          1.08         1.69 o                         
  -4  17   1          2.93          1.82         1.51 o                         
  -3  17   1         14.45         16.90         1.90 o                         
  -2  17   1         97.69         87.94         4.11 o                         
  -1  17   1          0.21          1.19         1.73 o                         
   0  17   1         15.33         14.49         2.93 o                         
   1  17   1        113.80        117.84         4.11 o                         
   2  17   1        282.91        287.36         7.06 o                         
   3  17   1          2.20         -0.52         1.46 o                         
   4  17   1          3.96          4.70         1.54 o                         
  -4  18   1          8.48          7.47         2.20 o                         
  -3  18   1          8.72          5.41         1.79 o                         
  -2  18   1         22.48         32.03         2.94 o                         
  -1  18   1          0.03          2.44         1.93 o                         
   0  18   1         96.44         98.45         4.13 o                         
   1  18   1        147.40        144.46         5.05 o                         
   2  18   1        112.10        117.07         5.10 o                         
   3  18   1         29.12         33.94         2.52 o                         
   4  18   1          1.28          0.48         1.54 o                         
  -3  19   1          2.63          0.94         1.48 o                         
  -2  19   1          2.91          2.85         2.19 o                         
  -1  19   1         10.71          9.75         2.30 o                         
   0  19   1         11.74          8.33         2.18 o                         
   1  19   1         20.75         20.45         5.17 o                         
   2  19   1        130.48        134.54         4.77 o                         
   3  19   1          0.57         -1.86         1.92 o                         
  -2  20   1         47.09         44.34         3.71 o                         
  -1  20   1          2.34          3.66         2.98 o                         
   0  20   1          5.44          9.98         2.90 o                         
   1  20   1         20.48         19.17         2.84 o                         
   2  20   1         19.91         26.58         3.46 o                         
  -1  21   1         23.89         28.86         5.56 o                         
   0  21   1          1.39          1.90         2.58 o                         
   1  21   1         17.96         31.15         3.32 o                         
  -6   0   2         11.18         12.70         2.41 o                         
  -4   0   2        324.38        340.92         7.65 o                         
  -2   0   2       8624.51      10874.86       534.60 o                         
   2   0   2       2420.15       2972.43       253.59 o                         
   4   0   2         33.20         28.79         3.28 o                         
   6   0   2         72.66         67.11         3.12 o                         
  -7   1   2         36.73         36.84         3.18 o                         
  -6   1   2          3.88          2.24         1.44 o                         
  -5   1   2         37.86         37.77         1.86 o                         
  -4   1   2          1.62          0.50         0.89 o                         
  -3   1   2        924.40        927.58        15.47 o                         
  -2   1   2         64.66         60.91         4.78 o                         
  -1   1   2         15.68         16.45         1.49 o                         
   1   1   2         90.04         76.73         2.20 o                         
   2   1   2         74.87         85.27         1.13 o                         
   3   1   2          4.42          4.72         0.63 o                         
   4   1   2          8.86          9.60         0.81 o                         
   5   1   2          2.19          2.52         0.78 o                         
   6   1   2          0.51         -0.01         0.73 o                         
   7   1   2         24.55         22.45         2.42 o                         
  -7   2   2          6.64          7.99         1.71 o                         
  -6   2   2         39.16         42.91         2.09 o                         
  -5   2   2         18.08         19.90         1.81 o                         
  -4   2   2        309.14        291.37         5.25 o                         
  -3   2   2        497.55        500.45         9.29 o                         
  -2   2   2         78.29         89.48         2.72 o                         
  -1   2   2      11620.65      15764.37       484.08 o                         
   0   2   2        511.06        456.11         5.40 o                         
   1   2   2       2122.85       2332.21        61.29 o                         
   2   2   2       2555.67       2877.43       131.00 o                         
   3   2   2          0.21          0.31         0.40 o                         
   4   2   2          0.03          0.58         0.52 o                         
   5   2   2         84.99         69.69         1.97 o                         
   6   2   2        251.35        244.65         7.75 o                         
   7   2   2          1.23         -0.54         1.37 o                         
  -7   3   2          0.01          0.63         1.08 o                         
  -6   3   2          4.67          4.47         1.26 o                         
  -5   3   2          3.32          1.01         1.13 o                         
  -4   3   2         34.89         32.48         1.95 o                         
  -3   3   2        180.50        169.71         4.16 o                         
  -2   3   2         13.09         13.30         0.87 o                         
  -1   3   2       4753.72       5923.64       123.17 o                         
   0   3   2       9635.07      12658.91       315.35 o                         
   1   3   2         94.13         80.23         2.10 o                         
   2   3   2         37.71         47.68         1.56 o                         
   3   3   2        116.79        103.18         2.13 o                         
   4   3   2          0.42          1.33         0.69 o                         
   5   3   2         26.77         22.25         1.55 o                         
   6   3   2          2.62          1.47         0.96 o                         
   7   3   2          3.84          3.68         1.32 o                         
  -7   4   2         18.20         13.73         1.63 o                         
  -6   4   2         11.97         10.08         1.60 o                         
  -5   4   2        210.84        198.64         3.94 o                         
  -4   4   2         41.89         47.80         2.08 o                         
  -3   4   2          1.36          3.59         1.22 o                         
  -2   4   2        156.36        138.32         2.86 o                         
  -1   4   2       7605.78      10117.28       241.92 o                         
   0   4   2       8973.81      11950.46       294.75 o                         
   1   4   2       3720.92       4508.80        86.65 o                         
   2   4   2        561.99        553.89         6.99 o                         
   3   4   2        156.40        172.93         2.83 o                         
   4   4   2         33.29         38.70         1.83 o                         
   5   4   2         88.83         90.47         2.68 o                         
   6   4   2          0.11          1.06         0.82 o                         
   7   4   2          1.27         -0.71         1.13 o                         
  -7   5   2          0.16          0.36         1.37 o                         
  -6   5   2          3.92          2.79         1.41 o                         
  -5   5   2         59.76         63.07         3.13 o                         
  -4   5   2         90.74         91.34         2.58 o                         
  -3   5   2        245.26        250.82         4.58 o                         
  -2   5   2         11.10         12.49         0.71 o                         
  -1   5   2          3.01          5.16         0.88 o                         
   0   5   2        188.60        167.69         2.79 o                         
   1   5   2        186.58        161.67         2.94 o                         
   2   5   2        252.46        254.50         3.51 o                         
   3   5   2        420.62        437.78         6.34 o                         
   4   5   2         72.43         70.40         1.99 o                         
   5   5   2         20.37         14.21         1.02 o                         
   6   5   2         47.05         39.59         1.98 o                         
   7   5   2          1.08          0.22         1.67 o                         
  -7   6   2          1.65          1.36         1.30 o                         
  -6   6   2         33.53         38.15         2.64 o                         
  -5   6   2          4.62          4.54         3.24 o                         
  -4   6   2          2.21          1.88         1.37 o                         
  -3   6   2          2.00          4.14         1.05 o                         
  -2   6   2          3.94          7.61         0.85 o                         
  -1   6   2        292.79        304.81         5.00 o                         
   0   6   2        330.71        318.75         4.73 o                         
   1   6   2        172.12        171.93         2.76 o                         
   2   6   2        707.14        723.64        10.06 o                         
   3   6   2          0.12          0.36         0.51 o                         
   4   6   2         32.93         32.19         1.71 o                         
   5   6   2        319.02        311.98         9.85 o                         
   6   6   2         10.25         13.10         6.27 o                         
   7   6   2         34.20         50.13         6.45 o                         
  -7   7   2         10.13          3.22         1.71 o                         
  -6   7   2          0.35          3.35         2.10 o                         
  -5   7   2          6.48         10.14         2.04 o                         
  -4   7   2         13.03         15.10         1.85 o                         
  -3   7   2         16.26         19.44         1.44 o                         
  -2   7   2        829.09        796.78        12.86 o                         
  -1   7   2         45.66         47.82         1.60 o                         
   0   7   2        937.81        936.13        14.88 o                         
   1   7   2        303.72        281.16         4.37 o                         
   2   7   2          3.02          1.23         0.61 o                         
   3   7   2          5.84         10.11         1.51 o                         
   4   7   2          4.79          4.14         0.71 o                         
   5   7   2          1.49          0.48         1.15 o                         
   6   7   2         16.86         14.26         2.53 o                         
   7   7   2         13.39         19.21         5.03 o                         
  -7   8   2          2.33          2.09         1.84 o                         
  -6   8   2          5.73          7.25         2.72 o                         
  -5   8   2          4.55          2.52         1.52 o                         
  -4   8   2        552.12        544.73         9.65 o                         
  -3   8   2        183.07        168.83         3.14 o                         
  -2   8   2        134.32        145.51         3.25 o                         
  -1   8   2        825.09        805.55        13.48 o                         
   0   8   2        565.43        579.14         9.48 o                         
   1   8   2         72.62         72.46         1.82 o                         
   2   8   2        448.54        473.23         6.79 o                         
   3   8   2         72.65         68.19         1.82 o                         
   4   8   2          0.34          1.36         0.72 o                         
   5   8   2         66.53         63.59         2.82 o                         
   6   8   2          0.87         -2.52         2.52 o                         
  -6   9   2          5.19          6.56         2.77 o                         
  -5   9   2          3.08          3.80         2.34 o                         
  -4   9   2        192.73        176.73         3.55 o                         
  -3   9   2        143.42        134.20         2.68 o                         
  -2   9   2         54.03         47.99         2.03 o                         
  -1   9   2        462.07        481.01         8.10 o                         
   0   9   2          4.63         12.70         1.20 o                         
   1   9   2         33.58         28.43         1.46 o                         
   2   9   2         76.14         67.11         2.35 o                         
   3   9   2         36.66         33.22         1.27 o                         
   4   9   2          0.03         -0.22         0.67 o                         
   5   9   2          0.63         -0.03         0.96 o                         
   6   9   2          0.00         -2.50         3.46 o                         
  -6  10   2         14.78         23.68         3.51 o                         
  -5  10   2          5.61          4.68         1.80 o                         
  -4  10   2         78.77         71.21         2.20 o                         
  -3  10   2        357.12        341.13         6.33 o                         
  -2  10   2         78.34         80.29         2.50 o                         
  -1  10   2         10.53         13.74         1.39 o                         
   0  10   2        248.23        225.90         4.55 o                         
   1  10   2        138.39        116.38         2.93 o                         
   2  10   2         62.03         60.91         2.31 o                         
   3  10   2         13.24         12.42         1.29 o                         
   4  10   2         42.15         40.49         1.75 o                         
   5  10   2         16.17         14.58         1.45 o                         
   6  10   2          0.21         -1.85         1.85 o                         
  -6  11   2          4.97         10.64         4.34 o                         
  -5  11   2         31.26         35.28         3.75 o                         
  -4  11   2        229.44        215.27         4.44 o                         
  -3  11   2         44.60         45.19         3.14 o                         
  -2  11   2        143.65        144.19         4.92 o                         
  -1  11   2         27.88         32.47         1.72 o                         
   0  11   2         85.39         88.02         2.79 o                         
   1  11   2         36.93         28.98         1.53 o                         
   2  11   2        193.33        201.82         4.48 o                         
   3  11   2         12.92         10.77         1.29 o                         
   4  11   2          0.05          1.19         1.07 o                         
   5  11   2         26.65         18.97         2.58 o                         
   6  11   2          1.09         -1.61         2.40 o                         
  -6  12   2          1.08         -0.29         1.56 o                         
  -5  12   2         61.11         60.33         2.92 o                         
  -4  12   2         47.11         44.40         2.86 o                         
  -3  12   2         40.29         44.92         2.28 o                         
  -2  12   2         13.94         15.26         2.02 o                         
  -1  12   2         97.58         88.76         2.91 o                         
   0  12   2          0.42         -0.36         1.06 o                         
   1  12   2         66.24         56.46         2.29 o                         
   2  12   2          0.08          0.66         0.90 o                         
   3  12   2         34.12         32.27         1.91 o                         
   4  12   2         22.37         19.19         1.69 o                         
   5  12   2         13.53         12.73         1.24 o                         
   6  12   2          2.79          6.09         3.85 o                         
  -5  13   2          1.69          4.06         1.98 o                         
  -4  13   2        111.98        116.79         3.71 o                         
  -3  13   2         16.25         19.95         1.69 o                         
  -2  13   2        441.00        433.11         8.94 o                         
  -1  13   2         61.99         61.32         2.44 o                         
   0  13   2         82.23         76.56         3.11 o                         
   1  13   2        107.59        102.50         3.92 o                         
   2  13   2        156.19        143.21         3.99 o                         
   3  13   2          0.23         -0.26         1.46 o                         
   4  13   2        183.51        172.84         5.26 o                         
   5  13   2        102.96        102.60         4.16 o                         
  -5  14   2         11.02          8.46         2.09 o                         
  -4  14   2         20.46         16.63         1.58 o                         
  -3  14   2         43.09         37.26         2.89 o                         
  -2  14   2          0.46         -0.02         1.46 o                         
  -1  14   2         66.19         66.94         2.96 o                         
   0  14   2          0.27          0.53         1.22 o                         
   1  14   2         86.62         86.80         3.14 o                         
   2  14   2          2.87          1.86         1.21 o                         
   3  14   2         18.45         22.00         1.64 o                         
   4  14   2         13.01         17.72         1.98 o                         
   5  14   2          2.95          2.88         1.48 o                         
  -5  15   2          6.39          3.72         2.09 o                         
  -4  15   2         81.84         69.46         3.47 o                         
  -3  15   2         40.92         40.62         2.36 o                         
  -2  15   2        181.61        179.57         5.61 o                         
  -1  15   2        202.81        195.73         5.01 o                         
   0  15   2          2.19          3.15         1.58 o                         
   1  15   2        314.07        302.69         6.88 o                         
   2  15   2         12.26         12.98         1.92 o                         
   3  15   2         11.86         16.21         1.82 o                         
   4  15   2          1.76          3.01         1.16 o                         
   5  15   2         41.37         41.79         4.69 o                         
  -5  16   2         33.14         36.93         4.99 o                         
  -4  16   2          4.59          3.73         1.63 o                         
  -3  16   2         27.64         28.48         2.06 o                         
  -2  16   2         16.11         18.40         2.78 o                         
  -1  16   2          3.39          2.92         1.89 o                         
   0  16   2         45.75         48.46         3.26 o                         
   1  16   2         10.51         10.28         1.99 o                         
   2  16   2         13.31         18.04         2.82 o                         
   3  16   2          1.40          1.37         1.21 o                         
   4  16   2         25.10         29.84         3.13 o                         
  -4  17   2         44.09         47.16         3.16 o                         
  -3  17   2          1.01          0.33         1.28 o                         
  -2  17   2         25.79         29.96         3.08 o                         
  -1  17   2          4.43          1.47         2.16 o                         
   0  17   2         85.91         82.42         3.79 o                         
   1  17   2         23.23         23.73         2.94 o                         
   2  17   2         15.45         18.06         2.72 o                         
   3  17   2         23.50         30.92         2.19 o                         
   4  17   2         20.55         28.09         2.32 o                         
  -4  18   2         10.15         12.00         2.67 o                         
  -3  18   2          9.13          8.54         1.80 o                         
  -2  18   2         15.88         19.66         3.02 o                         
  -1  18   2          5.68          5.08         2.34 o                         
   0  18   2          5.85          4.71         2.08 o                         
   1  18   2          0.01          1.56         1.78 o                         
   2  18   2         19.67         20.13         3.04 o                         
   3  18   2          6.65          9.19         2.19 o                         
  -3  19   2        121.93        121.32         4.25 o                         
  -2  19   2          0.64          0.23         1.76 o                         
  -1  19   2          0.00          2.70         2.13 o                         
   0  19   2         26.30         34.94         3.48 o                         
   1  19   2         51.38         44.69         3.11 o                         
   2  19   2          7.13          6.71         2.57 o                         
   3  19   2         85.09         96.07         3.78 o                         
  -2  20   2         81.21         85.86         7.53 o                         
  -1  20   2         15.25         11.58         2.55 o                         
   0  20   2         81.77         80.98         4.32 o                         
   1  20   2         10.32          7.08         3.28 o                         
   2  20   2          8.41          5.00         2.06 o                         
  -1  21   2         20.75         33.01         3.60 o                         
   0  21   2          0.58         -1.06         2.22 o                         
   1  21   2         91.36        115.57         5.85 o                         
  -7   0   3         31.10         24.85         3.45 o                         
  -5   0   3         17.27         18.68         3.00 o                         
  -3   0   3         71.45         94.04         7.01 o                         
  -1   0   3       4003.16       5075.55       144.46 o                         
   1   0   3        744.59        697.13        30.40 o                         
   3   0   3        222.82        219.36         4.22 o                         
   5   0   3         47.21         44.47         6.41 o                         
   7   0   3         15.70         32.44         6.56 o                         
  -7   1   3         18.42         21.22         2.71 o                         
  -6   1   3        113.02        124.42         3.20 o                         
  -5   1   3         30.24         36.97         2.11 o                         
  -4   1   3         63.00         73.32         3.62 o                         
  -3   1   3       1133.43       1173.51        22.46 o                         
  -2   1   3          0.05          0.99         0.99 o                         
  -1   1   3        274.93        247.67         4.61 o                         
   0   1   3         54.05         49.72         1.44 o                         
   1   1   3       2219.90       2556.51        71.45 o                         
   2   1   3        737.20        808.80        17.57 o                         
   3   1   3        537.02        564.84         6.93 o                         
   4   1   3          5.55          7.34         0.97 o                         
   5   1   3        450.26        455.68         6.93 o                         
   6   1   3          0.47          0.20         0.83 o                         
   7   1   3         56.14         62.72         6.66 o                         
  -7   2   3          0.00         -1.01         1.21 o                         
  -6   2   3          0.15         -0.73         1.06 o                         
  -5   2   3          1.72          3.75         1.30 o                         
  -4   2   3        292.42        290.19         5.87 o                         
  -3   2   3          8.77         11.02         1.02 o                         
  -2   2   3        421.77        417.46         6.06 o                         
  -1   2   3       1463.80       1501.34        58.69 o                         
   0   2   3       1384.67       1550.57        24.41 o                         
   1   2   3       2791.43       3385.46        91.99 o                         
   2   2   3         42.20         44.40         2.29 o                         
   3   2   3         48.90         52.48         0.99 o                         
   4   2   3        213.71        229.54         3.31 o                         
   5   2   3          0.11          1.09         0.76 o                         
   6   2   3         17.25         17.44         1.21 o                         
   7   2   3          5.28          5.06         7.14 o                         
  -7   3   3          0.01          0.46         1.17 o                         
  -6   3   3          0.01         -0.38         0.99 o                         
  -5   3   3         17.46         17.48         1.40 o                         
  -4   3   3        306.47        287.07         5.81 o                         
  -3   3   3         62.15         55.00         1.91 o                         
  -2   3   3        197.15        179.67         3.70 o                         
  -1   3   3       1303.41       1258.94        56.45 o                         
   0   3   3        899.03        820.13        11.20 o                         
   1   3   3       3955.04       4924.59       122.00 o                         
   2   3   3        197.90        199.84         4.08 o                         
   3   3   3          6.01          7.07         0.54 o                         
   4   3   3         65.23         63.55         1.89 o                         
   5   3   3         42.31         39.59         2.15 o                         
   6   3   3         25.23         20.06         1.06 o                         
   7   3   3          4.96          7.17         1.72 o                         
  -7   4   3          0.29          3.64         1.62 o                         
  -6   4   3         14.41         18.21         1.95 o                         
  -5   4   3         73.66         71.31         2.54 o                         
  -4   4   3        321.14        314.13         5.78 o                         
  -3   4   3        146.09        155.13         3.93 o                         
  -2   4   3         20.04         21.69         1.64 o                         
  -1   4   3       1083.68       1040.76        17.00 o                         
   0   4   3        140.02        129.22         2.37 o                         
   1   4   3        336.92        297.67         3.79 o                         
   2   4   3        261.17        281.94         4.02 o                         
   3   4   3         45.96         58.82         1.30 o                         
   4   4   3         99.36        104.00         1.86 o                         
   5   4   3          2.58          3.85         0.72 o                         
   6   4   3        146.75        138.94         7.48 o                         
   7   4   3          1.64          2.73         1.55 o                         
  -7   5   3         21.76         25.52         2.07 o                         
  -6   5   3          0.40          0.23         0.99 o                         
  -5   5   3        182.90        184.48         5.45 o                         
  -4   5   3         68.25         65.87         3.78 o                         
  -3   5   3         67.56         56.70         3.28 o                         
  -2   5   3        146.12        146.02         3.15 o                         
  -1   5   3         89.72         92.09         2.20 o                         
   0   5   3        110.83         91.20         2.23 o                         
   1   5   3        255.99        245.91         3.93 o                         
   2   5   3         79.80         76.31         1.68 o                         
   3   5   3        853.93        884.48        11.72 o                         
   4   5   3         71.90         69.84         1.96 o                         
   5   5   3         48.01         40.99         2.66 o                         
   6   5   3          4.63          6.69         2.07 o                         
   7   5   3          0.97          1.17         1.83 o                         
  -7   6   3         17.09         19.91         2.65 o                         
  -6   6   3          1.50          2.22         1.93 o                         
  -5   6   3         22.41         18.94         2.56 o                         
  -4   6   3        302.55        300.00         7.34 o                         
  -3   6   3          3.61          5.28         1.59 o                         
  -2   6   3        280.92        283.14         5.18 o                         
  -1   6   3        942.47        939.95        15.49 o                         
   0   6   3        936.54        900.83        14.11 o                         
   1   6   3          0.57          0.37         0.46 o                         
   2   6   3          0.01          0.34         0.45 o                         
   3   6   3         20.08         25.44         1.29 o                         
   4   6   3        145.21        143.52         3.72 o                         
   5   6   3         97.24         98.06         5.27 o                         
   6   6   3        223.85        217.22         9.25 o                         
   7   6   3          0.41          2.09         1.86 o                         
  -7   7   3          9.11         10.24         3.44 o                         
  -6   7   3         29.40         29.69         2.99 o                         
  -5   7   3        116.89        124.11         4.80 o                         
  -4   7   3         38.21         41.28         3.81 o                         
  -3   7   3         27.07         22.10         1.66 o                         
  -2   7   3        802.93        760.94        12.91 o                         
  -1   7   3       1188.42       1176.32        33.68 o                         
   0   7   3        193.12        159.31         3.04 o                         
   1   7   3          6.86         13.67         0.86 o                         
   2   7   3         12.07         21.77         0.96 o                         
   3   7   3         38.32         44.11         1.45 o                         
   4   7   3         27.19         28.67         1.07 o                         
   5   7   3        118.73        109.45        14.00 o                         
   6   7   3         66.89         83.85         7.34 o                         
  -6   8   3         30.29         35.64         3.66 o                         
  -5   8   3          0.54          1.27         1.37 o                         
  -4   8   3          0.26          1.84         2.03 o                         
  -3   8   3         30.59         36.22         1.63 o                         
  -2   8   3          9.45          8.95         1.45 o                         
  -1   8   3       1327.10       1271.93        22.04 o                         
   0   8   3       3099.83       3694.82        71.92 o                         
   1   8   3          0.01          0.22         0.65 o                         
   2   8   3         97.25        116.42         2.22 o                         
   3   8   3        234.12        247.79         4.04 o                         
   4   8   3         15.31         13.06         1.04 o                         
   5   8   3          1.35          2.64         1.03 o                         
   6   8   3         74.76         76.49         4.68 o                         
  -6   9   3          0.18          1.01         1.82 o                         
  -5   9   3         54.76         46.04         3.03 o                         
  -4   9   3        109.36         98.60         4.33 o                         
  -3   9   3        131.27        134.62         3.12 o                         
  -2   9   3        734.26        738.49        13.00 o                         
  -1   9   3          3.35          3.59         1.06 o                         
   0   9   3        714.50        720.58        11.83 o                         
   1   9   3        507.30        477.39         7.97 o                         
   2   9   3         72.17         65.25         1.74 o                         
   3   9   3         83.55         81.49         1.83 o                         
   4   9   3         14.41         11.23         0.99 o                         
   5   9   3         98.24         87.01         6.10 o                         
   6   9   3         14.13         15.05         2.98 o                         
  -6  10   3          0.31          1.14         1.45 o                         
  -5  10   3          1.05          0.30         1.45 o                         
  -4  10   3         11.52         12.35         2.23 o                         
  -3  10   3        180.98        164.51         3.51 o                         
  -2  10   3        450.18        459.00         9.01 o                         
  -1  10   3         47.66         62.56         2.39 o                         
   0  10   3        352.02        349.00         7.06 o                         
   1  10   3        537.68        501.57         8.21 o                         
   2  10   3         22.11         17.88         2.70 o                         
   3  10   3          0.00         -0.88         1.03 o                         
   4  10   3         20.12         17.96         1.36 o                         
   5  10   3          0.17          0.47         1.49 o                         
   6  10   3         25.46         29.56         4.19 o                         
  -6  11   3          0.76          0.16         1.34 o                         
  -5  11   3         23.13         25.71         2.67 o                         
  -4  11   3         95.53         87.24         2.58 o                         
  -3  11   3       1282.26       1286.59        21.78 o                         
  -2  11   3          8.10          7.73         1.60 o                         
  -1  11   3         38.01         36.82         2.04 o                         
   0  11   3          0.00          0.01         0.93 o                         
   1  11   3          0.00          1.18         1.01 o                         
   2  11   3         31.70         32.36         1.59 o                         
   3  11   3         38.91         40.39         1.63 o                         
   4  11   3        104.35         86.55         3.95 o                         
   5  11   3          5.54          2.93         0.89 o                         
   6  11   3          0.47         -0.08         1.74 o                         
  -6  12   3         21.65         30.28         4.35 o                         
  -5  12   3        101.64         98.75         4.97 o                         
  -4  12   3        152.83        166.53         4.25 o                         
  -3  12   3          0.60          1.69         1.41 o                         
  -2  12   3         76.66         76.63         3.84 o                         
  -1  12   3         29.05         31.10         1.88 o                         
   0  12   3         60.00         51.59         2.80 o                         
   1  12   3         47.01         40.49         1.82 o                         
   2  12   3         72.44         68.81         2.17 o                         
   3  12   3         17.24         17.93         1.39 o                         
   4  12   3         86.08         68.67         2.71 o                         
   5  12   3         16.05         16.12         2.30 o                         
   6  12   3          9.85         14.74         4.06 o                         
  -5  13   3          7.71          7.62         2.71 o                         
  -4  13   3         12.54         15.42         1.59 o                         
  -3  13   3        303.71        291.21         6.22 o                         
  -2  13   3          0.00          0.32         1.25 o                         
  -1  13   3         29.38         27.62         2.64 o                         
   0  13   3        155.78        160.71         4.10 o                         
   1  13   3         93.27         88.93         3.21 o                         
   2  13   3         33.53         33.43         2.01 o                         
   3  13   3         34.96         35.91         2.04 o                         
   4  13   3         21.48         20.37         1.42 o                         
   5  13   3          3.91          4.06         1.64 o                         
  -5  14   3          0.22          0.51         2.19 o                         
  -4  14   3          5.05          3.35         1.18 o                         
  -3  14   3          4.28          5.25         1.53 o                         
  -2  14   3         32.03         29.67         2.50 o                         
  -1  14   3          3.64          4.07         1.49 o                         
   0  14   3         35.87         35.61         2.32 o                         
   1  14   3        193.05        187.77         5.03 o                         
   2  14   3         21.52         20.31         3.64 o                         
   3  14   3          4.13          6.86         1.20 o                         
   4  14   3          6.50          4.07         1.46 o                         
   5  14   3         46.46         40.34         3.90 o                         
  -5  15   3          1.95         -1.51         1.69 o                         
  -4  15   3         14.76         20.96         2.46 o                         
  -3  15   3          4.80          3.38         1.94 o                         
  -2  15   3         26.60         30.21         4.81 o                         
  -1  15   3          3.59          2.77         1.67 o                         
   0  15   3        107.76        107.97         3.78 o                         
   1  15   3          4.91          7.04         1.75 o                         
   2  15   3          0.98          1.01         1.28 o                         
   3  15   3         24.97         23.04         1.88 o                         
   4  15   3         34.99         33.21         1.86 o                         
   5  15   3          0.29          3.05         3.54 o                         
  -4  16   3          2.08         -0.78         1.98 o                         
  -3  16   3         22.82         19.41         2.01 o                         
  -2  16   3         68.98         79.39         3.79 o                         
  -1  16   3        242.43        231.46         5.80 o                         
   0  16   3        138.18        154.01         4.38 o                         
   1  16   3         79.34         86.61         3.43 o                         
   2  16   3         21.20         25.29         2.31 o                         
   3  16   3          9.62         11.22         1.51 o                         
   4  16   3          4.92          2.60         1.71 o                         
  -4  17   3          0.53         -1.55         2.49 o                         
  -3  17   3         19.49         16.21         2.01 o                         
  -2  17   3          3.67          4.38         2.40 o                         
  -1  17   3          6.48          6.71         2.13 o                         
   0  17   3        239.57        251.72         7.60 o                         
   1  17   3          0.71          1.42         1.51 o                         
   2  17   3         47.72         47.20         2.99 o                         
   3  17   3          1.23         -0.03         1.16 o                         
   4  17   3         22.39         26.72         2.69 o                         
  -3  18   3         26.05         29.73         2.51 o                         
  -2  18   3          4.02          5.01         2.50 o                         
  -1  18   3          5.86          6.59         2.23 o                         
   0  18   3         81.08         75.09         3.76 o                         
   1  18   3         19.99         29.41         3.53 o                         
   2  18   3          2.42          0.82         1.77 o                         
   3  18   3          1.75          2.31         1.66 o                         
  -3  19   3         13.48         13.27         3.13 o                         
  -2  19   3         11.28          9.56         2.69 o                         
  -1  19   3          7.06          6.41         2.19 o                         
   0  19   3         48.94         53.74         3.90 o                         
   1  19   3          0.15         -0.18         1.56 o                         
   2  19   3          2.48          1.62         2.01 o                         
   3  19   3         17.78         17.58         2.21 o                         
  -2  20   3         12.68         14.02         3.23 o                         
  -1  20   3          6.03          6.33         3.18 o                         
   0  20   3         11.44         12.19         3.06 o                         
   1  20   3         11.98         10.27         3.38 o                         
   2  20   3          0.36          2.42         2.06 o                         
   0  21   3         29.14         30.46         3.27 o                         
  -6   0   4         24.82         27.92         2.66 o                         
  -4   0   4         75.56         72.67         2.94 o                         
  -2   0   4       3469.32       4026.88       157.70 o                         
   0   0   4       1794.30       1881.36        51.11 o                         
   2   0   4       1289.33       1386.33        68.23 o                         
   4   0   4        832.23        802.64        15.07 o                         
   6   0   4        125.39        118.89         8.98 o                         
  -7   1   4          2.25          3.46         1.58 o                         
  -6   1   4          4.71          6.70         1.49 o                         
  -5   1   4         55.39         48.13         2.17 o                         
  -4   1   4         18.04         15.65         2.43 o                         
  -3   1   4          0.24          1.27         1.62 o                         
  -2   1   4        147.36        145.86         3.37 o                         
  -1   1   4       2319.59       2736.19       115.56 o                         
   0   1   4       4746.23       6197.95       106.23 o                         
   1   1   4        529.21        496.65         5.04 o                         
   2   1   4         13.00         15.11         0.88 o                         
   3   1   4        105.42        110.79         1.65 o                         
   4   1   4         11.99         11.35         0.88 o                         
   5   1   4        178.24        170.82         4.21 o                         
   6   1   4         14.22         15.39         2.04 o                         
   7   1   4          4.54          3.41         3.48 o                         
  -7   2   4         10.56          9.75         2.27 o                         
  -6   2   4         12.44         11.06         1.61 o                         
  -5   2   4         17.01         18.24         1.46 o                         
  -4   2   4         99.42         99.02         3.21 o                         
  -3   2   4         15.56         19.05         0.95 o                         
  -2   2   4        460.71        424.77         7.83 o                         
  -1   2   4         15.50         20.14         1.42 o                         
   0   2   4       4233.77       5593.02       115.29 o                         
   1   2   4       3164.37       3926.40        92.42 o                         
   2   2   4         72.98         57.69         1.40 o                         
   3   2   4         28.62         24.86         2.40 o                         
   4   2   4        509.34        531.31         7.24 o                         
   5   2   4        178.38        179.68         3.92 o                         
   6   2   4        177.26        177.24         4.96 o                         
   7   2   4         26.96         31.99         6.36 o                         
  -7   3   4          0.04         -1.18         1.70 o                         
  -6   3   4          2.04          1.61         1.24 o                         
  -5   3   4          0.13         -0.27         0.96 o                         
  -4   3   4         17.48         14.76         2.01 o                         
  -3   3   4         47.63         36.49         1.84 o                         
  -2   3   4          2.70          2.83         1.45 o                         
  -1   3   4       2260.93       2436.62       150.77 o                         
   0   3   4        594.50        576.53         8.30 o                         
   1   3   4       3656.43       4687.01        82.48 o                         
   2   3   4       1217.25       1235.91        18.48 o                         
   3   3   4          0.80          1.79         0.93 o                         
   4   3   4         78.24         69.89         1.57 o                         
   5   3   4          5.03          4.23         0.78 o                         
   6   3   4         29.19         31.53         2.02 o                         
   7   3   4         36.51         42.57        10.63 o                         
  -7   4   4         13.90         16.08         2.20 o                         
  -6   4   4          0.07          0.03         1.09 o                         
  -5   4   4        377.60        383.42         8.01 o                         
  -4   4   4        293.44        265.87         9.00 o                         
  -3   4   4        193.70        181.91         4.55 o                         
  -2   4   4        464.44        451.65         8.44 o                         
  -1   4   4       1509.19       1526.58        42.21 o                         
   0   4   4        107.79        118.65         1.90 o                         
   1   4   4         87.89         87.33         2.21 o                         
   2   4   4          0.59          2.94         0.46 o                         
   3   4   4        140.40        140.21         2.79 o                         
   4   4   4         27.54         28.37         1.33 o                         
   5   4   4         46.88         51.27         5.70 o                         
   6   4   4          0.45         -0.55         1.02 o                         
   7   4   4          1.66          1.55         6.24 o                         
  -7   5   4          6.15          5.69         2.73 o                         
  -6   5   4          3.01          2.21         1.01 o                         
  -5   5   4        405.38        390.26         9.51 o                         
  -4   5   4        954.12        936.68        19.64 o                         
  -3   5   4        321.97        294.81         7.12 o                         
  -2   5   4       1148.68       1178.28        23.14 o                         
  -1   5   4        176.03        173.59         3.44 o                         
   0   5   4        349.85        354.57         5.59 o                         
   1   5   4        449.06        429.78         5.55 o                         
   2   5   4         13.61         14.11         0.94 o                         
   3   5   4         17.55         12.85         1.84 o                         
   4   5   4         10.86          9.41         0.74 o                         
   5   5   4          0.00          0.35         0.39 o                         
   6   5   4         26.49         29.40         5.70 o                         
   7   5   4          7.56         12.00         4.67 o                         
  -7   6   4          0.26         -1.75         2.15 o                         
  -6   6   4          7.16          3.13         2.04 o                         
  -5   6   4        139.12        122.62         5.16 o                         
  -4   6   4        296.28        282.63         6.93 o                         
  -3   6   4         16.62         10.21         1.78 o                         
  -2   6   4       1350.55       1353.22        23.13 o                         
  -1   6   4       5154.74       6787.60       150.70 o                         
   0   6   4        762.91        751.03        11.87 o                         
   1   6   4          0.02          1.35         0.76 o                         
   2   6   4         42.23         37.39         0.92 o                         
   3   6   4         27.27         24.09         2.57 o                         
   4   6   4         16.62         19.77         1.86 o                         
   5   6   4         42.91         36.91         6.71 o                         
   6   6   4          0.06          1.13         2.21 o                         
  -7   7   4          0.07         -0.03         1.76 o                         
  -6   7   4         19.64         25.81         2.94 o                         
  -5   7   4          0.50         -0.07         1.41 o                         
  -4   7   4         91.81         94.23         3.98 o                         
  -3   7   4          9.49          8.78         1.64 o                         
  -2   7   4        837.26        814.06        14.11 o                         
  -1   7   4       1322.08       1252.61        21.08 o                         
   0   7   4         14.10          8.65         1.15 o                         
   1   7   4        111.61        104.51         1.94 o                         
   2   7   4        336.08        324.26         4.61 o                         
   3   7   4        236.75        236.82         3.57 o                         
   4   7   4        181.93        165.42         6.05 o                         
   5   7   4         18.70         19.69         2.11 o                         
   6   7   4         16.87         19.21         2.62 o                         
  -6   8   4         74.61         82.55         4.86 o                         
  -5   8   4         20.46         19.70         2.22 o                         
  -4   8   4        101.00        102.62         4.25 o                         
  -3   8   4        364.01        319.68         7.65 o                         
  -2   8   4        156.53        150.68         3.54 o                         
  -1   8   4        741.29        725.32        12.34 o                         
   0   8   4        308.76        309.52         5.09 o                         
   1   8   4        777.47        762.71        12.47 o                         
   2   8   4        176.63        176.56         2.87 o                         
   3   8   4         87.66         91.95         1.87 o                         
   4   8   4         68.37         58.85         4.20 o                         
   5   8   4        106.74         96.76         4.73 o                         
   6   8   4         32.39         25.44         2.85 o                         
  -6   9   4         22.76         25.78         3.18 o                         
  -5   9   4         37.88         49.25         4.51 o                         
  -4   9   4         88.98         82.85         6.65 o                         
  -3   9   4        212.32        183.10         4.52 o                         
  -2   9   4        713.57        697.06        12.16 o                         
  -1   9   4        200.59        209.79         4.63 o                         
   0   9   4          0.83          0.53         0.89 o                         
   1   9   4         21.66         29.65         1.39 o                         
   2   9   4        100.59        122.67         2.75 o                         
   3   9   4         23.41         20.43         0.96 o                         
   4   9   4         91.58         85.28         4.62 o                         
   5   9   4        114.64        101.49         4.93 o                         
   6   9   4         13.78         22.37         8.57 o                         
  -6  10   4          3.32          4.30         2.11 o                         
  -5  10   4         23.02         26.95         4.08 o                         
  -4  10   4        325.31        331.88         8.91 o                         
  -3  10   4          1.08          1.48         1.62 o                         
  -2  10   4         13.85         10.83         1.95 o                         
  -1  10   4         56.89         62.52         2.29 o                         
   0  10   4         47.65         43.35         1.97 o                         
   1  10   4        882.06        907.07        15.56 o                         
   2  10   4        348.22        342.47         5.31 o                         
   3  10   4         71.59         72.12         2.63 o                         
   4  10   4         15.28         15.62         1.20 o                         
   5  10   4          0.12          0.13         1.35 o                         
   6  10   4          9.71         20.61         3.34 o                         
  -6  11   4         26.55         37.42         3.97 o                         
  -5  11   4          5.64          9.42         3.37 o                         
  -4  11   4         79.34         82.48         6.87 o                         
  -3  11   4        485.60        460.61         8.16 o                         
  -2  11   4         15.29         17.53         2.54 o                         
  -1  11   4        255.47        236.68         5.28 o                         
   0  11   4        100.68        102.12         3.33 o                         
   1  11   4         48.10         50.11         2.17 o                         
   2  11   4        254.43        233.04         8.92 o                         
   3  11   4         40.97         38.02         2.12 o                         
   4  11   4         27.13         23.40         2.27 o                         
   5  11   4          5.62          4.75         1.93 o                         
   6  11   4          3.64          1.41         2.06 o                         
  -6  12   4         13.52         19.13         2.75 o                         
  -5  12   4          0.24          0.48         1.49 o                         
  -4  12   4          0.13         -0.44         0.44 o                         
  -3  12   4         24.67         27.28         1.81 o                         
  -2  12   4         43.41         45.54         2.59 o                         
  -1  12   4         28.37         29.12         2.07 o                         
   0  12   4        264.15        258.84         5.69 o                         
   1  12   4         16.14         18.56         2.38 o                         
   2  12   4         52.27         47.01         2.14 o                         
   3  12   4         32.16         37.07         1.58 o                         
   4  12   4         12.44         15.03         1.81 o                         
   5  12   4          1.54         -0.08         1.67 o                         
  -5  13   4          0.45         -0.22         1.82 o                         
  -4  13   4          3.26          1.90         0.94 o                         
  -3  13   4         23.97         17.63         1.71 o                         
  -2  13   4         67.36         65.30         3.08 o                         
  -1  13   4         62.78         58.85         2.75 o                         
   0  13   4         78.76         79.08         3.56 o                         
   1  13   4        135.39        140.76         4.07 o                         
   2  13   4        254.29        242.07         5.54 o                         
   3  13   4        120.72        123.68         3.03 o                         
   4  13   4          6.30          5.63         1.26 o                         
   5  13   4          0.40          0.15         2.05 o                         
  -5  14   4          1.50          2.44         2.62 o                         
  -4  14   4          4.08          3.81         1.81 o                         
  -3  14   4          5.59          4.48         1.67 o                         
  -2  14   4         22.94         30.12         2.75 o                         
  -1  14   4         58.63         51.63         3.08 o                         
   0  14   4         20.86         26.06         2.36 o                         
   1  14   4         29.55         33.89         2.26 o                         
   2  14   4         46.05         43.36         2.34 o                         
   3  14   4         29.34         29.23         2.36 o                         
   4  14   4         19.35         18.64         1.72 o                         
   5  14   4         14.29          8.53         2.53 o                         
  -5  15   4          4.29          3.82         2.59 o                         
  -4  15   4         53.93         54.55         3.53 o                         
  -3  15   4        231.42        229.67         6.11 o                         
  -2  15   4         51.71         53.09         3.31 o                         
  -1  15   4        146.26        141.46         4.45 o                         
   0  15   4        148.07        139.66         4.27 o                         
   1  15   4         80.52         73.41         3.15 o                         
   2  15   4         32.32         33.45         2.44 o                         
   3  15   4          1.14         -0.53         1.43 o                         
   4  15   4         41.00         35.47         2.25 o                         
   5  15   4         74.62         95.01         4.86 o                         
  -4  16   4          0.08          1.34         1.75 o                         
  -3  16   4         55.54         54.70         3.94 o                         
  -2  16   4         88.44         99.85         5.39 o                         
  -1  16   4         16.87         19.78         2.40 o                         
   0  16   4         17.27         16.95         2.54 o                         
   1  16   4         29.09         29.13         2.60 o                         
   2  16   4         45.14         48.00         3.20 o                         
   3  16   4          0.87          2.34         1.37 o                         
   4  16   4         15.91         11.77         1.57 o                         
  -4  17   4          6.58          6.11         2.37 o                         
  -3  17   4          1.55          0.69         1.18 o                         
  -2  17   4          8.18          9.78         2.25 o                         
  -1  17   4         36.83         40.31         3.01 o                         
   0  17   4         17.34         21.62         2.28 o                         
   1  17   4        104.19        101.79         3.67 o                         
   2  17   4         18.46         18.79         2.49 o                         
   3  17   4         33.29         35.39         2.33 o                         
   4  17   4         11.91         12.43         2.61 o                         
  -3  18   4          0.46          3.41         2.24 o                         
  -2  18   4          3.54          6.03         2.38 o                         
  -1  18   4          0.23          1.08         2.08 o                         
   0  18   4         32.81         34.09         3.21 o                         
   1  18   4          1.67          1.36         1.88 o                         
   2  18   4         25.79         24.26         2.34 o                         
   3  18   4          2.49          2.82         2.00 o                         
  -3  19   4          3.33          8.69         2.81 o                         
  -2  19   4          7.43          8.18         2.58 o                         
  -1  19   4         26.52         27.00         3.37 o                         
   0  19   4         79.92         86.30         3.89 o                         
   1  19   4          0.02          0.42         2.08 o                         
   2  19   4         66.47         77.73         4.17 o                         
   3  19   4          2.97          3.34         2.13 o                         
  -2  20   4          8.68          7.52         3.26 o                         
  -1  20   4          4.46          3.75         2.59 o                         
   0  20   4         15.01         10.32         5.02 o                         
   1  20   4         93.12         91.66         5.65 o                         
   2  20   4          7.22          8.13         3.28 o                         
  -7   0   5          3.88          5.32         3.50 o                         
  -5   0   5          1.18          0.49         1.49 o                         
  -3   0   5        439.45        414.48        14.35 o                         
  -1   0   5         16.72         14.48         1.54 o                         
   1   0   5        302.33        299.81         4.66 o                         
   3   0   5       1302.58       1348.79        45.25 o                         
   5   0   5         14.44         20.10        11.36 o                         
   7   0   5         13.44         28.95         7.59 o                         
  -7   1   5         37.55         48.97         3.84 o                         
  -6   1   5         69.86         69.59         2.71 o                         
  -5   1   5         24.14         28.04         1.56 o                         
  -4   1   5         24.54         25.32         2.50 o                         
  -3   1   5         80.65         92.48         4.45 o                         
  -2   1   5        692.22        665.54        12.40 o                         
  -1   1   5        438.36        421.30         6.42 o                         
   0   1   5        331.16        297.75         3.53 o                         
   1   1   5       1725.54       1945.62        78.25 o                         
   2   1   5        839.84        848.88        11.22 o                         
   3   1   5        288.55        268.87         3.97 o                         
   4   1   5        481.20        459.09         6.05 o                         
   5   1   5          1.29          0.63         0.40 o                         
   6   1   5          8.76          7.21         1.59 o                         
   7   1   5        106.47        118.37         9.60 o                         
  -7   2   5          1.67          2.67         1.86 o                         
  -6   2   5         14.42         10.26         3.17 o                         
  -5   2   5          1.17          1.26         1.41 o                         
  -4   2   5          1.08          0.76         0.81 o                         
  -3   2   5        726.19        748.04        12.39 o                         
  -2   2   5       1082.70       1094.29        21.29 o                         
  -1   2   5        374.74        400.95         6.83 o                         
   0   2   5       1812.96       1900.46        28.98 o                         
   1   2   5       1600.56       1717.47        59.41 o                         
   2   2   5        733.12        742.74         9.94 o                         
   3   2   5         49.09         47.26         2.00 o                         
   4   2   5         84.01         94.52         5.43 o                         
   5   2   5        147.53        142.81         7.31 o                         
   6   2   5         11.41         16.62         3.50 o                         
   7   2   5         15.46         19.88         8.37 o                         
  -7   3   5         12.64         18.05         3.09 o                         
  -6   3   5         10.38         10.52         1.50 o                         
  -5   3   5          2.20          3.51         1.17 o                         
  -4   3   5         80.97         78.30         2.43 o                         
  -3   3   5          0.00          0.84         0.62 o                         
  -2   3   5        296.42        301.09         6.89 o                         
  -1   3   5        285.39        263.44         3.69 o                         
   0   3   5       1713.25       1740.96        25.98 o                         
   1   3   5         78.92         78.61         1.85 o                         
   2   3   5         21.92         23.47         1.55 o                         
   3   3   5         13.39         20.73         1.53 o                         
   4   3   5        108.70        112.05         2.75 o                         
   5   3   5        367.20        366.00         7.95 o                         
   6   3   5         86.85         91.77         8.07 o                         
   7   3   5         11.06         12.08         5.59 o                         
  -7   4   5         35.48         32.15         2.83 o                         
  -6   4   5          0.34          1.08         1.20 o                         
  -5   4   5          1.08          0.97         1.44 o                         
  -4   4   5        579.13        569.32         9.23 o                         
  -3   4   5          4.63          3.69         1.48 o                         
  -2   4   5        252.31        249.63         5.56 o                         
  -1   4   5        551.65        544.32         8.49 o                         
   0   4   5          7.02         10.28         0.92 o                         
   1   4   5        422.63        406.78         5.57 o                         
   2   4   5          6.60          8.61         1.03 o                         
   3   4   5         36.97         31.32         2.27 o                         
   4   4   5         13.95         18.71         1.41 o                         
   5   4   5        309.11        309.77         7.19 o                         
   6   4   5        120.06        108.75         3.48 o                         
   7   4   5         19.00         22.51         9.41 o                         
  -7   5   5         14.46          7.55         3.18 o                         
  -6   5   5        123.35        127.36         5.27 o                         
  -5   5   5         11.10         14.05         3.69 o                         
  -4   5   5         70.80         78.54         3.54 o                         
  -3   5   5          4.56         13.52         1.87 o                         
  -2   5   5          0.03          0.89         1.41 o                         
  -1   5   5       1185.66       1203.44        19.42 o                         
   0   5   5       2461.06       2557.10        60.35 o                         
   1   5   5        123.32        128.26         1.98 o                         
   2   5   5       1519.29       1530.50        27.69 o                         
   3   5   5         70.21         72.88         2.33 o                         
   4   5   5        288.08        289.78         5.40 o                         
   5   5   5        225.54        237.63         8.17 o                         
   6   5   5         28.32         26.73         3.25 o                         
  -7   6   5         11.42         11.10         4.28 o                         
  -6   6   5          9.61          6.65         3.31 o                         
  -5   6   5        140.21        137.68         4.18 o                         
  -4   6   5         72.62         82.07         3.94 o                         
  -3   6   5        127.60        114.06         3.63 o                         
  -2   6   5        103.00         97.40         4.40 o                         
  -1   6   5          7.68          9.09         1.05 o                         
   0   6   5       1120.92       1136.02        16.65 o                         
   1   6   5        479.13        477.78         6.63 o                         
   2   6   5       1086.03       1058.88        17.89 o                         
   3   6   5         28.66         33.44         3.02 o                         
   4   6   5          3.77          4.80         1.40 o                         
   5   6   5         81.28         73.78         4.54 o                         
   6   6   5         17.88         18.09         3.48 o                         
  -6   7   5          0.41         -0.13         2.60 o                         
  -5   7   5          5.53          4.82         3.16 o                         
  -4   7   5         95.87         85.99         6.65 o                         
  -3   7   5        539.97        531.87        12.02 o                         
  -2   7   5         21.79         20.44         2.82 o                         
  -1   7   5       3826.64       4665.92        98.21 o                         
   0   7   5          8.59          7.45         1.76 o                         
   1   7   5          0.24          1.25         0.78 o                         
   2   7   5        218.23        226.59         3.21 o                         
   3   7   5          0.59         -0.05         0.67 o                         
   4   7   5         89.80         83.00         2.77 o                         
   5   7   5          5.40          2.70         1.35 o                         
   6   7   5         11.33         11.28         2.13 o                         
  -6   8   5         75.51         85.48         4.81 o                         
  -5   8   5         95.96         92.45         4.36 o                         
  -4   8   5        378.98        397.83         9.80 o                         
  -3   8   5        459.81        447.53        11.49 o                         
  -2   8   5         68.23         74.12         3.44 o                         
  -1   8   5         58.86         69.63         2.40 o                         
   0   8   5        590.53        611.69         9.75 o                         
   1   8   5         66.88         70.06         1.99 o                         
   2   8   5          4.42          3.58         0.82 o                         
   3   8   5          7.80          8.86         0.78 o                         
   4   8   5         22.73         26.61         1.91 o                         
   5   8   5         69.21         72.05         3.41 o                         
   6   8   5          0.71          2.26         2.11 o                         
  -6   9   5         12.25         16.43         4.05 o                         
  -5   9   5        113.56        113.82         5.64 o                         
  -4   9   5        884.46        875.53        20.39 o                         
  -3   9   5        115.39        108.13         4.07 o                         
  -2   9   5         29.81         32.34         2.03 o                         
  -1   9   5          1.95          0.05         0.99 o                         
   0   9   5         21.50         19.15         1.48 o                         
   1   9   5         73.89         73.34         1.87 o                         
   2   9   5         45.00         34.16         1.53 o                         
   3   9   5          9.37          9.37         1.05 o                         
   4   9   5         10.42          6.34         0.83 o                         
   5   9   5         77.81         70.79         3.07 o                         
   6   9   5          3.43         -1.83         2.39 o                         
  -6  10   5          1.98          3.63         2.25 o                         
  -5  10   5         25.99         32.90         3.12 o                         
  -4  10   5          0.69          1.30         2.43 o                         
  -3  10   5          7.14          5.94         2.13 o                         
  -2  10   5        163.67        166.92         4.39 o                         
  -1  10   5        238.41        262.26         5.37 o                         
   0  10   5          0.85          1.09         0.94 o                         
   1  10   5         71.92         71.91         2.54 o                         
   2  10   5          0.14          0.51         0.73 o                         
   3  10   5          1.99          2.75         0.74 o                         
   4  10   5        118.54        106.12         5.59 o                         
   5  10   5         75.32         76.34         5.04 o                         
   6  10   5          9.49          4.81         3.05 o                         
  -6  11   5         51.23         40.97         4.09 o                         
  -5  11   5         15.90         21.57         2.95 o                         
  -4  11   5        108.95        112.15         4.91 o                         
  -3  11   5        543.76        538.84         8.88 o                         
  -2  11   5        548.65        506.34         9.75 o                         
  -1  11   5         61.07         65.68         2.52 o                         
   0  11   5          0.95         -0.25         0.98 o                         
   1  11   5          2.45          4.42         1.03 o                         
   2  11   5        247.67        241.88         4.53 o                         
   3  11   5         12.33         12.64         1.38 o                         
   4  11   5          8.22          8.51         1.79 o                         
   5  11   5          0.10          0.14         1.84 o                         
   6  11   5          2.02          1.68         2.80 o                         
  -6  12   5         12.67         14.28         2.51 o                         
  -5  12   5          1.89          2.84         2.04 o                         
  -4  12   5          6.54          6.49         2.41 o                         
  -3  12   5        535.64        544.49        11.17 o                         
  -2  12   5         88.51         87.11         3.96 o                         
  -1  12   5         18.08         18.53         2.06 o                         
   0  12   5        169.12        149.63         4.14 o                         
   1  12   5         68.81         75.33         2.55 o                         
   2  12   5          9.09         10.23         1.53 o                         
   3  12   5          9.68          8.36         1.55 o                         
   4  12   5         46.09         37.57         2.54 o                         
   5  12   5          7.78          7.01         1.94 o                         
  -5  13   5          2.57         -0.29         1.93 o                         
  -4  13   5         34.23         43.54         3.56 o                         
  -3  13   5        131.63        116.03         3.35 o                         
  -2  13   5        347.27        332.82         7.68 o                         
  -1  13   5         67.97         70.11         3.27 o                         
   0  13   5         99.30        106.80         3.78 o                         
   1  13   5        344.99        326.20         7.04 o                         
   2  13   5        362.80        362.88         6.91 o                         
   3  13   5        170.87        169.44         4.06 o                         
   4  13   5          1.76          1.14         1.07 o                         
   5  13   5          0.35          1.17         1.88 o                         
  -5  14   5          6.15          4.27         2.40 o                         
  -4  14   5          9.70          6.83         3.15 o                         
  -3  14   5         37.74         37.48         2.46 o                         
  -2  14   5        168.21        173.81         5.51 o                         
  -1  14   5         20.39         18.44         2.16 o                         
   0  14   5         26.31         32.43         2.53 o                         
   1  14   5        320.83        286.49         5.98 o                         
   2  14   5         26.72         24.65         2.94 o                         
   3  14   5        346.48        341.24         6.83 o                         
   4  14   5          6.40          4.67         1.37 o                         
   5  14   5          8.54          8.82         2.92 o                         
  -5  15   5          4.33          3.19         2.12 o                         
  -4  15   5         47.06         44.33         3.50 o                         
  -3  15   5         46.06         47.45         2.63 o                         
  -2  15   5          8.67         12.57         2.94 o                         
  -1  15   5          1.27         -0.13         1.53 o                         
   0  15   5          5.00          3.89         1.95 o                         
   1  15   5         49.49         47.84         2.63 o                         
   2  15   5        333.86        325.87        12.39 o                         
   3  15   5          3.65          2.24         1.34 o                         
   4  15   5         48.67         47.40         3.31 o                         
  -4  16   5         22.76         26.76         2.90 o                         
  -3  16   5         63.21         63.65         2.91 o                         
  -2  16   5          7.79          8.37         2.47 o                         
  -1  16   5         23.07         27.54         2.66 o                         
   0  16   5         39.88         37.27         2.93 o                         
   1  16   5         70.99         59.25         2.90 o                         
   2  16   5        129.39        130.06         4.64 o                         
   3  16   5        170.76        164.17         6.83 o                         
   4  16   5         13.10         14.24         4.10 o                         
  -4  17   5         86.00         95.17         5.00 o                         
  -3  17   5         12.22         17.65         2.62 o                         
  -2  17   5         91.58        101.77         5.44 o                         
  -1  17   5          2.07          1.63         2.08 o                         
   0  17   5          0.00          1.42         2.59 o                         
   1  17   5         49.05         50.10         3.32 o                         
   2  17   5        169.21        157.77         6.21 o                         
   3  17   5         27.78         23.71         2.55 o                         
   4  17   5         16.25         21.68         5.01 o                         
  -3  18   5         12.89         14.91         2.99 o                         
  -2  18   5          4.01          4.68         2.57 o                         
  -1  18   5        120.86        107.52         4.67 o                         
   0  18   5         32.97         35.33         2.97 o                         
   1  18   5          6.30          6.61         1.99 o                         
   2  18   5         27.97         29.72         2.82 o                         
   3  18   5          0.17          0.91         2.05 o                         
  -3  19   5         26.68         38.91         3.90 o                         
  -2  19   5         20.74         36.62         4.34 o                         
  -1  19   5         20.28         15.30         3.17 o                         
   0  19   5          3.02          1.08         1.99 o                         
   1  19   5         39.02         41.06         3.30 o                         
   2  19   5         18.01         17.88         2.29 o                         
  -1  20   5         11.75         19.22         3.15 o                         
   0  20   5          1.21          0.96         1.87 o                         
   1  20   5        115.10        137.15         6.29 o                         
  -6   0   6         27.80         27.33         2.52 o                         
  -4   0   6         83.06         73.92         5.52 o                         
  -2   0   6       4559.22       5399.01       230.37 o                         
   0   0   6       2716.61       3019.32        96.37 o                         
   2   0   6        730.33        755.07        11.40 o                         
   4   0   6        340.35        325.24         6.23 o                         
   6   0   6         15.72         22.26        10.63 o                         
  -7   1   6          5.80          9.59         3.11 o                         
  -6   1   6          0.55         -0.25         1.13 o                         
  -5   1   6        164.96        163.57         5.82 o                         
  -4   1   6         35.83         40.87         3.28 o                         
  -3   1   6         14.13         11.96         2.54 o                         
  -2   1   6        963.33        966.10        19.21 o                         
  -1   1   6        119.39        118.29         3.59 o                         
   0   1   6        174.32        170.47         2.64 o                         
   1   1   6       4121.56       5330.84       107.05 o                         
   2   1   6         57.82         62.65         1.36 o                         
   3   1   6        141.65        138.23         2.44 o                         
   4   1   6        474.89        462.30         9.83 o                         
   5   1   6          7.59          6.67         0.94 o                         
   6   1   6          0.01          1.19         3.14 o                         
   7   1   6          0.01          1.36         4.32 o                         
  -7   2   6          0.01          2.94         2.15 o                         
  -6   2   6        101.48         93.37         3.44 o                         
  -5   2   6        222.29        236.55         5.84 o                         
  -4   2   6        193.98        202.00         4.06 o                         
  -3   2   6          2.62          7.15         5.72 o                         
  -2   2   6         58.48         52.64         3.03 o                         
  -1   2   6        287.84        280.52         4.86 o                         
   0   2   6        422.21        412.57         5.65 o                         
   1   2   6       3638.73       4513.85       140.12 o                         
   2   2   6         37.92         44.94         1.75 o                         
   3   2   6        806.15        803.51        12.31 o                         
   4   2   6        960.76        976.57        18.65 o                         
   5   2   6         44.92         42.91         2.04 o                         
   6   2   6        148.50        171.39        10.51 o                         
  -7   3   6          0.00         -0.34         1.96 o                         
  -6   3   6         58.60         54.38         4.08 o                         
  -5   3   6        157.85        154.28         4.84 o                         
  -4   3   6        173.73        171.40         3.89 o                         
  -3   3   6         81.12         82.98         2.81 o                         
  -2   3   6          0.06         -0.06         0.36 o                         
  -1   3   6         62.65         50.93         1.57 o                         
   0   3   6        104.96         99.54         1.82 o                         
   1   3   6       1902.92       2016.53        59.54 o                         
   2   3   6         13.30         16.35         1.05 o                         
   3   3   6        144.94        138.36         2.77 o                         
   4   3   6        170.36        162.01         4.66 o                         
   5   3   6         12.09         13.32         1.37 o                         
   6   3   6         52.40         50.09         4.60 o                         
  -7   4   6          9.43         18.46         5.34 o                         
  -6   4   6          0.16         -0.05         1.76 o                         
  -5   4   6        605.89        629.17        15.81 o                         
  -4   4   6        171.77        184.48        12.69 o                         
  -3   4   6        121.58        126.79         3.46 o                         
  -2   4   6          4.62         11.09         1.46 o                         
  -1   4   6          0.07          1.29         1.16 o                         
   0   4   6        207.16        201.75         3.51 o                         
   1   4   6         31.71         35.32         0.89 o                         
   2   4   6        231.99        256.47         4.73 o                         
   3   4   6         77.94         89.28         2.77 o                         
   4   4   6         21.41         19.71         1.78 o                         
   5   4   6          4.23          7.02         1.50 o                         
   6   4   6         15.31         14.79         1.73 o                         
  -7   5   6         41.02         57.61         5.24 o                         
  -6   5   6         22.06         33.39         3.31 o                         
  -5   5   6        162.59        132.19         8.55 o                         
  -4   5   6        208.74        195.39         5.14 o                         
  -3   5   6         12.53         10.38         1.76 o                         
  -2   5   6          2.36          1.81         1.18 o                         
  -1   5   6        370.77        357.74         5.87 o                         
   0   5   6          9.74          9.86         1.55 o                         
   1   5   6       1157.77       1177.61        17.57 o                         
   2   5   6       1395.62       1531.93        50.45 o                         
   3   5   6        136.46        152.63         4.30 o                         
   4   5   6          2.58          1.28         1.05 o                         
   5   5   6          1.31         -0.81         1.06 o                         
   6   5   6          2.40          2.82         1.36 o                         
  -7   6   6          8.96          7.33         3.06 o                         
  -6   6   6          0.01          0.99         1.84 o                         
  -5   6   6          5.35          4.52         2.14 o                         
  -4   6   6        239.30        255.72         7.07 o                         
  -3   6   6          7.34         14.19         2.00 o                         
  -2   6   6         22.55         16.37         1.71 o                         
  -1   6   6        248.09        253.42         4.49 o                         
   0   6   6        250.30        270.50         4.66 o                         
   1   6   6        819.86        796.25        11.76 o                         
   2   6   6         11.81          9.99         1.77 o                         
   3   6   6        292.43        302.19         6.27 o                         
   4   6   6         26.76         27.98         1.94 o                         
   5   6   6          0.91          1.54         1.10 o                         
   6   6   6          2.32          1.75         2.11 o                         
  -6   7   6         10.51         12.10         2.96 o                         
  -5   7   6         17.20         23.11         3.34 o                         
  -4   7   6        685.49        651.44        16.79 o                         
  -3   7   6        403.97        339.54         8.72 o                         
  -2   7   6         83.16         99.09         3.66 o                         
  -1   7   6         16.79         26.35         1.25 o                         
   0   7   6          1.28          1.64         0.75 o                         
   1   7   6         25.31         20.21         1.22 o                         
   2   7   6         90.29         79.83         1.89 o                         
   3   7   6         55.05         58.42         2.39 o                         
   4   7   6        184.83        201.96         5.73 o                         
   5   7   6         67.34         67.15         4.85 o                         
   6   7   6          3.33          4.52         1.65 o                         
  -6   8   6          1.10         -1.61         2.36 o                         
  -5   8   6          9.46          7.55         2.13 o                         
  -4   8   6          1.91          1.24         2.43 o                         
  -3   8   6        746.38        715.23        16.36 o                         
  -2   8   6        553.29        512.14        12.79 o                         
  -1   8   6        123.13        109.56         2.55 o                         
   0   8   6         41.80         38.64         1.55 o                         
   1   8   6         69.00         59.87         1.76 o                         
   2   8   6         98.95         90.05         2.24 o                         
   3   8   6         30.76         27.06         2.00 o                         
   4   8   6         26.99         28.76         2.74 o                         
   5   8   6         30.59         31.57         2.20 o                         
   6   8   6         12.49         41.17        25.11 o                         
  -6   9   6          1.57          3.90         1.91 o                         
  -5   9   6          7.75          9.94         2.91 o                         
  -4   9   6         53.75         58.53         5.35 o                         
  -3   9   6         67.48         69.85         3.91 o                         
  -2   9   6        378.81        385.81        11.54 o                         
  -1   9   6          2.18         12.08         4.70 o                         
   0   9   6         50.56         53.88         2.44 o                         
   1   9   6         12.97         10.89         1.00 o                         
   2   9   6          0.88          1.84         0.65 o                         
   3   9   6          3.91          5.36         0.61 o                         
   4   9   6         41.01         40.11         2.74 o                         
   5   9   6         18.29         19.20         2.33 o                         
   6   9   6          0.08          2.93         2.69 o                         
  -6  10   6          2.51          5.14         2.45 o                         
  -5  10   6         55.96         53.19         3.48 o                         
  -4  10   6         50.50         53.35         3.36 o                         
  -3  10   6         19.85         24.32         2.63 o                         
  -2  10   6        161.38        142.11         3.20 o                         
  -1  10   6        296.13        310.81         6.27 o                         
   0  10   6          0.14         -0.15         0.84 o                         
   1  10   6        416.02        405.33         7.31 o                         
   2  10   6        352.63        344.81         5.11 o                         
   3  10   6        106.29         97.52         2.90 o                         
   4  10   6        114.39        117.99         4.52 o                         
   5  10   6          6.18          6.21         2.25 o                         
   6  10   6          2.40          2.66         1.90 o                         
  -6  11   6         26.05         28.37         4.09 o                         
  -5  11   6         11.52         10.58         2.78 o                         
  -4  11   6        221.29        239.47         8.39 o                         
  -3  11   6         10.06         16.15         3.36 o                         
  -2  11   6        122.26        114.07         4.28 o                         
  -1  11   6         37.20         39.14         2.13 o                         
   0  11   6         22.56         28.42         1.76 o                         
   1  11   6          0.17          0.48         1.11 o                         
   2  11   6         57.90         62.67         2.72 o                         
   3  11   6          7.47          6.68         1.15 o                         
   4  11   6         14.21         16.11         2.13 o                         
   5  11   6          3.64          6.80         2.17 o                         
  -5  12   6         27.32         30.24         3.57 o                         
  -4  12   6         11.75         13.25         2.49 o                         
  -3  12   6         22.53         19.24         5.72 o                         
  -2  12   6          0.58          3.58         1.91 o                         
  -1  12   6          3.10          2.38         1.78 o                         
   0  12   6          0.56         -0.44         1.18 o                         
   1  12   6         12.51         20.98         1.59 o                         
   2  12   6        199.09        200.69         5.35 o                         
   3  12   6         58.38         49.43         2.86 o                         
   4  12   6        119.78        123.62         6.29 o                         
   5  12   6          0.02          1.32         1.64 o                         
  -5  13   6         70.47         81.59         4.44 o                         
  -4  13   6         83.55         78.89         4.72 o                         
  -3  13   6          5.92          5.12         0.60 o                         
  -2  13   6         39.03         36.10         2.76 o                         
  -1  13   6         18.52         16.86         2.55 o                         
   0  13   6         40.39         37.93         2.91 o                         
   1  13   6        174.66        169.59         4.51 o                         
   2  13   6        114.02        107.93         3.51 o                         
   3  13   6         48.47         43.93         2.74 o                         
   4  13   6          0.42          1.33         1.20 o                         
   5  13   6          0.01          0.38         1.83 o                         
  -5  14   6         11.00         13.10         3.43 o                         
  -4  14   6         36.42         39.08         4.39 o                         
  -3  14   6         17.26         16.96         2.37 o                         
  -2  14   6          1.87          3.46         1.88 o                         
  -1  14   6         24.03         23.21         2.53 o                         
   0  14   6         23.63         18.06         2.04 o                         
   1  14   6        140.31        142.81         4.18 o                         
   2  14   6          3.09          5.07         1.77 o                         
   3  14   6          9.29          8.40         1.25 o                         
   4  14   6          0.07          0.69         2.16 o                         
   5  14   6          0.54         -0.58         2.20 o                         
  -5  15   6         34.41         39.88         4.20 o                         
  -4  15   6         36.71         33.53         3.80 o                         
  -3  15   6          1.90          0.93         1.10 o                         
  -2  15   6          0.16         -0.09         1.39 o                         
  -1  15   6         59.78         54.57         3.91 o                         
   0  15   6          0.75          1.14         1.62 o                         
   1  15   6         75.13         62.85         2.68 o                         
   2  15   6          8.70          5.88         1.57 o                         
   3  15   6          0.70          0.44         1.22 o                         
   4  15   6          4.23          2.85         2.50 o                         
  -4  16   6         56.88         71.51         5.76 o                         
  -3  16   6         59.98         53.33         3.77 o                         
  -2  16   6         22.44         24.16         2.83 o                         
  -1  16   6         22.39         23.32         3.81 o                         
   0  16   6         18.38         13.57         2.20 o                         
   1  16   6          0.86          1.09         1.52 o                         
   2  16   6          0.00          2.10         1.48 o                         
   3  16   6          0.06         -0.89         1.43 o                         
   4  16   6          6.52          5.92         2.49 o                         
  -4  17   6          0.17          1.96         2.34 o                         
  -3  17   6         22.15         17.39         3.42 o                         
  -2  17   6          3.64          8.84         2.27 o                         
  -1  17   6         24.29         24.67         2.71 o                         
   0  17   6         86.69         84.15         3.86 o                         
   1  17   6         48.66         45.48         2.78 o                         
   2  17   6          6.56          7.11         2.07 o                         
   3  17   6        188.57        183.76        10.47 o                         
  -3  18   6          0.55         -0.11         1.95 o                         
  -2  18   6          0.28          0.61         1.96 o                         
  -1  18   6          0.56          2.01         2.49 o                         
   0  18   6        187.26        190.66         7.09 o                         
   1  18   6          6.03          3.10         1.90 o                         
   2  18   6          0.01         -1.23         1.78 o                         
   3  18   6         97.58         95.48         6.67 o                         
  -2  19   6          1.89          1.46         2.06 o                         
  -1  19   6         41.81         45.90         3.60 o                         
   0  19   6          1.14          1.02         1.99 o                         
   1  19   6          5.64          5.84         1.95 o                         
   2  19   6         99.01         92.39         4.98 o                         
  -1  20   6         20.64         33.00         5.21 o                         
   0  20   6          0.69          1.07         2.62 o                         
   1  20   6         18.68         18.25         4.52 o                         
  -7   0   7          7.70          4.06         2.84 o                         
  -5   0   7          3.19          2.00         3.06 o                         
  -3   0   7          1.02          0.32         2.14 o                         
  -1   0   7          1.38          2.76         0.98 o                         
   1   0   7        626.12        732.81        11.71 o                         
   3   0   7        152.74        162.05         5.03 o                         
   5   0   7        404.21        428.03        27.85 o                         
  -7   1   7          4.53          5.37         2.32 o                         
  -6   1   7         48.13         43.33         2.31 o                         
  -5   1   7         30.27         32.31         5.43 o                         
  -4   1   7          0.01          1.80         2.06 o                         
  -3   1   7          3.52          6.46         1.98 o                         
  -2   1   7          1.98          0.05         0.72 o                         
  -1   1   7         30.54         29.85         1.64 o                         
   0   1   7        115.60        100.04         1.73 o                         
   1   1   7        101.75        109.28         2.35 o                         
   2   1   7        249.08        278.84         3.36 o                         
   3   1   7        403.86        399.63         6.32 o                         
   4   1   7        494.37        496.79         9.73 o                         
   5   1   7         18.26         12.12         0.81 o                         
   6   1   7         51.76         65.17         7.84 o                         
  -7   2   7         15.66         13.28         2.67 o                         
  -6   2   7          0.60          0.79         2.37 o                         
  -5   2   7         92.46         78.45         2.89 o                         
  -4   2   7          8.27          3.48         7.95 o                         
  -3   2   7        136.54        125.09         3.85 o                         
  -2   2   7         16.92         14.73         1.28 o                         
  -1   2   7        248.27        238.32         4.48 o                         
   0   2   7         83.64         74.02         2.16 o                         
   1   2   7        678.35        740.87         9.67 o                         
   2   2   7        179.55        177.04         2.75 o                         
   3   2   7          8.82          8.65         0.82 o                         
   4   2   7         46.83         44.27         2.25 o                         
   5   2   7        172.20        163.05        11.34 o                         
   6   2   7          2.18          8.85         4.14 o                         
  -7   3   7          6.08          5.79         2.22 o                         
  -6   3   7         13.38         18.44         3.22 o                         
  -5   3   7         21.39         22.56         1.58 o                         
  -4   3   7        206.49        180.83         4.51 o                         
  -3   3   7         29.79         34.89         2.06 o                         
  -2   3   7        199.80        198.59         3.51 o                         
  -1   3   7       1045.29       1047.29        16.92 o                         
   0   3   7       1527.26       1486.67        20.80 o                         
   1   3   7         11.35         13.83         0.82 o                         
   2   3   7         11.41         12.95         1.17 o                         
   3   3   7         69.33         63.74         1.83 o                         
   4   3   7          7.13          7.92         1.23 o                         
   5   3   7         16.01         12.79         4.03 o                         
   6   3   7          1.51          1.55         3.30 o                         
  -7   4   7         47.30         45.95         4.80 o                         
  -6   4   7          9.32         11.76         3.32 o                         
  -5   4   7         50.76         54.71         3.52 o                         
  -4   4   7         37.74         45.26         8.55 o                         
  -3   4   7        143.94        129.81         4.55 o                         
  -2   4   7          4.99         10.45         1.33 o                         
  -1   4   7         97.95        110.59         2.86 o                         
   0   4   7        250.03        238.98         3.25 o                         
   1   4   7        372.56        363.43         4.65 o                         
   2   4   7        123.16        132.72         3.23 o                         
   3   4   7         66.40         56.18         2.18 o                         
   4   4   7         11.49         13.05         1.29 o                         
   5   4   7          0.39          0.74         1.41 o                         
   6   4   7         33.62         41.89         7.07 o                         
  -7   5   7          0.15          3.12         4.22 o                         
  -6   5   7         30.89         27.96         3.04 o                         
  -5   5   7         20.02         15.56         2.86 o                         
  -4   5   7         95.80        107.94         3.77 o                         
  -3   5   7         23.92         23.87         5.58 o                         
  -2   5   7         15.51         12.26         1.89 o                         
  -1   5   7          0.02          0.88         0.88 o                         
   0   5   7        125.73         90.70         2.07 o                         
   1   5   7         41.74         46.80         1.44 o                         
   2   5   7        367.18        346.11         8.55 o                         
   3   5   7         33.22         28.79         1.90 o                         
   4   5   7         46.36         44.74         2.01 o                         
   5   5   7         15.41         16.26         2.29 o                         
   6   5   7          3.66          8.60         3.58 o                         
  -6   6   7          0.14         -0.95         2.11 o                         
  -5   6   7         24.89         20.32         2.75 o                         
  -4   6   7          3.75          3.54         1.96 o                         
  -3   6   7        248.62        250.34         7.80 o                         
  -2   6   7        541.36        594.40        14.36 o                         
  -1   6   7        327.81        335.57         6.02 o                         
   0   6   7          6.74          8.73         1.39 o                         
   1   6   7        148.99        130.02         3.02 o                         
   2   6   7        579.01        569.23         8.37 o                         
   3   6   7        102.27        103.06         4.00 o                         
   4   6   7          6.49          8.66         1.53 o                         
   5   6   7          5.69          9.88         1.54 o                         
   6   6   7         13.82         17.96         4.34 o                         
  -6   7   7          2.76          0.39         2.59 o                         
  -5   7   7          0.00         -2.10         2.10 o                         
  -4   7   7         19.46         16.54         4.22 o                         
  -3   7   7        385.24        373.60         8.93 o                         
  -2   7   7         35.00         29.72         2.65 o                         
  -1   7   7         97.48         86.10         2.55 o                         
   0   7   7         27.39         35.96         2.05 o                         
   1   7   7        165.91        174.37         3.25 o                         
   2   7   7        524.30        479.53         7.50 o                         
   3   7   7          3.02          2.68         1.51 o                         
   4   7   7          4.38          2.14         1.40 o                         
   5   7   7         34.50         39.83         2.37 o                         
   6   7   7         55.92         62.50        17.23 o                         
  -6   8   7          0.04          1.05         2.05 o                         
  -5   8   7         12.96         21.09         2.68 o                         
  -4   8   7        138.15        124.29         5.34 o                         
  -3   8   7         25.29         19.13         2.66 o                         
  -2   8   7        156.38        155.52         7.50 o                         
  -1   8   7         28.05         24.60         1.58 o                         
   0   8   7        177.39        173.53         3.68 o                         
   1   8   7          0.50          1.28         0.80 o                         
   2   8   7         22.90         21.54         1.04 o                         
   3   8   7          6.81          8.14         1.80 o                         
   4   8   7        220.82        216.03         5.65 o                         
   5   8   7         17.08         18.93         2.72 o                         
   6   8   7          7.56          8.48         3.04 o                         
  -6   9   7          1.42          1.10         2.19 o                         
  -5   9   7         10.01          5.40         2.49 o                         
  -4   9   7        107.02         91.26         4.79 o                         
  -3   9   7        171.42        165.14         5.25 o                         
  -2   9   7        331.44        329.55         5.98 o                         
  -1   9   7         79.30         71.98         2.22 o                         
   0   9   7        591.56        562.84         8.56 o                         
   1   9   7        287.80        272.06         4.93 o                         
   2   9   7         28.22         24.61         1.54 o                         
   3   9   7        544.58        567.01        11.20 o                         
   4   9   7          0.98          0.90         2.04 o                         
   5   9   7          0.07          0.59         1.80 o                         
   6   9   7          0.04          0.30         2.06 o                         
  -6  10   7          4.41          5.32         2.28 o                         
  -5  10   7          2.63          2.37         2.05 o                         
  -4  10   7         51.38         57.85         4.96 o                         
  -3  10   7          0.02         -1.11         1.96 o                         
  -2  10   7         60.51         48.54         2.96 o                         
  -1  10   7        100.76        107.57         2.55 o                         
   0  10   7         43.84         46.03         2.39 o                         
   1  10   7         21.27         24.05         1.49 o                         
   2  10   7         53.82         48.14         1.55 o                         
   3  10   7          5.25          5.98         0.66 o                         
   4  10   7          0.74         -0.62         1.62 o                         
   5  10   7          0.19         -0.43         1.58 o                         
  -6  11   7         87.53         94.45         7.52 o                         
  -5  11   7         41.56         47.48         4.84 o                         
  -4  11   7          1.46          4.62         2.18 o                         
  -3  11   7          0.00         -0.75         1.96 o                         
  -2  11   7         64.51         65.97         2.52 o                         
  -1  11   7         23.96         27.82         2.19 o                         
   0  11   7         50.43         48.45         1.99 o                         
   1  11   7        732.38        714.97        11.80 o                         
   2  11   7         23.52         24.78         1.57 o                         
   3  11   7         21.19         19.16         1.47 o                         
   4  11   7          3.33          3.58         1.93 o                         
   5  11   7          2.10          3.25         2.04 o                         
  -5  12   7          1.33          3.60         2.32 o                         
  -4  12   7          8.89         10.54         3.40 o                         
  -3  12   7          4.86          4.50         2.37 o                         
  -2  12   7          9.71          8.61         1.46 o                         
  -1  12   7         37.09         39.46         2.04 o                         
   0  12   7         28.44         24.16         1.90 o                         
   1  12   7          1.64          1.46         1.29 o                         
   2  12   7        354.78        354.02         6.13 o                         
   3  12   7          7.98          8.06         1.19 o                         
   4  12   7          7.53          7.48         2.41 o                         
   5  12   7         17.74          8.13         3.99 o                         
  -5  13   7         82.69         98.28         6.66 o                         
  -4  13   7         21.83         31.73         3.60 o                         
  -3  13   7         47.86         45.99         4.64 o                         
  -2  13   7        123.27        109.22         3.53 o                         
  -1  13   7         22.40         18.33         1.94 o                         
   0  13   7        113.54        110.85         4.23 o                         
   1  13   7        248.48        237.58         5.09 o                         
   2  13   7        364.45        352.67         6.42 o                         
   3  13   7          3.80          4.28         1.07 o                         
   4  13   7         73.15         73.77         4.80 o                         
   5  13   7          4.14          7.36         3.49 o                         
  -5  14   7          5.38          2.85         2.91 o                         
  -4  14   7          0.87          3.94         2.39 o                         
  -3  14   7         33.81         30.89         3.69 o                         
  -2  14   7          0.82          0.98         1.16 o                         
  -1  14   7        114.99        102.32         3.78 o                         
   0  14   7         16.21         15.50         2.34 o                         
   1  14   7         70.53         69.23         2.90 o                         
   2  14   7        165.07        170.65         5.24 o                         
   3  14   7         36.38         27.46         2.99 o                         
   4  14   7         35.72         41.95         5.48 o                         
  -4  15   7         56.02         58.29         5.45 o                         
  -3  15   7         41.05         34.64         4.40 o                         
  -2  15   7         47.58         43.22         4.41 o                         
  -1  15   7        112.91         92.48         4.63 o                         
   0  15   7          1.32          1.35         1.92 o                         
   1  15   7          9.82          7.79         1.79 o                         
   2  15   7        159.92        159.00         5.06 o                         
   3  15   7         25.11         27.93         1.64 o                         
   4  15   7          3.98          4.05         2.97 o                         
  -4  16   7          2.71          6.28         3.03 o                         
  -3  16   7         47.30         36.99         8.13 o                         
  -2  16   7         40.42         40.02         3.23 o                         
  -1  16   7          5.45          4.74         1.86 o                         
   0  16   7         42.84         35.74         3.89 o                         
   1  16   7         24.03         26.78         2.28 o                         
   2  16   7         38.19         39.78         2.33 o                         
   3  16   7         21.30         19.63         2.17 o                         
   4  16   7         60.15         75.38         5.42 o                         
  -3  17   7         19.62         28.31         4.27 o                         
  -2  17   7         64.40         59.04         3.90 o                         
  -1  17   7         18.89         20.03         3.02 o                         
   0  17   7          1.47          1.77         1.69 o                         
   1  17   7          0.07          3.29         1.64 o                         
   2  17   7         20.38         22.65         2.12 o                         
   3  17   7         82.96         79.07         5.00 o                         
  -3  18   7          1.72          2.80         2.44 o                         
  -2  18   7          6.68          8.74         2.96 o                         
  -1  18   7         14.36         16.10         2.74 o                         
   0  18   7          1.92          1.81         2.24 o                         
   1  18   7         33.07         33.16         2.71 o                         
   2  18   7         13.94         15.20         2.10 o                         
  -2  19   7          3.62         -0.71         2.55 o                         
  -1  19   7          3.29          3.06         2.35 o                         
   0  19   7          1.35          0.63         1.91 o                         
   1  19   7         55.00         59.95         3.67 o                         
   2  19   7          1.74          1.91         1.97 o                         
  -6   0   8        276.76        290.92        12.31 o                         
  -2   0   8         15.28         26.41         3.44 o                         
   0   0   8       1072.04       1120.31        21.99 o                         
   2   0   8         68.18         59.85         1.58 o                         
   4   0   8        319.08        336.70        12.27 o                         
   6   0   8         40.42         41.93         8.24 o                         
  -7   1   8          0.17         -0.47         2.28 o                         
  -6   1   8         45.05        126.45         8.72 o                         
  -5   1   8        336.27        336.42         8.97 o                         
  -4   1   8         41.94         62.89         6.36 o                         
  -3   1   8         20.99        240.43        14.20 o                         
  -2   1   8         15.54         11.06         2.21 o                         
  -1   1   8        362.11        321.54         5.15 o                         
   0   1   8        107.67        103.07         1.78 o                         
   1   1   8          3.27          9.21         0.74 o                         
   2   1   8        109.55        119.75         1.77 o                         
   3   1   8        277.79        290.58         4.53 o                         
   4   1   8          6.44          5.43         1.39 o                         
   5   1   8         87.95         94.59         8.08 o                         
   6   1   8          1.30          2.28         3.60 o                         
  -7   2   8         10.42          8.57         2.71 o                         
  -6   2   8        135.44        130.25         4.38 o                         
  -5   2   8         80.03        102.47        30.14 o                         
  -4   2   8          0.01          0.22         1.86 o                         
  -3   2   8        355.01        372.99         6.94 o                         
  -2   2   8         48.21         52.77         2.26 o                         
  -1   2   8        470.15        446.26         7.48 o                         
   0   2   8        305.63        304.57         4.48 o                         
   1   2   8        214.16        257.62         4.03 o                         
   2   2   8          1.58          4.46         0.82 o                         
   3   2   8         18.20         23.01         1.38 o                         
   4   2   8         35.97         30.89         3.81 o                         
   5   2   8          4.89          5.31         1.89 o                         
   6   2   8          5.45          6.66         5.23 o                         
  -7   3   8          1.53          3.59         3.14 o                         
  -6   3   8          8.81         29.13        16.70 o                         
  -5   3   8         17.41         17.16         2.86 o                         
  -4   3   8         81.66         97.47         8.90 o                         
  -3   3   8          3.42          4.22         1.31 o                         
  -2   3   8        639.51        630.77        10.78 o                         
  -1   3   8        337.44        336.48         5.59 o                         
   0   3   8        743.05        766.46        10.39 o                         
   1   3   8       1317.89       1273.21        16.40 o                         
   2   3   8          5.51          2.13         0.45 o                         
   3   3   8         99.03        101.42         2.80 o                         
   4   3   8         67.66         66.54         1.98 o                         
   5   3   8         11.88         12.97         2.14 o                         
   6   3   8         10.60          9.58         4.34 o                         
  -6   4   8          7.24          6.41         2.56 o                         
  -5   4   8          7.14          9.47         2.74 o                         
  -4   4   8        133.38        129.85         7.73 o                         
  -3   4   8        220.15        223.87         5.16 o                         
  -2   4   8        125.05        115.52         3.34 o                         
  -1   4   8         31.25         44.38         1.42 o                         
   0   4   8        275.58        286.37         4.11 o                         
   1   4   8         29.29         41.61         1.63 o                         
   2   4   8        163.70        161.00         4.11 o                         
   3   4   8        385.24        375.15         6.58 o                         
   4   4   8        127.36        115.44         2.90 o                         
   5   4   8         26.02         24.28         4.10 o                         
   6   4   8          6.05          4.38         4.03 o                         
  -6   5   8         34.87         33.65         3.75 o                         
  -5   5   8         17.48         17.77         3.05 o                         
  -4   5   8         15.05         13.51         2.32 o                         
  -3   5   8          0.30         -1.71         1.71 o                         
  -2   5   8         97.35         86.69         2.75 o                         
  -1   5   8          3.65          7.64         0.98 o                         
   0   5   8          5.22          6.69         1.12 o                         
   1   5   8        194.53        199.13         3.35 o                         
   2   5   8         36.13         32.54         2.20 o                         
   3   5   8        988.34       1020.59        19.41 o                         
   4   5   8         43.52         48.28         2.53 o                         
   5   5   8          0.36         -0.28         0.93 o                         
   6   5   8          0.19          0.76         2.62 o                         
  -6   6   8          0.66         -0.09         2.22 o                         
  -5   6   8          8.37         14.72         2.49 o                         
  -4   6   8         94.95         79.15         4.75 o                         
  -3   6   8        442.49        449.41        10.55 o                         
  -2   6   8         32.66         37.96         2.42 o                         
  -1   6   8          8.54          9.59         1.39 o                         
   0   6   8        706.30        694.45        11.98 o                         
   1   6   8        597.04        601.64         9.21 o                         
   2   6   8          0.10         -0.13         0.23 o                         
   3   6   8        236.18        239.86         5.57 o                         
   4   6   8         57.42         56.64         2.22 o                         
   5   6   8          8.94          8.18         1.45 o                         
   6   6   8          0.73         -2.34         4.87 o                         
  -6   7   8          4.47          6.17         3.41 o                         
  -5   7   8          0.37          0.10         2.13 o                         
  -4   7   8         67.15         65.30         3.61 o                         
  -3   7   8         52.19         59.50         3.39 o                         
  -2   7   8          3.53          2.57         1.57 o                         
  -1   7   8          0.07         -0.08         0.76 o                         
   0   7   8         14.81          9.74         1.11 o                         
   1   7   8        125.31        120.21         2.95 o                         
   2   7   8        925.50        909.71        23.58 o                         
   3   7   8         16.56         18.74         2.68 o                         
   4   7   8         29.35         32.04         2.06 o                         
   5   7   8          3.89          3.54         1.50 o                         
   6   7   8          0.30          0.30         4.30 o                         
  -6   8   8          0.81         -0.69         2.14 o                         
  -5   8   8          7.24         12.06         2.28 o                         
  -4   8   8         21.63         20.07         2.81 o                         
  -3   8   8         82.63         79.08         4.16 o                         
  -2   8   8          1.77          0.85         0.38 o                         
  -1   8   8          2.83          5.13         1.06 o                         
   0   8   8         47.29         46.04         1.92 o                         
   1   8   8        293.78        284.90         5.00 o                         
   2   8   8         13.44         16.65         1.02 o                         
   3   8   8        425.55        424.85         9.60 o                         
   4   8   8         11.32         12.38         2.05 o                         
   5   8   8         21.46         26.39         2.72 o                         
   6   8   8         52.44         68.64         7.42 o                         
  -6   9   8         79.90         88.21         4.42 o                         
  -5   9   8         33.10         25.40         3.03 o                         
  -4   9   8        175.56        168.28         6.46 o                         
  -3   9   8          0.35         -0.37         2.21 o                         
  -2   9   8         34.80         42.44         2.03 o                         
  -1   9   8        283.44        269.74         6.13 o                         
   0   9   8        120.51        144.18         3.79 o                         
   1   9   8          4.31          6.61         1.40 o                         
   2   9   8          5.54          5.95         1.13 o                         
   3   9   8         20.25         18.23         2.97 o                         
   4   9   8         29.54         29.45         2.43 o                         
   5   9   8          9.88         10.33         1.96 o                         
  -6  10   8          0.18          1.99         2.68 o                         
  -5  10   8          7.32         14.19         3.64 o                         
  -4  10   8          7.51          8.07         2.72 o                         
  -3  10   8        113.03        117.68         5.10 o                         
  -2  10   8         47.27         32.25         2.74 o                         
  -1  10   8         49.83         47.57         2.31 o                         
   0  10   8         18.57         19.42         1.71 o                         
   1  10   8          5.18          3.57         1.26 o                         
   2  10   8        375.84        362.51         6.96 o                         
   3  10   8        125.43        127.84         4.18 o                         
   4  10   8         14.91         13.19         1.94 o                         
   5  10   8          8.16          9.95         2.35 o                         
  -5  11   8          9.90         11.57         2.85 o                         
  -4  11   8          1.30          1.19         2.19 o                         
  -3  11   8         72.61         65.39         3.79 o                         
  -2  11   8         17.25         18.46         2.19 o                         
  -1  11   8          2.41          0.91         1.12 o                         
   0  11   8         71.97         70.53         2.42 o                         
   1  11   8         29.71         32.35         1.68 o                         
   2  11   8         21.03         22.29         1.26 o                         
   3  11   8         17.59         14.17         1.27 o                         
   4  11   8         42.05         42.00         2.90 o                         
   5  11   8         61.36         66.60         4.30 o                         
  -5  12   8          2.59          3.54         3.26 o                         
  -4  12   8          7.12          5.67         2.66 o                         
  -3  12   8         89.74         80.79         4.08 o                         
  -2  12   8          8.02          6.79         1.47 o                         
  -1  12   8        170.63        143.03         4.01 o                         
   0  12   8          0.93          2.64         1.31 o                         
   1  12   8          3.45          2.59         1.18 o                         
   2  12   8         14.53         12.43         1.48 o                         
   3  12   8          6.33          7.82         1.32 o                         
   4  12   8          7.15          7.61         2.11 o                         
   5  12   8         65.78         72.08         4.68 o                         
  -5  13   8         42.32         53.66         4.25 o                         
  -4  13   8          1.61          0.91         2.38 o                         
  -3  13   8          3.98          3.09         2.96 o                         
  -2  13   8          9.67          8.90         1.63 o                         
  -1  13   8         41.36         43.19         2.21 o                         
   0  13   8         15.79         15.05         1.79 o                         
   1  13   8          8.29         16.58         2.17 o                         
   2  13   8        205.22        210.40         4.43 o                         
   3  13   8         16.90         17.08         3.91 o                         
   4  13   8         46.02         55.85         3.54 o                         
  -5  14   8         24.84         28.58         4.26 o                         
  -4  14   8         10.16          6.21         3.13 o                         
  -3  14   8         65.31         50.17         4.36 o                         
  -2  14   8         28.16         23.58         2.21 o                         
  -1  14   8          7.24          7.22         2.30 o                         
   0  14   8          4.06         10.99         1.78 o                         
   1  14   8         11.99         16.97         1.62 o                         
   2  14   8         68.71         66.29         3.66 o                         
   3  14   8         14.07          9.98         3.26 o                         
   4  14   8         20.39         29.26         5.12 o                         
  -4  15   8          3.47          7.40         2.85 o                         
  -3  15   8         63.76         62.78         5.52 o                         
  -2  15   8          0.12          0.24         1.27 o                         
  -1  15   8         29.28         25.81         2.40 o                         
   0  15   8         13.82         15.77         1.86 o                         
   1  15   8         13.71         14.63         1.84 o                         
   2  15   8         80.67         82.21         2.94 o                         
   3  15   8          4.04          1.52         1.18 o                         
   4  15   8          2.38          0.05         1.90 o                         
  -4  16   8         10.61         18.36         3.43 o                         
  -3  16   8         10.67         21.83         5.16 o                         
  -2  16   8          0.39          1.27         1.44 o                         
  -1  16   8        141.67        130.84         4.43 o                         
   0  16   8          0.74          1.92         1.34 o                         
   1  16   8          0.62          0.75         1.24 o                         
   2  16   8          1.32          2.51         1.41 o                         
   3  16   8          5.94          1.22         2.71 o                         
  -3  17   8          1.23          3.03         2.57 o                         
  -2  17   8          5.93          4.99         2.42 o                         
  -1  17   8          0.00          0.82         1.44 o                         
   0  17   8         46.47         48.98         2.96 o                         
   1  17   8         11.61          9.06         1.87 o                         
   2  17   8          2.32          0.58         1.15 o                         
   3  17   8         51.57         52.52         5.59 o                         
  -2  18   8         41.07         53.31         3.99 o                         
  -1  18   8          0.09          0.43         1.55 o                         
   0  18   8          3.98          5.19         1.69 o                         
   1  18   8          1.74          4.67         1.60 o                         
   2  18   8         13.43         12.19         1.80 o                         
  -1  19   8         13.80         15.35         2.51 o                         
   0  19   8         12.09         17.39         2.52 o                         
   1  19   8          0.16          1.13         1.58 o                         
  -5   0   9         13.70         30.17         5.77 o                         
  -3   0   9        240.46        248.35        11.36 o                         
  -1   0   9          1.94          3.55         1.54 o                         
   1   0   9          1.02          2.33         0.72 o                         
   3   0   9         32.37         36.48         5.31 o                         
   5   0   9         16.87         20.31        10.83 o                         
  -6   1   9         34.60         41.23         3.69 o                         
  -5   1   9          0.02         12.59        11.55 o                         
  -4   1   9         14.44          8.97         3.28 o                         
  -3   1   9         18.16         15.53         1.39 o                         
  -2   1   9        389.51        396.51        11.30 o                         
  -1   1   9         11.99         16.93         1.26 o                         
   0   1   9        583.93        570.67         7.27 o                         
   1   1   9         10.67         14.55         0.81 o                         
   2   1   9         75.11         78.77         1.50 o                         
   3   1   9          1.77          0.57         0.61 o                         
   4   1   9         52.18         55.29         4.19 o                         
   5   1   9          1.52          2.38         3.46 o                         
   6   1   9          0.16         -2.71         3.79 o                         
  -6   2   9          6.76          5.33         2.87 o                         
  -5   2   9        203.68        179.37         9.81 o                         
  -4   2   9          9.32          9.66         2.92 o                         
  -3   2   9         16.93         13.18         1.50 o                         
  -2   2   9        193.34        218.15         8.65 o                         
  -1   2   9        279.70        289.89         4.62 o                         
   0   2   9        249.90        263.91         4.00 o                         
   1   2   9         51.46         52.56         1.63 o                         
   2   2   9         37.76         47.12         1.95 o                         
   3   2   9        138.86        130.38         2.77 o                         
   4   2   9        223.92        202.81         8.77 o                         
   5   2   9         27.63         29.14         4.54 o                         
   6   2   9          0.69          0.01         3.53 o                         
  -6   3   9          0.35         -2.01         3.15 o                         
  -5   3   9         23.82         20.57         3.69 o                         
  -4   3   9         26.62         22.85         2.94 o                         
  -3   3   9         33.19         30.16         3.20 o                         
  -2   3   9        140.97        129.35         3.53 o                         
  -1   3   9         35.20         36.26         3.03 o                         
   0   3   9          0.18         -0.26         0.74 o                         
   1   3   9          1.80          1.24         0.64 o                         
   2   3   9        123.24        114.82         2.00 o                         
   3   3   9         91.02         86.46         2.73 o                         
   4   3   9         84.83         74.23         2.22 o                         
   5   3   9          1.64          0.02         2.54 o                         
   6   3   9          0.12          1.98         4.79 o                         
  -6   4   9         13.78         20.81         3.28 o                         
  -5   4   9          1.79         -0.26         1.96 o                         
  -4   4   9         34.95         32.55         2.61 o                         
  -3   4   9         22.18         23.63         2.90 o                         
  -2   4   9         14.26         15.02         1.27 o                         
  -1   4   9        251.22        251.48         3.98 o                         
   0   4   9        894.11        914.58        12.11 o                         
   1   4   9        141.89        143.55         2.41 o                         
   2   4   9        264.44        239.44         6.01 o                         
   3   4   9         50.50         49.16         2.55 o                         
   4   4   9        370.16        352.04        13.44 o                         
   5   4   9          5.95          6.23         2.04 o                         
   6   4   9         61.76         72.40         8.53 o                         
  -6   5   9         20.04         18.73         3.26 o                         
  -5   5   9          5.74          3.98         2.27 o                         
  -4   5   9          0.00         -1.14         1.99 o                         
  -3   5   9        162.57        152.97         4.78 o                         
  -2   5   9         53.43         56.80         2.91 o                         
  -1   5   9          6.07          6.64         1.06 o                         
   0   5   9        815.86        802.66        11.17 o                         
   1   5   9        114.42        126.31         2.97 o                         
   2   5   9         72.94         68.32         2.46 o                         
   3   5   9        234.03        235.68         5.32 o                         
   4   5   9          0.13         -0.56         1.00 o                         
   5   5   9         26.75         28.69         4.62 o                         
   6   5   9         79.86         92.34        10.90 o                         
  -6   6   9          1.63          3.22         2.51 o                         
  -5   6   9          1.30          0.60         1.97 o                         
  -4   6   9        196.81        200.80         5.93 o                         
  -3   6   9        369.85        363.34         7.93 o                         
  -2   6   9         51.16         50.11         2.57 o                         
  -1   6   9          6.33          8.98         1.19 o                         
   0   6   9         68.07         66.21         2.66 o                         
   1   6   9        447.67        453.76         6.70 o                         
   2   6   9        290.07        278.38         5.15 o                         
   3   6   9        374.99        371.19         8.62 o                         
   4   6   9         93.22         84.62         3.02 o                         
   5   6   9          0.32          1.60         1.78 o                         
   6   6   9         10.85         18.01         6.91 o                         
  -6   7   9          0.00         -0.83         2.66 o                         
  -5   7   9         23.03         25.26         2.97 o                         
  -4   7   9          1.84          1.89         1.95 o                         
  -3   7   9          0.89         -0.48         2.23 o                         
  -2   7   9         20.10         15.04         2.16 o                         
  -1   7   9         25.00         25.23         2.27 o                         
   0   7   9         95.85         93.19         2.92 o                         
   1   7   9        221.60        207.29         5.14 o                         
   2   7   9        562.60        546.27        16.29 o                         
   3   7   9          1.04         -0.50         1.08 o                         
   4   7   9        120.57        119.70         4.58 o                         
   5   7   9         31.41         34.99         5.34 o                         
  -6   8   9          0.27          1.45         2.97 o                         
  -5   8   9          3.42          4.97         2.24 o                         
  -4   8   9          0.01         -0.59         1.91 o                         
  -3   8   9        199.40        196.87         6.63 o                         
  -2   8   9         31.30         31.78         3.02 o                         
  -1   8   9         31.83         27.53         1.87 o                         
   0   8   9        192.82        181.36         4.83 o                         
   1   8   9        567.01        542.51         9.16 o                         
   2   8   9        330.61        309.48         9.16 o                         
   3   8   9         43.43         51.23         3.26 o                         
   4   8   9         80.65         82.37         3.80 o                         
   5   8   9          5.96          3.68         1.34 o                         
  -6   9   9         25.67         34.49         3.45 o                         
  -5   9   9          0.68          2.93         2.49 o                         
  -4   9   9        102.20         94.75         4.66 o                         
  -3   9   9         47.03         31.73         3.97 o                         
  -2   9   9        271.71        247.17         8.95 o                         
  -1   9   9         23.57         22.70         2.01 o                         
   0   9   9        400.27        407.14         7.89 o                         
   1   9   9       1122.37       1092.56        18.73 o                         
   2   9   9        181.86        167.20         6.49 o                         
   3   9   9         93.52        101.84         4.05 o                         
   4   9   9          1.44          1.98         1.36 o                         
   5   9   9          3.90          6.21         1.88 o                         
  -5  10   9         18.11         27.29         3.41 o                         
  -4  10   9         21.87         25.95         3.85 o                         
  -3  10   9         61.87         54.35         3.68 o                         
  -2  10   9         68.92         51.72         3.41 o                         
  -1  10   9         86.11         85.27         2.94 o                         
   0  10   9        611.44        588.45        11.64 o                         
   1  10   9        529.28        520.89         9.05 o                         
   2  10   9         82.20         83.31         5.02 o                         
   3  10   9          3.88          3.34         1.84 o                         
   4  10   9          5.63          4.77         1.73 o                         
   5  10   9         27.17         32.82         3.57 o                         
  -5  11   9         70.57         89.08         5.17 o                         
  -4  11   9          9.62         12.40         3.53 o                         
  -3  11   9        146.66        138.89         5.43 o                         
  -2  11   9         28.02         29.50         2.41 o                         
  -1  11   9          1.29         -0.03         1.15 o                         
   0  11   9        230.35        216.22         5.96 o                         
   1  11   9        672.65        702.12        12.31 o                         
   2  11   9        103.66        107.34         3.83 o                         
   3  11   9          0.13         -0.17         0.92 o                         
   4  11   9          8.93          8.57         2.00 o                         
   5  11   9         17.07         23.07         3.31 o                         
  -5  12   9         73.47         98.26         6.24 o                         
  -4  12   9         33.20         41.08         3.68 o                         
  -3  12   9         24.45         22.51         5.57 o                         
  -2  12   9        146.58        117.05         4.33 o                         
  -1  12   9         27.57         21.20         1.99 o                         
   0  12   9          1.41          1.80         1.30 o                         
   1  12   9          1.67          2.26         1.48 o                         
   2  12   9          5.74          6.48         1.25 o                         
   3  12   9         10.58         15.19         2.85 o                         
   4  12   9         31.89         35.96         2.76 o                         
  -5  13   9         48.89         58.64         5.90 o                         
  -4  13   9          1.56          0.67         2.46 o                         
  -3  13   9         33.42         22.97         3.15 o                         
  -2  13   9          0.96         -0.05         1.38 o                         
  -1  13   9         39.85         38.61         2.81 o                         
   0  13   9        297.69        271.74         6.45 o                         
   1  13   9          1.89          1.30         1.09 o                         
   2  13   9         34.73         35.57         3.19 o                         
   3  13   9         57.57         62.35         3.51 o                         
   4  13   9          9.24         10.86         3.72 o                         
  -4  14   9          1.88          0.97         3.87 o                         
  -3  14   9         87.78         95.30         5.04 o                         
  -2  14   9         25.97         25.08         2.68 o                         
  -1  14   9          4.64          2.44         1.39 o                         
   0  14   9         69.02         61.67         3.51 o                         
   1  14   9         94.79         91.07         3.34 o                         
   2  14   9          3.68          3.02         1.18 o                         
   3  14   9         36.35         50.76         3.68 o                         
   4  14   9         32.23         33.66         4.54 o                         
  -4  15   9         60.54         78.73         5.15 o                         
  -3  15   9          4.09          3.26         2.93 o                         
  -2  15   9         17.79         16.99         2.09 o                         
  -1  15   9         20.37         29.35         3.08 o                         
   0  15   9         36.16         33.20         2.35 o                         
   1  15   9          2.02          1.03         1.15 o                         
   2  15   9         12.27         15.29         1.46 o                         
   3  15   9          0.01         -0.40         1.92 o                         
  -3  16   9          9.34         15.01         3.50 o                         
  -2  16   9         21.69         25.98         3.84 o                         
  -1  16   9          6.61          7.29         1.98 o                         
   0  16   9          4.98          4.07         1.49 o                         
   1  16   9         68.78         62.13         2.92 o                         
   2  16   9          6.54          3.80         1.39 o                         
   3  16   9         44.50         53.77         5.43 o                         
  -3  17   9          1.97          4.75         3.59 o                         
  -2  17   9          8.35          7.28         3.22 o                         
  -1  17   9         11.60         20.43         2.30 o                         
   0  17   9         39.17         46.02         2.64 o                         
   1  17   9          3.96          2.93         1.53 o                         
   2  17   9         12.08         15.59         1.84 o                         
  -2  18   9          8.76         19.64         4.55 o                         
  -1  18   9          5.89          4.03         2.08 o                         
   0  18   9         10.99         12.68         2.01 o                         
   1  18   9          6.15          6.34         1.95 o                         
   0  19   9         12.67         25.05         7.21 o                         
  -6   0  10         48.43         49.07         5.29 o                         
  -4   0  10         27.55         34.27         5.52 o                         
  -2   0  10        218.62        231.88         8.25 o                         
   0   0  10         54.33         62.99         2.23 o                         
   2   0  10          6.32          5.80         1.00 o                         
   4   0  10          0.08          1.04         3.36 o                         
   6   0  10          0.63          0.45         4.79 o                         
  -6   1  10         24.76         17.10         5.56 o                         
  -5   1  10        113.32        117.22         4.13 o                         
  -4   1  10        108.80         86.94         6.02 o                         
  -3   1  10         42.51         40.85         2.18 o                         
  -2   1  10         48.67         52.83         8.36 o                         
  -1   1  10         80.37         87.99         2.97 o                         
   0   1  10        168.47        166.57         3.29 o                         
   1   1  10        714.36        801.23        11.77 o                         
   2   1  10        146.00        150.56         2.63 o                         
   3   1  10          3.21          3.50         0.75 o                         
   4   1  10         55.19         63.44         4.45 o                         
   5   1  10         57.71         70.11         6.09 o                         
   6   1  10         20.85         27.07         9.06 o                         
  -6   2  10          4.61          2.06         3.01 o                         
  -5   2  10        121.47        113.51         5.18 o                         
  -4   2  10          0.02         -1.45         1.69 o                         
  -3   2  10          2.45          2.28         1.31 o                         
  -2   2  10        118.32        125.88         3.61 o                         
  -1   2  10        282.20        278.34         5.41 o                         
   0   2  10        184.01        174.78         3.30 o                         
   1   2  10        340.34        351.76         5.88 o                         
   2   2  10          1.29          1.11         0.47 o                         
   3   2  10          2.72          6.20         1.08 o                         
   4   2  10          5.68          3.72         1.44 o                         
   5   2  10         28.38         40.85         4.61 o                         
   6   2  10          0.00          1.37         3.77 o                         
  -6   3  10         31.33         41.55         4.99 o                         
  -5   3  10          0.05          7.88        13.54 o                         
  -4   3  10          2.61          0.70         1.97 o                         
  -3   3  10         34.64         34.10         2.40 o                         
  -2   3  10          0.38         -0.22         0.83 o                         
  -1   3  10        726.63        730.15        12.09 o                         
   0   3  10        945.24        967.81        14.58 o                         
   1   3  10         55.78         59.56         2.50 o                         
   2   3  10          2.24          1.75         0.64 o                         
   3   3  10         97.00         97.01         2.93 o                         
   4   3  10         91.51         73.42         2.06 o                         
   5   3  10          1.14          3.55         3.55 o                         
   6   3  10         10.04         20.00        11.33 o                         
  -6   4  10         47.08         63.49         8.23 o                         
  -5   4  10          3.21          3.29         2.34 o                         
  -4   4  10         12.61          9.24         2.61 o                         
  -3   4  10         68.44         69.96         9.68 o                         
  -2   4  10         10.95         11.16         1.34 o                         
  -1   4  10        927.36        897.77        17.07 o                         
   0   4  10         15.48         19.25         1.31 o                         
   1   4  10         65.65         72.01         2.13 o                         
   2   4  10         54.31         42.37         1.65 o                         
   3   4  10          2.62          2.06         0.87 o                         
   4   4  10         55.62         56.85         2.67 o                         
   5   4  10          0.35          0.24         2.53 o                         
   6   4  10          0.28          2.95         3.37 o                         
  -6   5  10         89.50        106.62         6.41 o                         
  -5   5  10         17.38         24.38         3.53 o                         
  -4   5  10         38.92         48.27         3.06 o                         
  -3   5  10        371.18        360.94         9.20 o                         
  -2   5  10        147.33        137.09         4.19 o                         
  -1   5  10        109.70        126.69         6.57 o                         
   0   5  10        401.69        363.76         5.55 o                         
   1   5  10          7.42          7.78         0.96 o                         
   2   5  10         49.64         55.40         2.93 o                         
   3   5  10        118.89        114.21         4.20 o                         
   4   5  10         30.31         29.89         1.77 o                         
   5   5  10          0.94         -0.38         0.95 o                         
  -6   6  10          0.93          1.32         3.36 o                         
  -5   6  10         14.78         19.34         3.28 o                         
  -4   6  10        110.58        106.39         4.78 o                         
  -3   6  10         83.62         82.12         4.70 o                         
  -2   6  10        563.00        516.72        11.02 o                         
  -1   6  10        591.76        547.01         9.45 o                         
   0   6  10         10.33         11.86         1.12 o                         
   1   6  10        106.53         97.46         2.87 o                         
   2   6  10          3.59          2.50         0.87 o                         
   3   6  10         99.93        100.14         4.37 o                         
   4   6  10         78.04         79.12         5.61 o                         
   5   6  10          8.79         12.72         6.33 o                         
  -6   7  10          3.02          3.31         3.80 o                         
  -5   7  10          1.25          3.21         2.48 o                         
  -4   7  10        128.21        121.27         4.87 o                         
  -3   7  10        126.91        117.10         4.60 o                         
  -2   7  10         43.61         32.97         2.61 o                         
  -1   7  10          4.59          7.08         1.29 o                         
   0   7  10        199.26        206.37         4.05 o                         
   1   7  10        230.65        232.14         4.34 o                         
   2   7  10       2148.90       1977.73        99.90 o                         
   3   7  10         10.94         13.43         1.76 o                         
   4   7  10         25.87         32.03         2.17 o                         
   5   7  10         14.60         16.63         2.38 o                         
  -6   8  10          2.02         -0.75         2.49 o                         
  -5   8  10          6.43         10.65         2.49 o                         
  -4   8  10         24.19         19.33         3.23 o                         
  -3   8  10        167.81        139.04         4.62 o                         
  -2   8  10         56.93         53.99         4.29 o                         
  -1   8  10        107.73         98.26         3.09 o                         
   0   8  10          0.16          0.59         1.17 o                         
   1   8  10        456.27        443.21         7.68 o                         
   2   8  10        296.30        287.68        11.74 o                         
   3   8  10       1074.05       1108.80        22.84 o                         
   4   8  10         48.47         46.94         4.66 o                         
   5   8  10         32.52         30.54         3.36 o                         
  -5   9  10         12.47         16.14         3.01 o                         
  -4   9  10          8.29          6.41         2.17 o                         
  -3   9  10        106.89        109.01         5.75 o                         
  -2   9  10        340.32        332.62         8.53 o                         
  -1   9  10          2.07          1.57         1.41 o                         
   0   9  10          0.83          3.56         1.38 o                         
   1   9  10         10.69         14.72         1.70 o                         
   2   9  10        158.00        160.51         7.67 o                         
   3   9  10        437.77        444.86        10.68 o                         
   4   9  10         33.90         31.95         2.31 o                         
   5   9  10          2.31          2.46         1.61 o                         
  -5  10  10         11.18         13.48         3.96 o                         
  -4  10  10         15.36         20.40         3.07 o                         
  -3  10  10        183.20        182.62         6.88 o                         
  -2  10  10        159.99        121.67         7.25 o                         
  -1  10  10         94.97         90.14         2.96 o                         
   0  10  10         19.14         19.13         2.18 o                         
   1  10  10        135.21        132.10         4.89 o                         
   2  10  10          1.59          3.41         0.85 o                         
   3  10  10         58.92         61.52         3.10 o                         
   4  10  10         17.79         16.77         2.38 o                         
   5  10  10         16.70         21.07         3.46 o                         
  -5  11  10         25.23         32.01         4.04 o                         
  -4  11  10          0.92         -0.37         3.31 o                         
  -3  11  10          2.65          3.92         2.70 o                         
  -2  11  10        139.47        109.14         3.77 o                         
  -1  11  10          1.82          1.97         1.64 o                         
   0  11  10        107.67        105.70         3.86 o                         
   1  11  10         49.64         54.79         2.63 o                         
   2  11  10        196.79        200.14         6.90 o                         
   3  11  10         21.39         21.38         3.31 o                         
   4  11  10          5.22          4.48         2.72 o                         
  -5  12  10          6.92          9.67         2.87 o                         
  -4  12  10          0.38         -0.83         2.16 o                         
  -3  12  10          1.48          1.92         2.47 o                         
  -2  12  10          6.71          8.39         1.48 o                         
  -1  12  10        171.90        145.65         5.00 o                         
   0  12  10         14.42         11.54         1.84 o                         
   1  12  10          0.46         -0.20         1.19 o                         
   2  12  10         25.37         24.90         2.14 o                         
   3  12  10          4.43          4.98         2.34 o                         
   4  12  10          0.20         -0.76         2.57 o                         
  -4  13  10          0.62         -1.31         2.62 o                         
  -3  13  10          0.03          0.22         1.88 o                         
  -2  13  10         63.22         51.96         4.96 o                         
  -1  13  10          7.38          6.08         1.70 o                         
   0  13  10         10.82         10.62         2.13 o                         
   1  13  10        103.48        103.26         4.33 o                         
   2  13  10         19.79         13.63         4.10 o                         
   3  13  10          8.42         12.36         2.68 o                         
   4  13  10         11.44          7.53         4.19 o                         
  -4  14  10         48.87         62.24         4.83 o                         
  -3  14  10          8.87         14.68         3.56 o                         
  -2  14  10          7.80          8.15         2.73 o                         
  -1  14  10          1.30          1.83         1.86 o                         
   0  14  10         27.69         24.66         2.70 o                         
   1  14  10          0.86          0.60         1.73 o                         
   2  14  10         56.91         59.39         5.01 o                         
   3  14  10          6.61          4.96         2.23 o                         
  -4  15  10          1.05          6.63         3.41 o                         
  -3  15  10          0.12          0.71         2.59 o                         
  -2  15  10          1.18          4.88         2.80 o                         
  -1  15  10         14.99         21.19         3.30 o                         
   0  15  10         11.91         17.29         2.92 o                         
   1  15  10          0.07         -0.20         1.30 o                         
   2  15  10          2.39          2.89         1.35 o                         
   3  15  10          0.00         -0.53         2.09 o                         
  -3  16  10          7.17          2.93         2.68 o                         
  -2  16  10         17.96         10.27         3.13 o                         
  -1  16  10          1.38          2.77         1.79 o                         
   0  16  10         60.77         69.24         3.68 o                         
   1  16  10         38.79         40.93         4.50 o                         
   2  16  10         19.70         30.16         3.57 o                         
  -2  17  10         40.34         47.63         4.74 o                         
  -1  17  10         31.34         25.65         2.59 o                         
   0  17  10         32.56         35.82         3.77 o                         
   1  17  10          0.74         -0.27         1.61 o                         
   2  17  10          1.19          2.08         1.85 o                         
  -1  18  10          7.99         10.19         3.22 o                         
   0  18  10          7.37          7.59         2.67 o                         
   1  18  10         16.43         20.75         3.49 o                         
  -5   0  11         59.96         36.09         6.42 o                         
  -3   0  11          4.29          1.55         2.60 o                         
  -1   0  11          9.12         10.93         1.64 o                         
   1   0  11        387.23        434.66         8.27 o                         
   3   0  11        116.82        119.10         8.25 o                         
   5   0  11          4.98         11.28         6.62 o                         
  -6   1  11          0.02          1.66         2.77 o                         
  -5   1  11          0.03          0.80         1.50 o                         
  -4   1  11          1.23         -0.63         1.05 o                         
  -3   1  11          1.47          1.76         1.31 o                         
  -2   1  11        104.18        104.24         2.86 o                         
  -1   1  11         69.17         62.58         2.18 o                         
   0   1  11         90.56         80.01         2.52 o                         
   1   1  11          8.74          7.66         1.36 o                         
   2   1  11         38.22         32.97         1.17 o                         
   3   1  11          1.19          1.49         0.91 o                         
   4   1  11          4.63          4.76         2.84 o                         
   5   1  11          8.97         10.71         3.76 o                         
  -6   2  11          4.48          4.90         2.85 o                         
  -5   2  11         32.64         28.59         4.78 o                         
  -4   2  11          2.57          3.38         1.60 o                         
  -3   2  11          7.16          8.77         1.55 o                         
  -2   2  11          3.09          2.30         1.21 o                         
  -1   2  11          1.18          1.06         1.15 o                         
   0   2  11         77.61         83.69         2.99 o                         
   1   2  11        113.34        123.36         3.36 o                         
   2   2  11          0.46          3.10         0.51 o                         
   3   2  11          3.40          0.96         1.03 o                         
   4   2  11         28.43         34.84         5.50 o                         
   5   2  11         16.69         15.41         3.99 o                         
  -6   3  11          3.14          0.27         2.76 o                         
  -5   3  11          5.90          1.04         2.48 o                         
  -4   3  11          0.05         -2.61         2.61 o                         
  -3   3  11         11.34         12.74         1.59 o                         
  -2   3  11        114.30        123.63        10.30 o                         
  -1   3  11        217.18        208.02         4.12 o                         
   0   3  11         16.07         23.17         1.89 o                         
   1   3  11         86.48        105.18         2.38 o                         
   2   3  11          0.00          0.71         0.46 o                         
   3   3  11        106.29         90.35         4.41 o                         
   4   3  11          1.48          0.99         0.68 o                         
   5   3  11          7.72         15.40         3.95 o                         
  -6   4  11         45.02         42.66         5.25 o                         
  -5   4  11          0.02          2.75         3.15 o                         
  -4   4  11         34.09         33.29         3.47 o                         
  -3   4  11          1.02          2.02         1.69 o                         
  -2   4  11        844.58        794.08        24.82 o                         
  -1   4  11          4.28          5.79         1.31 o                         
   0   4  11         27.32         26.60         1.39 o                         
   1   4  11          2.03          1.49         0.84 o                         
   2   4  11          2.75          6.35         1.39 o                         
   3   4  11          6.01         10.29         1.70 o                         
   4   4  11        211.19        192.37         9.59 o                         
   5   4  11         31.73         35.45        11.49 o                         
  -6   5  11         25.55         32.39         5.56 o                         
  -5   5  11          0.00          0.01         2.89 o                         
  -4   5  11         49.86         39.14         3.64 o                         
  -3   5  11         69.62         66.61         3.68 o                         
  -2   5  11         38.38         39.69         8.59 o                         
  -1   5  11         17.97         13.70         1.21 o                         
   0   5  11        211.37        181.34         5.14 o                         
   1   5  11        329.77        302.38         7.97 o                         
   2   5  11          1.13          2.31         0.98 o                         
   3   5  11        328.28        308.30         7.83 o                         
   4   5  11          5.98          7.39         1.63 o                         
   5   5  11          0.93          3.50         5.25 o                         
  -6   6  11          1.89          4.72         2.94 o                         
  -5   6  11         36.62         43.15         3.73 o                         
  -4   6  11          1.77          0.10         1.56 o                         
  -3   6  11        306.39        252.38         8.20 o                         
  -2   6  11         32.71         30.29         2.86 o                         
  -1   6  11         17.57         20.29         2.89 o                         
   0   6  11       2474.68       2441.85        39.79 o                         
   1   6  11        122.14        120.26         3.03 o                         
   2   6  11          0.70          0.74         0.99 o                         
   3   6  11         62.65         58.56         2.73 o                         
   4   6  11          0.66          1.04         2.30 o                         
   5   6  11          6.61          8.48         5.89 o                         
  -6   7  11          1.87          0.41         4.79 o                         
  -5   7  11          1.21         -0.02         2.00 o                         
  -4   7  11         13.55          8.96         3.80 o                         
  -3   7  11         11.97         10.50         2.20 o                         
  -2   7  11         98.59         93.73         5.44 o                         
  -1   7  11        594.54        588.53        10.15 o                         
   0   7  11        424.35        423.29         7.31 o                         
   1   7  11        741.97        731.35        20.49 o                         
   2   7  11         31.60         25.99         1.73 o                         
   3   7  11         20.67         34.92         5.92 o                         
   4   7  11         29.33         34.51         2.32 o                         
   5   7  11         12.34         19.80         7.18 o                         
  -5   8  11         18.02         29.83         4.42 o                         
  -4   8  11          1.08          0.60         1.76 o                         
  -3   8  11         10.92         14.58         2.80 o                         
  -2   8  11          8.86          6.93         2.01 o                         
  -1   8  11         12.25          9.84         1.29 o                         
   0   8  11       1067.79       1047.21        16.79 o                         
   1   8  11         65.28         60.93         2.39 o                         
   2   8  11         80.60         65.38         3.53 o                         
   3   8  11        461.79        461.94        10.48 o                         
   4   8  11          0.35          1.31         1.96 o                         
   5   8  11         11.59         16.09         2.21 o                         
  -5   9  11         12.32         15.58         2.98 o                         
  -4   9  11          2.66          1.83         2.42 o                         
  -3   9  11         83.59         84.36         4.26 o                         
  -2   9  11         53.46         62.17         3.17 o                         
  -1   9  11          2.44          3.63         1.49 o                         
   0   9  11         23.18         21.71         1.71 o                         
   1   9  11        125.04        114.18         4.02 o                         
   2   9  11        103.65         88.01         5.09 o                         
   3   9  11         17.51         18.85         2.54 o                         
   4   9  11         13.37         10.00         1.99 o                         
   5   9  11          2.26          2.11         1.64 o                         
  -5  10  11          0.80         -0.91         2.71 o                         
  -4  10  11         35.83         32.10         3.80 o                         
  -3  10  11         72.30         68.04         4.81 o                         
  -2  10  11        388.90        379.07        10.61 o                         
  -1  10  11         21.60         21.48         1.94 o                         
   0  10  11          0.16          0.33         1.23 o                         
   1  10  11         70.39         65.51         2.32 o                         
   2  10  11         55.74         44.10         3.98 o                         
   3  10  11         10.52         11.18         2.14 o                         
   4  10  11          1.85          1.43         1.69 o                         
  -5  11  11          8.83          7.25         2.94 o                         
  -4  11  11         21.16         26.80         3.08 o                         
  -3  11  11        276.84        284.87         9.41 o                         
  -2  11  11          9.06          6.63         1.52 o                         
  -1  11  11        275.71        261.05         6.53 o                         
   0  11  11         15.84         13.29         1.79 o                         
   1  11  11         12.23         17.07         1.69 o                         
   2  11  11        179.12        182.33         7.00 o                         
   3  11  11          0.40         -1.54         1.61 o                         
   4  11  11          0.20          2.35         2.62 o                         
  -4  12  11          6.37         10.70         3.42 o                         
  -3  12  11         12.05          8.30         3.06 o                         
  -2  12  11         26.83         21.16         3.00 o                         
  -1  12  11         62.05         62.49         2.78 o                         
   0  12  11         57.84         54.31         3.89 o                         
   1  12  11         96.01         98.20         3.83 o                         
   2  12  11          2.53          1.05         0.90 o                         
   3  12  11          1.89          2.15         1.81 o                         
   4  12  11          0.03          4.61         3.31 o                         
  -4  13  11          0.09         -0.09         3.17 o                         
  -3  13  11          0.59          1.15         2.50 o                         
  -2  13  11         56.47         52.81         4.14 o                         
  -1  13  11          0.01         -1.55         1.55 o                         
   0  13  11         71.05         67.82         3.61 o                         
   1  13  11         37.28         40.97         2.84 o                         
   2  13  11         54.88         48.50         7.06 o                         
   3  13  11          0.15         -1.71         3.16 o                         
  -4  14  11          0.02          1.58         2.62 o                         
  -3  14  11          5.18          4.35         2.70 o                         
  -2  14  11         34.59         50.32         4.65 o                         
  -1  14  11         32.49         31.47         4.58 o                         
   0  14  11          0.64          1.11         1.45 o                         
   1  14  11          0.50          1.03         1.35 o                         
   2  14  11          6.33          5.40         1.79 o                         
   3  14  11          0.73          0.16         2.52 o                         
  -3  15  11         31.57         38.22         4.61 o                         
  -2  15  11          0.02          1.77         2.71 o                         
  -1  15  11          2.30          2.56         1.81 o                         
   0  15  11          8.61          7.22         2.45 o                         
   1  15  11         18.26         14.00         2.44 o                         
   2  15  11         24.11         31.36         2.75 o                         
   3  15  11         42.93         57.10         4.23 o                         
  -2  16  11          2.66         -0.12         2.40 o                         
  -1  16  11          4.84          3.84         2.18 o                         
   0  16  11          1.15          1.69         1.82 o                         
   1  16  11          0.07          0.08         1.31 o                         
   2  16  11          0.03          0.71         2.27 o                         
  -2  17  11          2.31          5.04         4.34 o                         
  -1  17  11          6.79          3.93         3.03 o                         
   0  17  11         29.91         32.81         4.20 o                         
   1  17  11         16.65         26.90         2.49 o                         
  -6   0  12         10.34          4.77         4.57 o                         
  -4   0  12          1.06         11.05         9.63 o                         
  -2   0  12        111.42        119.32        12.99 o                         
   0   0  12         52.03         53.72         4.36 o                         
   2   0  12         37.80         34.58         1.35 o                         
   4   0  12        105.86        135.15        12.48 o                         
  -6   1  12         28.06         31.11         4.16 o                         
  -5   1  12         12.43         11.23         8.63 o                         
  -4   1  12        123.19        101.30         5.52 o                         
  -3   1  12         22.92         20.22         2.08 o                         
  -2   1  12         41.77         45.65         3.40 o                         
  -1   1  12        279.68        273.28        12.42 o                         
   0   1  12          1.50          0.63         0.97 o                         
   1   1  12          0.01          0.25         0.95 o                         
   2   1  12        101.82         76.36         2.02 o                         
   3   1  12          0.92         -0.08         0.57 o                         
   4   1  12          0.00          0.09         2.06 o                         
   5   1  12         80.88         85.69         6.32 o                         
  -6   2  12          8.12          9.62         4.48 o                         
  -5   2  12          0.29          1.68         3.00 o                         
  -4   2  12          0.68          0.00         0.65 o                         
  -3   2  12        199.30        196.93         5.17 o                         
  -2   2  12         43.79         43.61         2.24 o                         
  -1   2  12        325.71        350.01        20.74 o                         
   0   2  12         20.70         30.85         2.08 o                         
   1   2  12          1.06          1.27         1.01 o                         
   2   2  12          0.60          0.09         0.69 o                         
   3   2  12         35.63         29.27         2.57 o                         
   4   2  12         10.01         15.61         4.74 o                         
   5   2  12         17.43         27.15         5.14 o                         
  -6   3  12          2.14          4.39         3.04 o                         
  -5   3  12         18.83         21.09         3.88 o                         
  -4   3  12         55.28         62.20         7.18 o                         
  -3   3  12         20.85         30.43         7.30 o                         
  -2   3  12        147.86        131.98         3.72 o                         
  -1   3  12        390.68        390.60         7.52 o                         
   0   3  12          0.02          0.27         0.92 o                         
   1   3  12          4.77          1.04         0.76 o                         
   2   3  12          0.56          3.31         0.88 o                         
   3   3  12         65.39         59.93         2.12 o                         
   4   3  12         10.43         12.02         2.54 o                         
   5   3  12          0.63          1.44         3.13 o                         
  -6   4  12          3.04          2.08         3.11 o                         
  -5   4  12          9.00         11.92         3.47 o                         
  -4   4  12         18.25         23.11         6.47 o                         
  -3   4  12        245.83        237.76         6.31 o                         
  -2   4  12         45.25         40.29         4.32 o                         
  -1   4  12         10.26         15.48         2.49 o                         
   0   4  12         20.10         19.29         1.37 o                         
   1   4  12         12.80         13.84         1.49 o                         
   2   4  12          8.56          8.04         0.70 o                         
   3   4  12         72.88         78.79         5.03 o                         
   4   4  12         37.56         35.52         5.63 o                         
   5   4  12          0.09          0.34         3.76 o                         
  -6   5  12          6.25          9.34         5.97 o                         
  -5   5  12          2.72         -1.41         2.62 o                         
  -4   5  12        100.07        101.52         4.74 o                         
  -3   5  12         23.92         22.54         4.15 o                         
  -2   5  12         29.89         24.27         2.82 o                         
  -1   5  12        314.26        329.22         6.00 o                         
   0   5  12        179.09        189.12         3.47 o                         
   1   5  12         21.90         19.50         1.15 o                         
   2   5  12        136.28        142.06         5.38 o                         
   3   5  12         23.60         29.67         1.70 o                         
   4   5  12         35.87         26.04         2.03 o                         
   5   5  12         11.47          9.44         6.59 o                         
  -5   6  12          5.61          4.15         2.75 o                         
  -4   6  12         12.28         10.97         2.66 o                         
  -3   6  12         18.37         11.26         2.74 o                         
  -2   6  12         52.27         59.98         3.17 o                         
  -1   6  12        226.84        222.14         4.79 o                         
   0   6  12        177.94        170.91         3.91 o                         
   1   6  12          0.71          0.30         0.84 o                         
   2   6  12         28.42         28.33         2.04 o                         
   3   6  12        296.21        293.50         6.72 o                         
   4   6  12          2.29          1.88         1.64 o                         
   5   6  12         27.58         47.36        12.00 o                         
  -5   7  12          0.14          0.05         3.50 o                         
  -4   7  12          0.30         -2.16         2.16 o                         
  -3   7  12         46.17         41.14         3.56 o                         
  -2   7  12         14.80         13.13         2.23 o                         
  -1   7  12          0.79         -0.64         1.26 o                         
   0   7  12        351.46        345.82         6.38 o                         
   1   7  12        192.41        188.17         6.00 o                         
   2   7  12          0.00         -0.24         0.53 o                         
   3   7  12         25.12         29.05         2.95 o                         
   4   7  12         17.20         22.56         3.54 o                         
   5   7  12         20.41         21.41         7.46 o                         
  -5   8  12         47.88         64.53         5.05 o                         
  -4   8  12          8.82         11.57         2.72 o                         
  -3   8  12         12.45          7.96         2.21 o                         
  -2   8  12         41.38         35.33         2.77 o                         
  -1   8  12        331.52        320.20         6.39 o                         
   0   8  12         28.50         27.41         2.10 o                         
   1   8  12          8.60          8.06         1.01 o                         
   2   8  12          0.50          0.62         0.78 o                         
   3   8  12         37.58         32.66         3.05 o                         
   4   8  12          7.62          6.54         2.21 o                         
  -5   9  12          4.87          8.23         2.81 o                         
  -4   9  12          2.52          1.23         2.02 o                         
  -3   9  12        125.77        119.46         5.34 o                         
  -2   9  12        156.48        128.89         4.80 o                         
  -1   9  12         11.17         14.13         1.88 o                         
   0   9  12         57.12         58.28         2.23 o                         
   1   9  12          2.36          1.88         0.91 o                         
   2   9  12         15.42         13.31         1.41 o                         
   3   9  12          3.44          2.45         2.40 o                         
   4   9  12          0.32         -0.10         1.50 o                         
  -5  10  12          1.97          2.20         2.94 o                         
  -4  10  12          7.39          8.81         3.09 o                         
  -3  10  12          4.58          3.04         2.29 o                         
  -2  10  12         77.72         79.87         3.63 o                         
  -1  10  12         45.98         50.28         2.61 o                         
   0  10  12         75.69         65.34         3.79 o                         
   1  10  12        104.36        101.48         4.82 o                         
   2  10  12         99.24        102.22         4.43 o                         
   3  10  12         13.63         17.04         2.59 o                         
   4  10  12          1.01          1.63         1.84 o                         
  -4  11  12         10.88          6.36         2.77 o                         
  -3  11  12         14.81         22.19         2.87 o                         
  -2  11  12         10.16          8.33         4.07 o                         
  -1  11  12          2.47          3.10         1.74 o                         
   0  11  12         91.10         94.92         3.39 o                         
   1  11  12         66.40         70.35         2.85 o                         
   2  11  12        245.32        231.68        13.71 o                         
   3  11  12          6.40          7.47         2.07 o                         
   4  11  12          2.15          2.75         2.52 o                         
  -4  12  12          7.69          6.16         2.64 o                         
  -3  12  12        107.77        100.49         6.55 o                         
  -2  12  12         94.39         96.18         7.62 o                         
  -1  12  12          2.60          2.46         1.33 o                         
   0  12  12         11.84          8.50         2.27 o                         
   1  12  12          2.05          3.21         1.24 o                         
   2  12  12         19.37         14.87         3.28 o                         
   3  12  12         50.93         50.82         5.70 o                         
  -4  13  12         15.82         12.48         3.67 o                         
  -3  13  12          1.71          1.53         2.78 o                         
  -2  13  12          4.81          2.75         2.25 o                         
  -1  13  12         21.47         21.42         2.38 o                         
   0  13  12          5.21          6.20         1.56 o                         
   1  13  12          8.81          9.55         1.72 o                         
   2  13  12        110.55        132.03         5.12 o                         
   3  13  12          0.17         -0.60         1.97 o                         
  -3  14  12         30.37         34.69         6.45 o                         
  -2  14  12         12.65         18.74         3.76 o                         
  -1  14  12         11.68         13.03         2.59 o                         
   0  14  12         11.34         14.58         2.09 o                         
   1  14  12        108.45        126.77         7.23 o                         
   2  14  12          1.19          1.93         2.38 o                         
   3  14  12         28.58         40.44         4.53 o                         
  -3  15  12          1.47          1.92         2.62 o                         
  -2  15  12          0.01          1.09         2.61 o                         
  -1  15  12         16.70         18.39         3.71 o                         
   0  15  12          3.10          1.59         2.29 o                         
   1  15  12          1.05          3.52         2.13 o                         
   2  15  12         15.35         21.34         3.81 o                         
  -2  16  12          0.15         -1.30         3.08 o                         
  -1  16  12          0.02         -1.05         2.85 o                         
   0  16  12          0.01          1.12         1.80 o                         
   1  16  12         89.99         90.53         5.85 o                         
  -3   0  13        185.61        173.27         9.73 o                         
  -1   0  13        129.56        138.21         6.22 o                         
   1   0  13        317.38        273.64         6.13 o                         
   3   0  13        241.36        223.54        11.59 o                         
   5   0  13         89.68        116.10        12.53 o                         
  -5   1  13          0.39         -3.05         4.47 o                         
  -4   1  13         53.39         50.94         3.02 o                         
  -3   1  13          4.43          4.00         1.75 o                         
  -2   1  13         32.97         36.99         5.61 o                         
  -1   1  13         46.25         45.38         2.31 o                         
   0   1  13          3.44         13.78         4.30 o                         
   1   1  13         12.32         11.22         1.11 o                         
   2   1  13        234.40        171.77         4.63 o                         
   3   1  13         11.20          9.78         1.28 o                         
   4   1  13          4.27          2.37         3.32 o                         
   5   1  13          2.63          5.97         5.04 o                         
  -5   2  13          1.21         -3.05         3.05 o                         
  -4   2  13          6.44          7.94         2.16 o                         
  -3   2  13         24.75         23.84         2.29 o                         
  -2   2  13        171.83        169.06         4.91 o                         
  -1   2  13         13.68          9.61         1.59 o                         
   0   2  13        273.85        265.34         5.29 o                         
   1   2  13         67.49         70.17         2.31 o                         
   2   2  13         24.87         23.77         1.54 o                         
   3   2  13         18.95         12.67         2.58 o                         
   4   2  13         26.85         34.00         4.97 o                         
   5   2  13         14.57         22.31         4.66 o                         
  -5   3  13          3.79          6.71         3.33 o                         
  -4   3  13          1.28          3.24         2.74 o                         
  -3   3  13          4.04          4.63         1.11 o                         
  -2   3  13          1.20          2.21         1.27 o                         
  -1   3  13        291.34        302.55        13.02 o                         
   0   3  13        200.41        193.33         4.52 o                         
   1   3  13          0.20          0.23         0.99 o                         
   2   3  13          2.26          2.21         1.05 o                         
   3   3  13          5.93          5.92         1.01 o                         
   4   3  13          0.22          1.94         4.81 o                         
   5   3  13          6.69          8.27         4.48 o                         
  -5   4  13         10.76         14.97         3.31 o                         
  -4   4  13          6.31          3.96         2.81 o                         
  -3   4  13         16.84         18.55         1.59 o                         
  -2   4  13        243.02        248.31         5.07 o                         
  -1   4  13        574.46        561.46        14.08 o                         
   0   4  13         55.20         51.45         2.52 o                         
   1   4  13         16.29         23.15         1.33 o                         
   2   4  13         13.38         16.52         1.50 o                         
   3   4  13         50.25         54.94         2.52 o                         
   4   4  13         32.42         42.46         8.90 o                         
   5   4  13          4.66          3.97         4.89 o                         
  -5   5  13          1.21          1.51         3.26 o                         
  -4   5  13         10.37          9.31         2.98 o                         
  -3   5  13         33.03         20.12         2.56 o                         
  -2   5  13         74.97         84.06         7.40 o                         
  -1   5  13        102.74        102.61         6.41 o                         
   0   5  13        198.63        201.17         4.34 o                         
   1   5  13          1.31          1.19         0.90 o                         
   2   5  13         29.78         27.71         2.68 o                         
   3   5  13          0.15         -0.41         0.88 o                         
   4   5  13          6.34          7.20         1.36 o                         
   5   5  13         10.53          5.49         6.36 o                         
  -5   6  13         26.19         28.84         3.98 o                         
  -4   6  13          0.30         -0.99         2.09 o                         
  -3   6  13         17.65         14.32         2.91 o                         
  -2   6  13         45.56         37.30         3.69 o                         
  -1   6  13         76.60         81.28         3.41 o                         
   0   6  13         51.39         53.95         2.17 o                         
   1   6  13          1.10         -0.32         0.67 o                         
   2   6  13         27.88         37.19         2.69 o                         
   3   6  13         26.88         27.24         1.79 o                         
   4   6  13         37.86         35.92         5.39 o                         
  -5   7  13          9.25          9.08         3.18 o                         
  -4   7  13          0.15          1.03         2.51 o                         
  -3   7  13         12.38         16.44         2.42 o                         
  -2   7  13          5.31          4.77         1.90 o                         
  -1   7  13        121.24        117.52         3.54 o                         
   0   7  13         12.82         13.09         1.68 o                         
   1   7  13         95.76         88.74         4.61 o                         
   2   7  13          5.87          5.38         0.75 o                         
   3   7  13         27.01         26.76         2.59 o                         
   4   7  13         31.64         36.40         2.95 o                         
  -5   8  13         10.57         10.13         3.59 o                         
  -4   8  13         61.05         50.52         4.56 o                         
  -3   8  13          0.03         -1.85         1.85 o                         
  -2   8  13         21.88         20.88         2.52 o                         
  -1   8  13         98.11         96.20         3.09 o                         
   0   8  13         99.66        109.74         4.71 o                         
   1   8  13         40.73         43.01         1.83 o                         
   2   8  13         49.61         45.97         3.60 o                         
   3   8  13        247.84        237.59        13.14 o                         
   4   8  13          2.33          1.64         1.92 o                         
  -5   9  13         38.87         49.82         5.85 o                         
  -4   9  13         60.82         65.28         4.19 o                         
  -3   9  13         21.89         15.10         3.17 o                         
  -2   9  13          0.05         -0.74         1.56 o                         
  -1   9  13          2.64          3.83         1.43 o                         
   0   9  13        170.98        159.64         3.83 o                         
   1   9  13          4.10          5.88         1.27 o                         
   2   9  13        102.38        110.99         4.04 o                         
   3   9  13         30.86         34.70         3.47 o                         
   4   9  13         23.41         22.81         2.15 o                         
  -4  10  13         11.26          9.59         2.77 o                         
  -3  10  13        117.72        118.34         5.11 o                         
  -2  10  13          9.65         18.78         2.71 o                         
  -1  10  13        134.35        136.12         3.77 o                         
   0  10  13          1.37          0.82         1.32 o                         
   1  10  13         31.53         36.74         2.21 o                         
   2  10  13         17.36         14.43         2.30 o                         
   3  10  13          5.36          4.07         2.04 o                         
   4  10  13          1.77          3.61         2.33 o                         
  -4  11  13          7.57          7.33         2.89 o                         
  -3  11  13         73.85         79.22         4.62 o                         
  -2  11  13         81.49         91.64         4.70 o                         
  -1  11  13         69.35         79.32         4.39 o                         
   0  11  13          5.85          6.40         1.61 o                         
   1  11  13          0.71          2.17         1.40 o                         
   2  11  13          2.64         -2.06         3.02 o                         
   3  11  13         29.33         23.47         5.07 o                         
  -4  12  13         14.76         17.42         3.56 o                         
  -3  12  13          8.54         11.36         3.36 o                         
  -2  12  13          0.85          4.87         2.59 o                         
  -1  12  13         46.96         53.22         2.79 o                         
   0  12  13          0.05         -0.25         1.28 o                         
   1  12  13         13.65         15.48         2.02 o                         
   2  12  13         50.88         61.81         5.78 o                         
   3  12  13          0.19          1.55         2.35 o                         
  -3  13  13         23.49         39.19         3.56 o                         
  -2  13  13         38.64         39.08         3.43 o                         
  -1  13  13          1.75          2.43         1.63 o                         
   0  13  13         20.42         18.88         2.00 o                         
   1  13  13          0.93          0.60         1.27 o                         
   2  13  13          7.77         14.29         2.65 o                         
  -3  14  13         77.44         97.65         7.25 o                         
  -2  14  13          7.85          6.01         3.28 o                         
  -1  14  13          7.14          4.91         1.97 o                         
   0  14  13          0.92         -0.10         1.65 o                         
   1  14  13         15.92         18.44         1.94 o                         
   2  14  13         12.76          9.99         3.54 o                         
  -2  15  13         17.52         22.96         3.56 o                         
  -1  15  13          3.08          1.28         2.07 o                         
   0  15  13          1.20          4.53         1.97 o                         
   1  15  13         58.13         50.79         4.34 o                         
   0  16  13          0.78          1.62         2.60 o                         
  -4   0  14        124.33        122.66         5.91 o                         
  -2   0  14         31.63         34.14         3.23 o                         
   0   0  14        221.04        195.01         9.63 o                         
   2   0  14          7.24         10.26         1.72 o                         
   4   0  14         13.08         12.08         7.84 o                         
  -4   1  14         83.67         69.30         3.66 o                         
  -3   1  14         33.97         46.28         8.95 o                         
  -2   1  14         23.25         36.45        10.75 o                         
  -1   1  14         89.29         87.18         3.29 o                         
   0   1  14         23.81         24.33         2.42 o                         
   1   1  14          5.10          1.89         1.16 o                         
   2   1  14        111.95        103.19         5.60 o                         
   3   1  14          3.51          2.75         1.13 o                         
   4   1  14          2.82          3.02         2.85 o                         
  -5   2  14          0.52         -2.70         3.44 o                         
  -4   2  14         28.79         24.40         3.83 o                         
  -3   2  14        108.58        120.66        11.61 o                         
  -2   2  14        162.40        182.29        11.81 o                         
  -1   2  14        427.70        433.88         8.72 o                         
   0   2  14        239.66        231.79         4.93 o                         
   1   2  14          7.46         13.98         2.37 o                         
   2   2  14          0.08          0.86         0.58 o                         
   3   2  14         15.45         14.43         2.31 o                         
   4   2  14          3.33          3.12         4.11 o                         
  -5   3  14          2.50          0.20         3.28 o                         
  -4   3  14         15.47         21.23         4.41 o                         
  -3   3  14        208.09        207.90         5.14 o                         
  -2   3  14        552.69        568.38        11.28 o                         
  -1   3  14        111.15        106.74         4.66 o                         
   0   3  14         56.90         57.80         2.43 o                         
   1   3  14         27.34         31.86         2.23 o                         
   2   3  14        124.96        122.26         5.45 o                         
   3   3  14         69.65         54.14         5.02 o                         
   4   3  14         11.98         10.55         5.07 o                         
  -5   4  14          0.44         -0.55         2.43 o                         
  -4   4  14         65.31         73.23         9.90 o                         
  -3   4  14          0.21         -2.09         3.21 o                         
  -2   4  14        207.21        206.56        10.00 o                         
  -1   4  14        139.77        138.81         3.50 o                         
   0   4  14         13.36         13.93         2.35 o                         
   1   4  14        198.16        201.75         7.11 o                         
   2   4  14          5.68          3.88         0.74 o                         
   3   4  14         46.99         50.93         2.23 o                         
   4   4  14         15.80         30.08         7.72 o                         
  -5   5  14          7.58         11.03         4.43 o                         
  -4   5  14          8.76         10.96         2.82 o                         
  -3   5  14         83.99         75.24         3.80 o                         
  -2   5  14          0.29          6.42         4.60 o                         
  -1   5  14          9.96          9.94         2.76 o                         
   0   5  14         22.37         21.46         1.65 o                         
   1   5  14         13.14          9.86         1.37 o                         
   2   5  14         55.65         65.52         5.41 o                         
   3   5  14         54.79         60.62         4.41 o                         
   4   5  14        130.25        152.19        10.87 o                         
  -5   6  14          0.00         -0.62         2.58 o                         
  -4   6  14         28.98         31.17         4.04 o                         
  -3   6  14         28.97         37.24         3.64 o                         
  -2   6  14          0.13         -2.30         2.30 o                         
  -1   6  14          1.48          2.00         1.71 o                         
   0   6  14          0.68          1.04         1.16 o                         
   1   6  14          1.92          1.84         0.83 o                         
   2   6  14          0.03          0.12         0.58 o                         
   3   6  14         15.91         21.11         2.32 o                         
   4   6  14         69.56         82.41         8.79 o                         
  -5   7  14          0.15         -1.24         2.59 o                         
  -4   7  14          1.55          1.56         2.16 o                         
  -3   7  14          8.63          4.63         2.35 o                         
  -2   7  14         87.31         75.77         3.46 o                         
  -1   7  14         84.19         80.18         3.55 o                         
   0   7  14         43.10         41.29         2.06 o                         
   1   7  14         18.15         15.72         2.09 o                         
   2   7  14          3.63          4.27         0.83 o                         
   3   7  14          3.38          4.38         1.91 o                         
   4   7  14         17.31         10.04         9.38 o                         
  -4   8  14          6.22          2.95         2.89 o                         
  -3   8  14         47.54         54.39         4.12 o                         
  -2   8  14         10.60         16.21         2.67 o                         
  -1   8  14         25.90         26.24         2.07 o                         
   0   8  14         10.93         12.35         2.03 o                         
   1   8  14         59.01         52.67         3.94 o                         
   2   8  14         28.31         29.06         3.03 o                         
   3   8  14         64.65         53.51         3.71 o                         
   4   8  14         18.35         27.02         5.66 o                         
  -4   9  14         18.55         15.54         3.71 o                         
  -3   9  14          0.00         -1.29         2.41 o                         
  -2   9  14          6.08          8.29         2.23 o                         
  -1   9  14          5.63          8.56         2.33 o                         
   0   9  14          2.67          3.22         1.25 o                         
   1   9  14          5.43          3.91         1.58 o                         
   2   9  14        147.14        146.71         4.87 o                         
   3   9  14          1.76          1.73         1.81 o                         
  -4  10  14         10.24         10.13         2.92 o                         
  -3  10  14         10.40         14.38         3.00 o                         
  -2  10  14          0.49          9.70         7.41 o                         
  -1  10  14          0.19         -1.41         1.41 o                         
   0  10  14          0.16         -0.44         1.28 o                         
   1  10  14          2.33          2.36         1.29 o                         
   2  10  14          1.12          1.22         2.00 o                         
   3  10  14        119.97        113.40         7.69 o                         
  -3  11  14         70.07         67.57         4.43 o                         
  -2  11  14         41.38         42.19         3.73 o                         
  -1  11  14         66.21         70.50         3.30 o                         
   0  11  14         30.68         31.43         2.05 o                         
   1  11  14         13.65         14.22         1.56 o                         
   2  11  14         26.35         34.59         3.85 o                         
   3  11  14          9.17         11.79         2.64 o                         
  -3  12  14         31.99         32.82         4.18 o                         
  -2  12  14        160.74        172.30         5.90 o                         
  -1  12  14         48.61         56.98         2.85 o                         
   0  12  14          3.11          4.05         1.46 o                         
   1  12  14          2.49          1.02         1.11 o                         
   2  12  14         12.18         12.65         2.54 o                         
  -2  13  14          3.50          5.04         2.98 o                         
  -1  13  14          0.75          0.14         1.27 o                         
   0  13  14          0.83          0.21         1.03 o                         
   1  13  14         35.86         36.51         4.13 o                         
   2  13  14          3.30          0.96         2.23 o                         
  -2  14  14         39.54         47.58         3.70 o                         
  -1  14  14         35.08         48.31         3.28 o                         
   0  14  14        135.79        139.54         6.05 o                         
   1  14  14         41.98         39.98         4.25 o                         
  -3   0  15          7.11          5.40         2.14 o                         
  -1   0  15       1640.29       1598.79        50.41 o                         
   1   0  15        133.94        138.24         9.93 o                         
   3   0  15          8.32          4.16         4.45 o                         
  -4   1  15         36.05         34.05         5.61 o                         
  -3   1  15         28.98         31.51         2.59 o                         
  -2   1  15        196.42        192.14         5.46 o                         
  -1   1  15         42.83         45.08         4.26 o                         
   0   1  15         69.66         59.09         3.24 o                         
   1   1  15          6.27          4.08         1.06 o                         
   2   1  15         58.76         53.25         5.93 o                         
   3   1  15          3.14          4.33         3.20 o                         
   4   1  15         22.29         33.52         4.72 o                         
  -5   2  15          9.26         11.43         4.59 o                         
  -4   2  15         70.79         64.96         5.71 o                         
  -3   2  15          0.14         -1.29         1.29 o                         
  -2   2  15         51.12         55.39         6.47 o                         
  -1   2  15          9.93          4.71         1.80 o                         
   0   2  15          2.34          0.53         1.35 o                         
   1   2  15          1.99          2.44         0.99 o                         
   2   2  15        175.43        144.54         6.02 o                         
   3   2  15          1.80         -0.52         3.09 o                         
   4   2  15         53.43         58.15         7.37 o                         
  -5   3  15         28.97         27.18         5.63 o                         
  -4   3  15          7.10          5.60         2.92 o                         
  -3   3  15         42.79         42.40         4.63 o                         
  -2   3  15          8.87          5.21         2.20 o                         
  -1   3  15         12.93         16.62         2.62 o                         
   0   3  15         15.00         16.98         1.87 o                         
   1   3  15          0.60          0.70         0.81 o                         
   2   3  15          4.77          4.67         0.90 o                         
   3   3  15          2.70          2.57         1.99 o                         
   4   3  15          2.96          9.84         6.56 o                         
  -5   4  15          3.09          0.37         2.10 o                         
  -4   4  15         48.29         56.54         3.84 o                         
  -3   4  15         48.30         43.84         2.95 o                         
  -2   4  15        182.29        178.26         4.45 o                         
  -1   4  15         18.66         18.23         1.78 o                         
   0   4  15        255.79        267.95         7.10 o                         
   1   4  15         37.30         32.50         1.77 o                         
   2   4  15          3.38          1.46         0.66 o                         
   3   4  15          2.27          1.31         1.42 o                         
   4   4  15         72.63         74.45         8.33 o                         
  -4   5  15         34.49         40.81         4.02 o                         
  -3   5  15         11.23          7.86         2.44 o                         
  -2   5  15         20.89         31.91         4.06 o                         
  -1   5  15        144.05        141.90         3.64 o                         
   0   5  15         35.73         42.94         2.52 o                         
   1   5  15         40.12         42.56         2.68 o                         
   2   5  15          1.33          1.89         0.76 o                         
   3   5  15          9.15          8.39         1.36 o                         
   4   5  15          3.71          3.87         5.71 o                         
  -4   6  15          0.60         -2.70         2.70 o                         
  -3   6  15         12.63         11.14         2.39 o                         
  -2   6  15         14.72         14.17         2.60 o                         
  -1   6  15          2.82          3.28         1.82 o                         
   0   6  15         23.18         28.59         2.37 o                         
   1   6  15         43.49         47.26         3.69 o                         
   2   6  15          4.93          4.99         2.25 o                         
   3   6  15         34.22         30.52         7.10 o                         
  -4   7  15          0.05          1.18         2.60 o                         
  -3   7  15         18.18         19.20         3.82 o                         
  -2   7  15          0.17          0.58         1.73 o                         
  -1   7  15         11.17         13.72         2.09 o                         
   0   7  15         77.63         79.63         3.34 o                         
   1   7  15          3.59          3.35         0.98 o                         
   2   7  15          4.34          9.49         2.15 o                         
   3   7  15         27.85         27.95         3.48 o                         
  -4   8  15          1.28          0.92         2.20 o                         
  -3   8  15          0.34          0.08         1.78 o                         
  -2   8  15          5.16          6.26         1.87 o                         
  -1   8  15          0.61          2.66         1.85 o                         
   0   8  15         13.05         12.75         1.85 o                         
   1   8  15         28.23         27.79         2.64 o                         
   2   8  15          1.86          5.71         2.42 o                         
   3   8  15         52.15         53.19         4.24 o                         
  -4   9  15          7.58          7.88         3.15 o                         
  -3   9  15          0.96          1.17         2.96 o                         
  -2   9  15          0.52          1.12         2.17 o                         
  -1   9  15        139.15        151.29         5.55 o                         
   0   9  15          4.03          2.62         1.53 o                         
   1   9  15         53.93         60.87         4.79 o                         
   2   9  15          6.66          8.58         2.48 o                         
   3   9  15         10.06          5.32         2.11 o                         
  -3  10  15          3.03          9.54         2.83 o                         
  -2  10  15        100.90        127.78         5.23 o                         
  -1  10  15         18.36         22.42         2.04 o                         
   0  10  15         88.31         85.79         4.98 o                         
   1  10  15         10.73         12.01         1.69 o                         
   2  10  15        123.30        157.29        10.72 o                         
  -3  11  15          2.25          6.76         2.61 o                         
  -2  11  15         42.26         52.32         5.03 o                         
  -1  11  15         98.65        108.27         3.46 o                         
   0  11  15          1.76          2.76         1.33 o                         
   1  11  15         50.67         43.83         5.18 o                         
   2  11  15         22.19         23.25         3.16 o                         
  -2  12  15         67.74         68.51         4.70 o                         
  -1  12  15         43.74         49.82         3.60 o                         
   0  12  15          0.00          0.50         1.25 o                         
   1  12  15          1.73          1.25         1.15 o                         
   2  12  15          2.51          4.47         5.26 o                         
  -2  13  15          0.31         -1.62         5.91 o                         
  -1  13  15         52.81         49.97         3.55 o                         
   0  13  15          1.63          3.81         1.64 o                         
   1  13  15         11.52          8.32         2.80 o                         
  -2   0  16        230.27        253.07        10.40 o                         
   0   0  16         29.37         26.92         4.42 o                         
   2   0  16          2.00          0.68         1.85 o                         
  -4   1  16         10.87         15.50         5.91 o                         
  -3   1  16          0.46         -1.34         1.34 o                         
  -2   1  16        126.28        134.46        13.23 o                         
  -1   1  16        280.88        288.12         8.28 o                         
   0   1  16        136.05        132.00         4.15 o                         
   1   1  16          3.43          4.99         1.56 o                         
   2   1  16         58.28         42.55         6.49 o                         
   3   1  16          0.42          4.33         3.62 o                         
  -4   2  16          4.09         27.68        15.34 o                         
  -3   2  16         11.13          6.53         2.07 o                         
  -2   2  16         14.80         27.00         4.55 o                         
  -1   2  16         92.85        105.82         6.16 o                         
   0   2  16          2.62          5.73         1.53 o                         
   1   2  16         22.31         22.58         1.97 o                         
   2   2  16          0.54         -0.68         0.71 o                         
   3   2  16          4.94          2.79         3.14 o                         
  -4   3  16        112.38        116.52         5.59 o                         
  -3   3  16         45.98         34.42         6.35 o                         
  -2   3  16         21.63         28.61         3.45 o                         
  -1   3  16        100.09         97.98         4.06 o                         
   0   3  16         51.70         65.65         3.26 o                         
   1   3  16          2.64          2.43         1.14 o                         
   2   3  16          0.21          0.97         1.31 o                         
   3   3  16         78.43         77.32        10.28 o                         
  -4   4  16          1.09         -2.00         2.98 o                         
  -3   4  16         13.66         16.10         2.84 o                         
  -2   4  16        122.75        118.42         3.98 o                         
  -1   4  16          7.91          9.50         1.65 o                         
   0   4  16          3.81          6.34         1.45 o                         
   1   4  16         33.74         36.18         2.47 o                         
   2   4  16          2.58          2.41         1.25 o                         
   3   4  16          7.53          9.61         4.92 o                         
  -4   5  16         33.34         32.68         3.77 o                         
  -3   5  16          7.99          7.85         2.71 o                         
  -2   5  16         97.53        100.88         3.91 o                         
  -1   5  16          0.05         -0.63         1.11 o                         
   0   5  16         51.42         54.86         2.77 o                         
   1   5  16         12.02         11.70         1.24 o                         
   2   5  16          9.26          9.27         1.88 o                         
   3   5  16         59.77         46.47         8.29 o                         
  -4   6  16          0.78          1.01         2.04 o                         
  -3   6  16        228.90        238.13         7.64 o                         
  -2   6  16         18.65         16.58         4.14 o                         
  -1   6  16         43.75         47.54         4.22 o                         
   0   6  16         93.79         94.75         6.09 o                         
   1   6  16          0.08         -1.01         1.01 o                         
   2   6  16          4.64          4.78         1.57 o                         
   3   6  16        111.31        128.44        18.46 o                         
  -4   7  16          0.14         -1.91         3.40 o                         
  -3   7  16          0.42         -0.50         1.81 o                         
  -2   7  16        112.90        115.25         4.31 o                         
  -1   7  16          8.88          7.06         2.30 o                         
   0   7  16         22.43         23.31         2.55 o                         
   1   7  16         14.91         10.84         1.25 o                         
   2   7  16         98.27        112.89         4.63 o                         
   3   7  16          1.30          1.35         1.56 o                         
  -3   8  16         31.32         33.09         3.41 o                         
  -2   8  16          1.16         -0.11         1.52 o                         
  -1   8  16         11.22         16.56         3.91 o                         
   0   8  16          0.00         -0.08         1.10 o                         
   1   8  16        106.78         95.94         7.64 o                         
   2   8  16          5.24          9.88         2.38 o                         
  -3   9  16         13.34          7.92         3.73 o                         
  -2   9  16         69.04         78.84         4.60 o                         
  -1   9  16         17.99         21.99         2.51 o                         
   0   9  16         39.03         37.83         2.73 o                         
   1   9  16         11.53         11.52         1.82 o                         
   2   9  16         36.15         47.60         4.78 o                         
  -3  10  16          9.78          9.21         4.99 o                         
  -2  10  16          1.67          0.04         1.75 o                         
  -1  10  16         11.89         11.00         1.92 o                         
   0  10  16          2.13          0.65         1.17 o                         
   1  10  16         11.69          9.62         2.69 o                         
   2  10  16         41.39         49.79         3.44 o                         
  -2  11  16          0.75          0.58         1.99 o                         
  -1  11  16          0.00          1.34         1.67 o                         
   0  11  16          7.36          7.57         1.67 o                         
   1  11  16          1.82          3.40         2.62 o                         
  -1  12  16          1.16          4.90         2.47 o                         
   0  12  16         11.46         16.19         2.87 o                         
  -3   0  17         34.98         35.34         8.56 o                         
  -1   0  17        115.50        110.48        16.32 o                         
   1   0  17         79.87         67.91         8.77 o                         
   3   0  17         26.33         32.77         9.41 o                         
  -4   1  17          7.87         17.72         6.24 o                         
  -3   1  17          4.73          5.16         2.60 o                         
  -2   1  17          6.72          8.14         2.95 o                         
  -1   1  17         20.58         28.22         2.81 o                         
   0   1  17          0.03         -1.10         2.06 o                         
   1   1  17          0.01         -0.68         1.41 o                         
   2   1  17          5.12          0.99         1.26 o                         
   3   1  17          0.51         -4.35         4.35 o                         
  -4   2  17          0.66          3.14         2.95 o                         
  -3   2  17          2.94         -2.05         2.49 o                         
  -2   2  17          0.48         -1.24         1.80 o                         
  -1   2  17        133.55        136.79         4.96 o                         
   0   2  17          0.01         -1.20         1.39 o                         
   1   2  17         14.82         12.00         1.59 o                         
   2   2  17          0.44          2.53         2.06 o                         
   3   2  17          0.04         -1.56         3.15 o                         
  -4   3  17          7.78          7.16         2.62 o                         
  -3   3  17          0.09          1.57         2.04 o                         
  -2   3  17          9.29          7.94         1.84 o                         
  -1   3  17         19.66         21.60         2.94 o                         
   0   3  17          8.04          9.94         1.59 o                         
   1   3  17         23.08         23.35         2.02 o                         
   2   3  17         11.55         12.16         1.69 o                         
   3   3  17         22.45         22.40         6.51 o                         
  -3   4  17          9.57         11.75         2.49 o                         
  -2   4  17         58.15         51.53         2.71 o                         
  -1   4  17         50.13         50.56         2.51 o                         
   0   4  17          0.83          0.26         1.44 o                         
   1   4  17         14.41         14.50         2.57 o                         
   2   4  17          0.39         -0.64         1.39 o                         
   3   4  17         55.57         78.53        13.01 o                         
  -3   5  17          9.83         15.99         3.01 o                         
  -2   5  17          0.01          1.94         1.92 o                         
  -1   5  17          0.62          1.30         1.89 o                         
   0   5  17          1.65          1.36         1.36 o                         
   1   5  17          6.48          6.61         1.10 o                         
   2   5  17          3.55          2.14         2.16 o                         
  -3   6  17          4.27          0.87         2.31 o                         
  -2   6  17         29.69         34.57         2.92 o                         
  -1   6  17          1.09          0.09         1.20 o                         
   0   6  17          6.91          6.62         1.87 o                         
   1   6  17          0.63          1.39         1.08 o                         
   2   6  17         26.41         34.32         4.04 o                         
  -3   7  17          8.85          4.37         2.36 o                         
  -2   7  17          3.45          5.11         2.49 o                         
  -1   7  17          0.06          1.42         1.74 o                         
   0   7  17          1.68          2.35         1.64 o                         
   1   7  17         85.96         89.79         8.87 o                         
   2   7  17          1.68          4.40         1.94 o                         
  -2   8  17          0.16         -0.20         1.72 o                         
  -1   8  17         31.98         36.51         3.20 o                         
   0   8  17          2.42          1.77         1.56 o                         
   1   8  17        177.56        185.47         9.19 o                         
   2   8  17         10.76         13.46         2.74 o                         
  -2   9  17          7.43         10.95         2.73 o                         
  -1   9  17          0.64          2.33         2.34 o                         
   0   9  17         47.49         46.34         3.13 o                         
   1   9  17         61.36         78.41         4.34 o                         
  -1  10  17          8.70         10.64         2.73 o                         
   0  10  17          0.00          1.11         1.54 o                         
  -2   0  18          0.04          2.03         3.00 o                         
   0   0  18         85.22         91.15        17.88 o                         
   2   0  18         14.20         33.54         8.31 o                         
  -3   1  18          0.82          2.88         2.21 o                         
  -2   1  18         13.55         14.99         3.54 o                         
  -1   1  18          0.08          1.54         2.07 o                         
   0   1  18         32.41         28.45         3.96 o                         
   1   1  18         16.42         13.74         2.30 o                         
   2   1  18         16.70         21.50         5.41 o                         
  -3   2  18          3.19          0.63         3.30 o                         
  -2   2  18          1.13          1.81         2.28 o                         
  -1   2  18          0.08          0.93         1.88 o                         
   0   2  18         11.92         13.51         2.68 o                         
   1   2  18          0.21         -0.08         1.19 o                         
   2   2  18          0.57          3.44         9.41 o                         
  -3   3  18         47.54         54.44         5.80 o                         
  -2   3  18         37.96         43.37         3.35 o                         
  -1   3  18          1.15          1.34         1.40 o                         
   0   3  18        135.08        141.81         8.41 o                         
   1   3  18          3.90          2.45         1.00 o                         
   2   3  18         18.45         20.14         7.00 o                         
  -3   4  18         26.94         30.32         4.19 o                         
  -2   4  18         23.80         22.86         2.95 o                         
  -1   4  18          0.23          0.90         1.81 o                         
   0   4  18         21.37         21.62         1.86 o                         
   1   4  18          0.81          0.74         1.02 o                         
   2   4  18         57.12         53.31         5.67 o                         
  -2   5  18         20.29         24.51         2.80 o                         
  -1   5  18          4.12          2.92         1.56 o                         
   0   5  18         30.21         33.21         2.42 o                         
   1   5  18        222.19        228.97        13.97 o                         
  -2   6  18         11.23         13.29         2.57 o                         
  -1   6  18          0.11          1.56         1.97 o                         
   0   6  18         38.76         37.59         3.76 o                         
   1   6  18         16.31         13.06         3.09 o                         
  -2   7  18          6.75          6.38         2.57 o                         
  -1   7  18          0.06         -1.60         1.60 o                         
   0   7  18          0.35         -0.24         1.17 o                         
   1   7  18         18.87         25.62         3.32 o                         
  -1   8  18         22.42         24.24         3.43 o                         
   0   8  18          0.01         -1.50         1.50 o                         
  -1   0  19         20.76         31.39         6.63 o                         
   1   0  19         49.51         33.69         3.38 o                         
  -2   1  19          4.59          3.17         1.86 o                         
  -1   1  19        117.48        115.41         4.67 o                         
   0   1  19          1.85          4.76         2.68 o                         
   1   1  19          6.69          3.29         2.07 o                         
  -2   2  19         11.09          7.90         2.77 o                         
  -1   2  19        101.40         92.85         4.50 o                         
   0   2  19          3.70          3.58         1.57 o                         
   1   2  19          1.09          1.22         1.21 o                         
  -2   3  19         31.19         30.15         3.51 o                         
  -1   3  19          3.93          2.56         1.73 o                         
   0   3  19         77.53         77.39         5.48 o                         
   1   3  19          8.83          7.03         3.45 o                         
  -1   4  19         22.17         21.11         2.11 o                         
   0   4  19          7.53          8.05         1.63 o                         
  -1   5  19          1.10          2.73         2.15 o                         
   0   5  19         28.99         30.88         3.99 o                         
                                                                                
